# Supplementary material for: A Parkinson's disease CircRNAs Resource reveals a link between circSLC8A1 and oxidative stress
Source: EMBO Mol Med. 2020 Jul 26;12(9):e11942. doi: 10.15252/emmm.201911942 (PMC7507321; doi:10.15252/emmm.201911942)
Supplement: Supplementary file 3 — Dataset EV1 [file EMMM-12-e11942-s003.xlsx]

## Sheet: uitgifteselectie960-20160509
region	RIN	nbb	autopsy	cohort	sex	age	braak	amyloid	braaklb	pmd	ph	weight	csf	apoe	barcode	iduit	datumuit	uitvraag	recipient	clin. diagn.	dcode	diagnosis	dcodewk	wcode	specific	ocode	freezer
amygdala	3.6	1997-002	S97/004		f	97	2			10:00:00		1116	0	32	1997000879	960	01/01/1800		Soreq, non profit (960)	CONTR	CONTR	CT		AMYGDALA		NC	10H7
amygdala	7.8	2011-090	S11/090		f	85	3	A		08:25:00	6.51	1240	60		2011112291	960	01/01/1800		Soreq, non profit (960)	DYSTO	CONTR	CT		AMYGDALA		NC	1815E
amygdala	6.7	2012-042	S12/042		f	83	2	B		06:03:00	6.6	1030	40	44	2012075003	960	01/01/1800		Soreq, non profit (960)	COCVA	CONTR	CT	ad(2,B); ischemie	AMYGDALA		NC	1820F
amygdala	6.1	2012-070	S12/070		m	79	2	A		05:45:00	6.38	1361	40	33	2012079973	960	01/01/1800		Soreq, non profit (960)	CONTR	CONTR	CT		AMYGDALA		NC	1821C
amygdala	8	2012-104	S12/104		m	79	2	A		06:30:00	6.71	1121	12	32	2012118898	960	01/01/1800		Soreq, non profit (960)	CONTR	CONTR	CT	A1B1C0	AMYGDALA		NC	1830C				age	braaklb	amyloid	pmd	ph	weight	csf	apoe
amygdala	7	2013-010	S13/010		f	89	3			06:35:00	6.73	1139	70		2013018988	960	01/01/1800		Soreq, non profit (960)	CONTR	CONTR	CT		AMYGDALA		NC	1835E		Amygdala	CT	87.8889	2.44444	0.333333	0.290355	6.58625	1201.78	34.7778	36.6
amygdala	8.7	2013-011	S13/011		f	92	3	A	0	04:25:00	6.65	1212	50		2013019545	960	01/01/1800		Soreq, non profit (960)	CONTR	CONTR	CT	A1B2C1	AMYGDALA		NC	1835F			PD	75.7273	2	5.71429	0.246212	6.42909	1295.14	58.1364	34.6364
amygdala	7.6	2013-056	S13/056		m	95	2	B	1	07:15:00	6.56	1387	11	42	2013061421	960	01/01/1800		Soreq, non profit (960)	CONTR	CONTR	CT		AMYGDALA		NC	13P1		MTG	CT	83.2667	2.2	0.142857	0.33463	6.57643	1269.87	52.5333	36.1111
amygdala	6.5	2014-051	S14/051		m	92	3	B	0	07:45:00	6.55	1210	30		2014080753	960	01/01/1800		Soreq, non profit (960)	CONTR	CONTR	CT	Thal fase 3; tauopathy astroglia (ARTAG); A2B2C1; caa type 1	AMYGDALA		NC	1914H			PD	76.0476	2.04762	5.75	0.239583	6.42095	1288.76	59.4762	34.8
amygdala	6.8	2009-058	S09/195		m	69	1	A	5	09:15:00	6.6	1429	30	33	2009076051	960	01/01/1800		Soreq, non profit (960)	PD!	PDDEM	PD	PD + DEM (6); ad(1,A); ischemie	AMYGDALA		NC	11Q4		SN	CT	81.2941	1.70588	0.285714	0.314624	6.62	1214.47	36.5294	35.4167
amygdala	7.3	2009-061	S09/207		f	67	1	B	6	07:40:00	6.12	1293	40	33	2009078626	960	01/01/1800		Soreq, non profit (960)	PDDEM	PDDEM	PD	PD; DEM; ad(1,B)	AMYGDALA		NC	11Q8			PD	75.7273	2	5.71429	0.246528	6.42909	1295.14	58.1364	34.6364
amygdala	6.8	2009-073	S09/235		m	70	1	B	5	05:15:00	6.6	1227	20	32	2009089075	960	01/01/1800		Soreq, non profit (960)	PD!	PDDEM	PD	PD + DEM(5); ad(1,B)	AMYGDALA		NC	11S4
amygdala	8	2010-107	S10/313		m	61	1	O	5	05:00:00	6.72	1377	10	33	2010121067	960	01/01/1800		Soreq, non profit (960)	PD!	PDDEM	PD		AMYGDALA		NC	17P5
amygdala	5.9	2011-026	S11/026		m	77	3	O	6	05:50:00	6.09	1250	66	43	2011068011	960	01/01/1800		Soreq, non profit (960)	PD!	PDDEM	PD		AMYGDALA		NC	17V3
amygdala	7.5	2011-062	S11/062		m	65	1	B	6	04:25:00	6.67	1417	12	33	2011072025	960	01/01/1800		Soreq, non profit (960)	PD!	PDDEM	PD	PD + DEM (6); ad(1,B)	AMYGDALA		NC	17V6
amygdala	7.5	2012-011	S12/011		m	73	3	O	4	04:10:00	6.61	1212	100	33	2012010941	960	01/01/1800		Soreq, non profit (960)	LBV	PDDEM	PD	PD(4) + Dem	AMYGDALA		NC	1802F
amygdala	6.5	2012-013	S12/013		m	76	3	B	6	05:35:00	6.3	1345	170	33	2012012075	960	01/01/1800		Soreq, non profit (960)	PD!	PDDEM	PD	PD + DEM (6); ad (3,B); ischemie	AMYGDALA		NC	1802H
amygdala	4.9	2012-074	S12/074		m	87	3			05:25:00	6.31	1330	95	43	2012100185	960	01/01/1800		Soreq, non profit (960)	LBV	PDDEM	PD		AMYGDALA		NC	1826G
amygdala	8.5	2012-076	S12/076	SCOPA - LUMC	f	81	3		6	05:10:00	6.7	1290	60	33	2012101229	960	01/01/1800		Soreq, non profit (960)	PD!	PDDEM	PD	A1B2C1	AMYGDALA		NC	1826I
amygdala	6.5	2012-080	S12/080		m	86	3	O	6	05:50:00	6.48	1340	80	32	2012103821	960	01/01/1800		Soreq, non profit (960)	PD!	PDDEM	PD		AMYGDALA		NC	1827D
amygdala	7.1	2013-027	S13/027		m	76	2		6	08:15:00	6.28	1347	15		2013035303	960	01/01/1800		Soreq, non profit (960)	PD!	PDDEM	PD	PD; DEM; infarct: LBD	AMYGDALA		NC	13Y3
amygdala	5.5	2013-041	S13/041		m	70	1	B	6	05:45:00	6.46	1303	40		2013052223	960	01/01/1800		Soreq, non profit (960)	PD!	PDDEM	PD		AMYGDALA		NC	11A4
amygdala	4.6	2013-073	S13/073		f	76	1	O	6	05:30:00	6.16	1248	120		2013087342	960	01/01/1800		Soreq, non profit (960)	PD!	PDDEM	PD		AMYGDALA		NC	1903B
amygdala	3.1	2013-082	S13/082		f	79	3	B	6	05:25:00	5.7	1125	125		2013079422	960	01/01/1800		Soreq, non profit (960)	PD!	PDDEM	PD	A2B2C1	AMYGDALA		NC	1901A
amygdala	7.4	2013-086	S13/086	CARPA AMC	m	81	2		6	04:35:00	6.55	1230	25		2013089539	960	01/01/1800		Soreq, non profit (960)	LBV	PDDEM	PD		AMYGDALA		NC	1906G
amygdala	6.6	2013-087	S13/087		m	80	1	O	6	05:25:00	6.43	1180	57		2013084381	960	01/01/1800		Soreq, non profit (960)	PD!	PDDEM	PD		AMYGDALA		NC	1902C
amygdala	5.5	2013-088	S13/088		f	71	2	O	5	09:05:00	6.8	1140	4		2013078117	960	01/01/1800		Soreq, non profit (960)	PD!	PDDEM	PD	A0B1C0; dbs	AMYGDALA		NC	20A6
amygdala	5.1	2014-009	S14/009		f	83	2	A	6	06:00:00	6.43	1180	50		2014019436	960	01/01/1800		Soreq, non profit (960)	PD!	PDDEM	PD	Montine criteria A1B1C1; Thal 2; part	AMYGDALA		NC	1904F
amygdala	7.8	2014-022	S14/022		m	77	2	B	6	06:15:00	6.6	1240	15		2014028535	960	01/01/1800		Soreq, non profit (960)	PD!	PDDEM	PD	Montine: A2B1C0; caa type1	AMYGDALA		NC	1906A
amygdala	7.1	2014-032	S14/032		m	83	2	B	6	05:10:00	6.38	1555	70		2014064463	960	01/01/1800		Soreq, non profit (960)	PD!	PDDEM	PD	Thal stadium 3 amyloïd beta; a small microscopic infarction in thalamus right	AMYGDALA		NC	1909F
amygdala	6.1	2014-076	S14/076		m	78	3	B	6	05:00:00	6.45	1435	75		2014086261	960	01/01/1800		Soreq, non profit (960)	PD!	PDDEM	PD	Thal fase 4 / 5 amyloïd beta; age related glial tauopathy (cortical en perivascular); ABC criteria A2B2C1	AMYGDALA		NC	1916F
medial temporalis gyrus	5.6	1997-002	S97/004		f	97	2			10:00:00	?	1116	0	32	1997000338	960	01/01/1800		Soreq, non profit (960)	CONTR	CONTR	CT		G-TMP-MED		N2	13B6
medial temporalis gyrus	5.7	1998-039	S98/068		m	85	2	B		04:35:00	6.49	1291	85	33	1998021523	960	01/01/1800		Soreq, non profit (960)	CONTR	CONTR	CT		G-TMP-MED	area 21	N2	12E4
medial temporalis gyrus		2000-030	S00/055		m	82	2	A		13:35:00	6.66	1418	50	33	2000017785	960	01/01/1800		Soreq, non profit (960)	CONTR	CONTR	CT		G-TMP-MED		N2	12U5
medial temporalis gyrus	6.4	2000-030	S00/046		m	82	2	A		13:35:00	6.66	1418	50	33	2000017785	960	01/01/1800		Soreq, non profit (960)	CONTR	CONTR	CT		G-TMP-MED		N2	12U5
medial temporalis gyrus	6.6	2003-084	S03/254		m	82	4	B		10:00:00	6.53	1488	40	43	2003063943	960	01/01/1800		Soreq, non profit (960)	CONTR	CONTR	CT	ad(4,B); lb	G-TMP-MED		N2	15C2
medial temporalis gyrus	6.4	2005-073	S05/269		m	87	3	A	0	06:05:00	6.96	1468	100	33	2005062636	960	01/01/1800		Soreq, non profit (960)	CONTR	CONTR	CT	ad(3,A)	G-TMP-MED		N2	15Z8
medial temporalis gyrus	6.8	2010-039	S10/109		f	60	1	O	0	06:50:00	6.27	1201	150	32	2010116018	960	01/01/1800		Soreq, non profit (960)	CONTR	CONTR	CT	ad(1,O); metastasis; radiationeffect	G-TMP-MED		N2	17O4
medial temporalis gyrus	7.1	2011-090	S11/090		f	85	3	A		08:25:00	6.51	1240	60		2011111742	960	01/01/1800		Soreq, non profit (960)	DYSTO	CONTR	CT		G-TMP-MED		N2	1815D
medial temporalis gyrus	2.6	2012-042	S12/042		f	83	2	B		06:03:00	6.6	1030	40	44	2012074644	960	01/01/1800		Soreq, non profit (960)	COCVA	CONTR	CT	ad(2,B); ischemie	G-TMP-MED		N2	1820G
medial temporalis gyrus	7.1	2013-010	S13/010		f	89	3			06:35:00	6.73	1139	70		2013018915	960	01/01/1800		Soreq, non profit (960)	CONTR	CONTR	CT		G-TMP-MED		N2	1835E
medial temporalis gyrus	8	2013-011	S13/011		f	92	3	A	0	04:25:00	6.65	1212	50		2013019473	960	01/01/1800		Soreq, non profit (960)	CONTR	CONTR	CT	A1B2C1	G-TMP-MED		N2	1835F
medial temporalis gyrus	7.1	2013-056	S13/056		m	95	2	B	1	07:15:00	6.56	1387	11	42	2013061511	960	01/01/1800		Soreq, non profit (960)	CONTR	CONTR	CT		G-TMP-MED		NC	13P1
medial temporalis gyrus	2.9	2014-029	S14/029		f	78	1	A	0	07:10:00	6.32	1120	30		2014049514	960	01/01/1800		Soreq, non profit (960)	COPSY	CONTR	CT		G-TMP-MED	right	N2	1908H
medial temporalis gyrus	7.5	2014-043	S14/043		f	60	0	O	0	08:10:00	6.58	1310	22		2014066687	960	01/01/1800		Soreq, non profit (960)	COPSY	CONTR	CT	two small metastasis in cerebellum	G-TMP-MED	left	N2	1911G
medial temporalis gyrus	7.1	2014-051	S14/051		m	92	3	B	0	07:45:00	6.55	1210	30		2014080672	960	01/01/1800		Soreq, non profit (960)	CONTR	CONTR	CT	Thal fase 3; tauopathy astroglia (ARTAG); A2B2C1; caa type 1	G-TMP-MED		N2	1914H
medial temporalis gyrus	7.2	2009-061	S09/207		f	67	1	B	6	07:40:00	6.12	1293	40	33	2009078536	960	01/01/1800		Soreq, non profit (960)	PDDEM	PDDEM	PD	PD; DEM; ad(1,B)	G-TMP-MED		N2	11Q8
medial temporalis gyrus	6.9	2009-073	S09/235		m	70	1	B	5	05:15:00	6.6	1227	20	32	2009088986	960	01/01/1800		Soreq, non profit (960)	PD!	PDDEM	PD	PD + DEM(5); ad(1,B)	G-TMP-MED		N2	11S4
medial temporalis gyrus	7.7	2010-107	S10/313		m	61	1	O	5	05:00:00	6.72	1377	10	33	2010120978	960	01/01/1800		Soreq, non profit (960)	PD!	PDDEM	PD		G-TMP-MED		N2	17P5
medial temporalis gyrus	7.4	2011-026	S11/026		m	77	3	O	6	05:50:00	6.09	1250	66	43	2011067922	960	01/01/1800		Soreq, non profit (960)	PD!	PDDEM	PD		G-TMP-MED		N2	17V3
medial temporalis gyrus	8.2	2011-062	S11/062		m	65	1	B	6	04:25:00	6.67	1417	12	33	2011071954	960	01/01/1800		Soreq, non profit (960)	PD!	PDDEM	PD	PD + DEM (6); ad(1,B)	G-TMP-MED		N2	17V6
medial temporalis gyrus	7.8	2012-011	S12/011		m	73	3	O	4	04:10:00	6.61	1212	100	33	2012010851	960	01/01/1800		Soreq, non profit (960)	LBV	PDDEM	PD	PD(4) + Dem	G-TMP-MED		N2	1802F
medial temporalis gyrus	6.2	2012-013	S12/013		m	76	3	B	6	05:35:00	6.3	1345	170	33	2012011986	960	01/01/1800		Soreq, non profit (960)	PD!	PDDEM	PD	PD + DEM (6); ad (3,B); ischemie	G-TMP-MED		N2	1802H
medial temporalis gyrus	6.2	2012-074	S12/074		m	87	3			05:25:00	6.31	1330	95	43	2012100095	960	01/01/1800		Soreq, non profit (960)	LBV	PDDEM	PD		G-TMP-MED		N2	1826G
medial temporalis gyrus	7.2	2012-076	S12/076	SCOPA - LUMC	f	81	3		6	05:10:00	6.7	1290	60	33	2012101139	960	01/01/1800		Soreq, non profit (960)	PD!	PDDEM	PD	A1B2C1	G-TMP-MED		N2	1826I
medial temporalis gyrus	6.9	2012-080	S12/080		m	86	3	O	6	05:50:00	6.48	1340	80	32	2012103731	960	01/01/1800		Soreq, non profit (960)	PD!	PDDEM	PD		G-TMP-MED		N2	1827D
medial temporalis gyrus	5.1	2013-027	S13/027		m	76	2		6	08:15:00	6.28	1347	15		2013035213	960	01/01/1800		Soreq, non profit (960)	PD!	PDDEM	PD	PD; DEM; infarct: LBD	G-TMP-MED		N2	13Y3
medial temporalis gyrus	5.5	2013-041	S13/041		m	70	1	B	6	05:45:00	6.46	1303	40		2013052133	960	01/01/1800		Soreq, non profit (960)	PD!	PDDEM	PD		G-TMP-MED		N2	11A4
medial temporalis gyrus	2.6	2013-073	S13/073		f	76	1	O	6	05:30:00	6.16	1248	120		2013087289	960	01/01/1800		Soreq, non profit (960)	PD!	PDDEM	PD		G-TMP-MED		N2	1903B
medial temporalis gyrus	2.9	2013-082	S13/082		f	79	3	B	6	05:25:00	5.7	1125	125		2013079341	960	01/01/1800		Soreq, non profit (960)	PD!	PDDEM	PD	A2B2C1	G-TMP-MED		N2	1901A
medial temporalis gyrus	3.8	2013-086	S13/086	CARPA AMC	m	81	2		6	04:35:00	6.55	1230	25		2013089449	960	01/01/1800		Soreq, non profit (960)	LBV	PDDEM	PD		G-TMP-MED		N2	1906G
medial temporalis gyrus	5.9	2013-087	S13/087		m	80	1	O	6	05:25:00	6.43	1180	57		2013084327	960	01/01/1800		Soreq, non profit (960)	PD!	PDDEM	PD		G-TMP-MED		N2	1902C
medial temporalis gyrus	6.9	2013-088	S13/088		f	71	2	O	5	09:05:00	6.8	1140	4		2013078054	960	01/01/1800		Soreq, non profit (960)	PD!	PDDEM	PD	A0B1C0; dbs	G-TMP-MED		N2	20A6
medial temporalis gyrus	6.4	2014-009	S14/009		f	83	2	A	6	06:00:00	6.43	1180	50		2014019346	960	01/01/1800		Soreq, non profit (960)	PD!	PDDEM	PD	Montine criteria A1B1C1; Thal 2; part	G-TMP-MED		N2	1904F
medial temporalis gyrus	7.5	2014-022	S14/022		m	77	2	B	6	06:15:00	6.6	1240	15		2014028454	960	01/01/1800		Soreq, non profit (960)	PD!	PDDEM	PD	Montine: A2B1C0; caa type1	G-TMP-MED		N2	1906A
medial temporalis gyrus	6.8	2014-032	S14/032		m	83	2	B	6	05:10:00	6.38	1555	70		2014064373	960	01/01/1800		Soreq, non profit (960)	PD!	PDDEM	PD	Thal stadium 3 amyloïd beta; a small microscopic infarction in thalamus right	G-TMP-MED		N2	1909F
medial temporalis gyrus	5.6	2014-076	S14/076		m	78	3	B	6	05:00:00	6.45	1435	75		2014086171	960	01/01/1800		Soreq, non profit (960)	PD!	PDDEM	PD	Thal fase 4 / 5 amyloïd beta; age related glial tauopathy (cortical en perivascular); ABC criteria A2B2C1	G-TMP-MED		N2	1916F
substantia nigra	7.6	1992-026	*92/001		m	83	1			06:25:00	6.67	1270	30	33	1992010639	960	01/01/1800		Soreq, non profit (960)	CONTR	CONTR	CT		S-NIG		N2	13A8
substantia nigra	7.3	1996-067	S96/206		f	70	1			10:30:00	?	1157	0	33	1996053278	960	01/01/1800		Soreq, non profit (960)	CONTR	CONTR	CT		S-NIG		N2	10V1
substantia nigra	3.2	1997-002	S97/004		f	97	2			10:00:00	?	1116	0	32	1997000428	960	01/01/1800		Soreq, non profit (960)	CONTR	CONTR	CT		S-NIG		N2	13B6
substantia nigra	6.1	1997-156	S97/366		f	77	1	O	0	02:40:00	6.37	1180	55	33	1997083012	960	01/01/1800		Soreq, non profit (960)	CONTR	CONTR	CT		S-NIG		N2	13M8
substantia nigra		1998-036	S98/059		f	69	1			06:15:00	6.59	1229	35	33	1998018518	960	01/01/1800		Soreq, non profit (960)	CONTR	CONTR	CT		S-NIG		NC	12D2
substantia nigra	7.2	1998-036	S90/059		f	69	1			06:15:00	6.59	1229	35	33	1998018518	960	01/01/1800		Soreq, non profit (960)	CONTR	CONTR	CT		S-NIG		NC	12D2
substantia nigra	5.1	2001-016	S01/054		m	77	1	O		08:25:00	7.19	1118	20	32	2001014093	960	01/01/1800		Soreq, non profit (960)	CONTR	CONTR	CT	ad(1,O)	S-NIG		NC	10T5
substantia nigra	8.2	2009-012	S09/039		m	78	1	O		17:40:00	6.52	1125	20		2009019036	960	01/01/1800		Soreq, non profit (960)	CONTR	CONTR	CT	ad(1,O); infarct	S-NIG		NC	16S7
substantia nigra	6.6	2010-015	S10/035		f	73	1	B	0	08:14:00	?	1444	70	44	2010077878	960	01/01/1800		Soreq, non profit (960)	CONTR	CONTR	CT	ad(1,B); ischemie	S-NIG		NC	17F1
substantia nigra	7.6	2011-090	S11/090		f	85	3	A		08:25:00	6.51	1240	60		2011111986	960	01/01/1800		Soreq, non profit (960)	DYSTO	CONTR	CT		S-NIG		NC	1815E
substantia nigra		2011-096	S11/096		f	70	2	A	0	06:15:00	6.55	1188	30	33	2011119744	960	01/01/1800		Soreq, non profit (960)	CONTR	CONTR	CT	ad(2,A)	S-NIG		NC	1817A
substantia nigra	7.3	2012-042	S12/042		f	83	2	B		06:03:00	6.6	1030	40	44	2012075067	960	01/01/1800		Soreq, non profit (960)	COCVA	CONTR	CT	ad(2,B); ischemie	S-NIG		NC	1820F
substantia nigra	8.1	2013-010	S13/010		f	89	3			06:35:00	6.73	1139	70		2013019149	960	01/01/1800		Soreq, non profit (960)	CONTR	CONTR	CT		S-NIG		NC	1835E
substantia nigra	8.3	2013-011	S13/011		f	92	3	A	0	04:25:00	6.65	1212	50		2013019716	960	01/01/1800		Soreq, non profit (960)	CONTR	CONTR	CT	A1B2C1	S-NIG		NC	1835F
substantia nigra	8.1	2013-016	S13/016		m	83	1	A	1	05:15:00	6.6	1372	65	33	2013023847	960	01/01/1800		Soreq, non profit (960)	CONTR	CONTR	CT	A1B1C0	S-NIG		NC	1836F
substantia nigra	6.8	2013-056	S13/056		m	95	2	B	1	07:15:00	6.56	1387	11	42	2013061638	960	01/01/1800		Soreq, non profit (960)	CONTR	CONTR	CT		S-NIG		NC	13N6
substantia nigra	6.5	2014-051	S14/051		m	92	3	B	0	07:45:00	6.55	1210	30		2014080924	960	01/01/1800		Soreq, non profit (960)	CONTR	CONTR	CT	Thal fase 3; tauopathy astroglia (ARTAG); A2B2C1; caa type 1	S-NIG		NC	1914D
substantia nigra	7.7	2009-058	S09/195		m	69	1	A	5	09:15:00	6.6	1429	30	33	2009076204	960	01/01/1800		Soreq, non profit (960)	PD!	PDDEM	PD	PD + DEM (6); ad(1,A); ischemie	S-NIG		NC	11Q5
substantia nigra	7.3	2009-061	S09/207		f	67	1	B	6	07:40:00	6.12	1293	40	33	2009078743	960	01/01/1800		Soreq, non profit (960)	PDDEM	PDDEM	PD	PD; DEM; ad(1,B)	S-NIG		NC	14C1
substantia nigra		2009-073	S09/235		m	70	1	B	5	05:15:00	6.6	1227	20	32	2009089219	960	01/01/1800		Soreq, non profit (960)	PD!	PDDEM	PD	PD + DEM(5); ad(1,B)	S-NIG		NC	11S4
substantia nigra	6.9	2010-107	S10/313		m	61	1	O	5	05:00:00	6.72	1377	10	33	2010121184	960	01/01/1800		Soreq, non profit (960)	PD!	PDDEM	PD		S-NIG		NC	17P2
substantia nigra	7.1	2011-026	S11/026		m	77	3	O	6	05:50:00	6.09	1250	66	43	2011068138	960	01/01/1800		Soreq, non profit (960)	PD!	PDDEM	PD		S-NIG		NC	17V3
substantia nigra	7.5	2011-062	S11/062		m	65	1	B	6	04:25:00	6.67	1417	12	33	2011072151	960	01/01/1800		Soreq, non profit (960)	PD!	PDDEM	PD	PD + DEM (6); ad(1,B)	S-NIG		NC	17V2
substantia nigra	6.6	2012-011	S12/011		m	73	3	O	4	04:10:00	6.61	1212	100	33	2012011067	960	01/01/1800		Soreq, non profit (960)	LBV	PDDEM	PD	PD(4) + Dem	S-NIG		NC	1802E
substantia nigra		2012-013	S12/013		m	76	3	B	6	05:35:00	6.3	1345	170	33	2012012200	960	01/01/1800		Soreq, non profit (960)	PD!	PDDEM	PD	PD + DEM (6); ad (3,B); ischemie	S-NIG		NC	1802I
substantia nigra	5.2	2012-074	S12/074		m	87	3			05:25:00	6.31	1330	95	43	2012100310	960	01/01/1800		Soreq, non profit (960)	LBV	PDDEM	PD		S-NIG		NC	1826H
substantia nigra	8.3	2012-076	S12/076	SCOPA - LUMC	f	81	3		6	05:10:00	6.7	1290	60	33	2012101364	960	01/01/1800		Soreq, non profit (960)	PD!	PDDEM	PD	A1B2C1	S-NIG		NC	1826H
substantia nigra	7.2	2012-080	S12/080		m	86	3	O	6	05:50:00	6.48	1340	80	32	2012103966	960	01/01/1800		Soreq, non profit (960)	PD!	PDDEM	PD		S-NIG		NC	1826H
substantia nigra	6.5	2013-027	S13/027		m	76	2		6	08:15:00	6.28	1347	15		2013035457	960	01/01/1800		Soreq, non profit (960)	PD!	PDDEM	PD	PD; DEM; infarct: LBD	S-NIG		NC	10H5
substantia nigra	8.1	2013-041	S13/041		m	70	1	B	6	05:45:00	6.46	1303	40		2013052368	960	01/01/1800		Soreq, non profit (960)	PD!	PDDEM	PD		S-NIG		NC	11A4
substantia nigra	4.1	2013-073	S13/073		f	76	1	O	6	05:30:00	6.16	1248	120		2013087478	960	01/01/1800		Soreq, non profit (960)	PD!	PDDEM	PD		S-NIG		NC	1903B
substantia nigra	3.1	2013-082	S13/082		f	79	3	B	6	05:25:00	5.7	1125	125		2013079576	960	01/01/1800		Soreq, non profit (960)	PD!	PDDEM	PD	A2B2C1	S-NIG		NC	1901B
substantia nigra	7.9	2013-086	S13/086	CARPA AMC	m	81	2		6	04:35:00	6.55	1230	25		2013089674	960	01/01/1800		Soreq, non profit (960)	LBV	PDDEM	PD		S-NIG		NC	1906B
substantia nigra	7.9	2013-087	S13/087		m	80	1	O	6	05:25:00	6.43	1180	57		2013084534	960	01/01/1800		Soreq, non profit (960)	PD!	PDDEM	PD		S-NIG		NC	1902A
substantia nigra	8	2013-088	S13/088		f	71	2	O	5	09:05:00	6.8	1140	4		2013078252	960	01/01/1800		Soreq, non profit (960)	PD!	PDDEM	PD	A0B1C0; dbs	S-NIG		NC	16G4
substantia nigra	7	2014-009	S14/009		f	83	2	A	6	06:00:00	6.43	1180	50		2014019571	960	01/01/1800		Soreq, non profit (960)	PD!	PDDEM	PD	Montine criteria A1B1C1; Thal 2; part	S-NIG		NC	1904F
substantia nigra	7.9	2014-022	S14/022		m	77	2	B	6	06:25:00	6.6	1240	15		2014028689	960	01/01/1800		Soreq, non profit (960)	PD!	PDDEM	PD	Montine: A2B1C0; caa type1	S-NIG		NC	1906B
substantia nigra	6.9	2014-032	S14/032		m	83	2	B	6	05:10:00	6.38	1555	70		2014064607	960	01/01/1800		Soreq, non profit (960)	PD!	PDDEM	PD	Thal stadium 3 amyloïd beta; a small microscopic infarction in thalamus right	S-NIG		NC	1909D
substantia nigra	7.6	2014-076	S14/076		m	78	3	B	6	05:00:00	6.45	1435	75		2014086405	960	01/01/1800		Soreq, non profit (960)	PD!	PDDEM	PD	Thal fase 4 / 5 amyloïd beta; age related glial tauopathy (cortical en perivascular); ABC criteria A2B2C1	S-NIG		NC	1916D

## Sheet: Sheet1
Dataset EV1: Clinical and histopathology data for all donors of the studied tissue samples.
