# Supplementary material for: A Parkinson's disease CircRNAs Resource reveals a link between circSLC8A1 and oxidative stress
Source: EMBO Mol Med. 2020 Jul 26;12(9):e11942. doi: 10.15252/emmm.201911942 (PMC7507321; doi:10.15252/emmm.201911942)
Supplement: Supplementary file 4 — Dataset EV2 [file EMMM-12-e11942-s004.xlsx]

## Sheet: Sheet1
Sample #	number of reads		Sample #		number of reads		Sample #	number of reads
SN1	7502516		MTG1		15873060		Amy1	23174272
SN10	31890919		MTG10		11232069		Amy10	54384483
SN11	27522678		MTG11		34716490		Amy11	10755110
SN12	52475638		MTG12		20804210		Amy12	93787367
SN13	30532883		MTG13		92602281		Amy13	93770186
SN14	74911927		MTG14		77107414		Amy14	18196297
SN15	55668260		MTG15		48365990		Amy15	72721929
SN16	5315783		MTG16		57185055		Amy16	60006880
SN17	50921191		MTG17		36717181		Amy17	30480659
SN18	101527709		MTG18		78255252		Amy18	35967926
SN19	5206856		MTG19		37696973		Amy19	31103335
SN2	51391798		MTG2		4611382		Amy2	54175490
SN20	99072495		MTG20		52880214		Amy20	76786288
SN21	63119813		MTG21		68197975		Amy21	50337346
SN22	21831207		MTG22		108836305		Amy22	7794945
SN23	57004189		MTG23		64721899		Amy23	65136679
SN24	102459852		MTG3		25160136		Amy3	77770771
SN25	17435091		MTG4		43968592		Amy4	50597275
SN26	44032217		MTG5		69702072		Amy5	94604156
SN27	41899157		MTG6		11307207		Amy6	38704029
SN28	119481128		MTG7		42252450		Amy7	69512367
SN29	104704978		MTG8		78117442		Amy8	24392241
SN3	76536001		MTG9		60969292		Amy9	56631387
SN4	35583459
SN5	74289175		total		1141280941		total	1190791418
SN6	19378401
SN7	69478978
SN8	29044320
SN9	40967709
total	1511186328
*Sample with low read number were filtered out from the analysis.

## Sheet: legend
Dataset EV2: Number of reads sorted for each sample
