# Supplementary material for: A Parkinson's disease CircRNAs Resource reveals a link between circSLC8A1 and oxidative stress
Source: EMBO Mol Med. 2020 Jul 26;12(9):e11942. doi: 10.15252/emmm.201911942 (PMC7507321; doi:10.15252/emmm.201911942)
Supplement: Supplementary file 5 — Dataset EV3 [file EMMM-12-e11942-s005.xlsx]

## Sheet: Sheet1
Down-regulated genes						Up-regulated genes
VN1R93P	logCPM	F	PValue	FDR		VN1R93P	logCPM	F	PValue	FDR
NPC1L1	-0.41808	16.8865	0.00034634	0.0559201		MSI2	7.76072	13.122	0.00102243	0.0827431
ANKRD62	-0.610953	24.6519	6.31074e-05	0.0217856		DPYSL3	7.69274	13.6643	0.000835632	0.0772412
RP1-86C11.7	-0.647669	25.1775	4.89814e-05	0.0180855		GAPDH	9.38876	13.8708	0.000774417	0.0748272
RN7SL846P	-0.482013	15.1548	0.00055337	0.0678305		LRPAP1	6.37483	13.0569	0.00104772	0.0835457
TFAP2D	-0.788764	18.5074	0.00041777	0.0614205		ARHGDIA	5.8147	14.5307	0.000608925	0.0707923
LHX2	-0.60521	12.2414	0.00156863	0.0995654		DNAJC6	8.55828	14.1288	0.000704577	0.0737253
RP11-41O4.2	-0.82979	28.0579	2.87757e-05	0.0121689		YWHAZ	7.72421	13.9854	0.00074253	0.0741019
PHBP7	-0.450824	12.0894	0.0015585	0.0992949		BICD1	5.72883	12.3604	0.00136418	0.0941916
RP11-276H1.2	-0.0434473	13.808	0.000792495	0.0751488		SCRN1	8.64771	16.4137	0.000313269	0.0540216
IQGAP3	-1.05833	26.6689	3.9357e-05	0.0156645		LPGAT1	7.12455	13.319	0.000949841	0.0810814
RP11-574K11.27	-1.0276	24.9824	3.65088e-05	0.0148225		SLC23A2	7.33549	16.751	0.000278986	0.0522082
PSG6	-1.13953	18.9423	0.000170581	0.0406403		PPP1R12C	5.70484	14.4554	0.000625715	0.071825
AC108066.1	-1.02358	12.3405	0.00151188	0.0979854		IRGQ	6.07247	12.3609	0.00136391	0.0941916
TOP2A	-1.1686	23.5996	7.23217e-05	0.0224469		IMMT	5.92989	14.0361	0.000728869	0.0737253
PLA2G2A	-0.965086	14.4866	0.00101544	0.0827431		FSD1L	5.57713	14.2949	0.000663235	0.0725525
MIR4269	-1.25592	20.8645	0.000147188	0.0374401		UBB	7.03185	18.148	0.000174303	0.0409504
RP11-184M15.1	-1.16469	14.6451	0.000660083	0.0725525		OPTN	6.91897	14.1993	0.000686698	0.0735776
RP11-384L8.1	-1.26219	15.2386	0.000593261	0.0695356		CTIF	6.67329	13.3077	0.000953871	0.0810814
AC005546.2	-1.36408	12.6796	0.00138379	0.0944403		REPS2	6.72493	12.1856	0.00145874	0.0962138
CTC-459M5.2	-1.55685	14.3969	0.000980053	0.0820697		OPA1	6.9949	12.2692	0.00141268	0.0948261
RP11-67C2.2	-1.44956	18.6706	0.000269808	0.0522082		OXCT1	5.24923	13.33	0.00094595	0.0810814
GCOM1	-1.47451	15.6019	0.000525813	0.0666247		KLHDC10	6.13189	12.0316	0.00154792	0.0990721
RP11-675F6.3	-1.56125	13.7402	0.00121275	0.0901723		THBS4	5.17575	12.1149	0.00149896	0.0977819
RP11-87C12.2	-1.33378	14.7233	0.000783838	0.0751429		DENND2A	5.24089	17.4601	0.000219317	0.0463733
MRPS33P2	-1.47382	13.8226	0.00118047	0.0881601		RLIM	6.92337	13.5465	0.000872844	0.0793795
CTD-2130O13.1	-1.55971	19.1033	0.000288634	0.0524987		GPI	7.3622	13.0477	0.00105133	0.0835457
RP11-429P3.5	-1.52694	26.963	3.68032e-05	0.0148225		USP12	5.68937	19.7749	0.00010265	0.0296702
STPG2-AS1	-1.61822	25.6705	5.69854e-05	0.0202934		AP2A2	6.31695	14.0885	0.000715032	0.0737253
RP11-85G20.2	-1.72402	16.6865	0.000565082	0.0678305		TPGS2	5.75362	13.998	0.000739087	0.0741019
RP11-417J1.3	-1.56389	12.7378	0.0014691	0.0966947		MFSD6	7.32887	16.7217	0.000281804	0.0522082
TTLL13	-1.39638	17.2376	0.000309732	0.0540131		SIN3B	6.28499	14.3017	0.000661579	0.0725525
RP3-399L15.1	-1.73301	17.1828	0.000490375	0.0647854		G6PC3	4.48955	17.1002	0.000247684	0.0501761
RP11-641C17.1	-1.62757	15.4071	0.000560884	0.0678305		MAST2	5.678	15.1303	0.000491127	0.0647854
SNORD39	-1.62126	13.5245	0.00102155	0.0827431		SGTB	5.90391	13.4096	0.000918358	0.0802216
AC099326.1	-1.68009	21.2097	0.000148996	0.0376171		CCDC136	5.29493	16.0962	0.000349679	0.0560663
AL583832.1	-1.71602	18.4376	0.000345712	0.0559201		CLPTM1L	5.34613	15.5721	0.000420025	0.0614205
AC005370.1	-1.69447	13.5056	0.00107328	0.0843332		DHDDS	4.63107	15.9232	0.00037139	0.0576353
RPL36AP15	-1.70536	15.6359	0.000663241	0.0725525		PLEKHB2	7.30852	19.2449	0.000121721	0.0334793
MKI67P1	-1.67885	15.4913	0.000693641	0.073685		LYNX1	6.53705	13.4571	0.000902269	0.0802216
LINC00930	-1.69862	13.3461	0.00113514	0.0861049		GBA	4.42164	15.7001	0.000401556	0.060378
RP11-61J19.3	-1.82476	12.7678	0.00139401	0.0945778		SSBP3	5.40374	14.5728	0.000599724	0.069963
RNU6-419P	-1.76494	13.4153	0.00134975	0.0941916		TUBA1B	6.5406	13.8878	0.00076958	0.0748272
RP11-883A18.3	-1.67425	20.1453	0.000219028	0.0463733		ATP5B	7.92555	14.5994	0.000594005	0.0695356
AL163193.1	-1.51486	14.588	0.00092189	0.0802216		SUDS3	5.24762	12.3761	0.00135601	0.0941916
RNA5SP217	-1.64463	13.5041	0.00112356	0.0854185		ATP5G3	5.71497	12.1952	0.00145339	0.0962138
RP11-388C12.5	-1.79085	14.0656	0.00109063	0.0850164		KCNN3	7.55191	13.5105	0.000884559	0.0800148
CTD-3222D19.5	-1.57265	14.27	0.000910716	0.0802216		ATP6V1G1	5.27584	14.269	0.000669496	0.0725525
RP11-363L24.3	-1.80864	13.5329	0.00106306	0.0841652		PCDH10	6.99409	13.2582	0.000971646	0.0817705
RP11-711K1.8	-1.59366	13.2428	0.00142929	0.0953736		GBF1	6.5228	19.1436	0.00012578	0.0340421
HMGN1P16	-1.87792	16.7583	0.000553537	0.0678305		MACROD2	4.21451	12.2469	0.00142479	0.0952613
RP11-552E20.4	-1.75032	13.9474	0.00101459	0.0827431		AP1M1	5.42594	16.5158	0.000302438	0.0530512
AP001925.1	-1.87551	20.2807	0.000211433	0.0458525		KIFAP3	6.51655	14.7917	0.000554306	0.0678305
RP3-332B22.1	-1.84149	13.6716	0.00131631	0.0933589		APEH	4.91193	15.7417	0.000395739	0.0601134
AC018445.1	-1.83761	15.7259	0.000692911	0.073685		PITHD1	6.05521	16.5138	0.000302648	0.0530512
RP11-702H23.2	-1.90196	13.8869	0.00122828	0.0908639		MAPRE3	6.04127	12.0793	0.00151968	0.0981154
RP11-423H2.3	-1.91695	18.9998	0.000269287	0.0522082		FARSB	5.12792	12.4305	0.00132809	0.0939875
CYCSP52	-1.66542	14.15	0.000900526	0.0802216		UBFD1	5.59076	14.4676	0.000622961	0.071825
RP11-782C8.3	-1.87368	18.9667	0.000299439	0.0530512		SUB1	6.15389	14.2828	0.000666155	0.0725525
RNU6-157P	-1.87211	12.5432	0.00151126	0.0979854		HARS	5.38794	13.9663	0.000747735	0.0741514
AC079741.2	-1.96806	17.9313	0.000397477	0.0601134		MECR	3.77253	12.1852	0.00145895	0.0962138
RP11-541G9.1	-1.87037	15.7335	0.00081026	0.0757235		CSDC2	4.34143	12.4011	0.00134308	0.0941654
AF165138.7	-1.95739	20.9451	0.000178134	0.0412771		KIF3A	7.14286	12.9101	0.00110719	0.0851449
CTB-164L20.1	-2.10897	12.8778	0.00139823	0.094607		GHITM	6.74289	13.046	0.00105201	0.0835457
RP11-444D13.1	-1.79983	16.6619	0.000524058	0.0666247		ERBB4	6.97991	13.276	0.000965221	0.0814324
OR11H3P	-1.93686	12.7318	0.00147224	0.0967134		SPCS3	6.54925	20.962	7.057e-05	0.0224469
RP11-764I5.1	-2.02102	14.1191	0.00114056	0.0863229		TUBB4B	6.21824	14.6167	0.000590317	0.0695356
AC093787.1	-1.98008	13.4284	0.00134389	0.0941654		ABHD2	7.20593	18.8303	0.000139269	0.036023
RNU6-312P	-2.06043	15.8235	0.000488768	0.0647854		ACSL4	6.09528	17.5909	0.000209887	0.0458108
AC005387.3	-2.02891	14.422	0.00103628	0.0834726		DSTN	7.13368	15.0142	0.000511869	0.0655949
RNU6-353P	-1.90894	12.7735	0.00151673	0.0981117		ATP6V0D1	6.14857	18.3533	0.000162864	0.0393562
RP11-69H7.2	-2.06238	14.4775	0.000806199	0.075702		RABGAP1L	6.58899	19.3555	0.000117448	0.0325688
RERG-AS1	-2.15088	14.2988	0.00115274	0.0870499		ATP5A1	7.7934	16.4269	0.000311844	0.0540216
RP11-342A1.1	-1.86828	14.7154	0.000945213	0.0810814		PSMD12	6.05367	14.2618	0.000671246	0.0725525
VN1R93P	-2.13045	14.2065	0.0013777	0.0944403		KIF21A	7.80423	12.0509	0.00153641	0.0988182
RP11-154F14.2	-1.96598	18.6365	0.000404043	0.060483		UHMK1	7.44122	14.2759	0.000667827	0.0725525
RP11-1376P16.1	-2.1037	14.7364	0.00117851	0.0881601		VDAC3	5.83592	12.6787	0.0012084	0.0900469
RP3-380B8.4	-1.9983	16.4224	0.00073004	0.0737253		WARS	5.56152	14.398	0.000638877	0.0724664
METTL21C	-2.14455	14.7924	0.00115944	0.0873608		TTPAL	4.3419	14.7422	0.000564245	0.0678305
RP11-578F21.10	-2.0726	12.9764	0.00129393	0.0929391		HCFC1R1	4.07395	15.4146	0.000444019	0.0624969
RP11-555M1.3	-2.20373	24.003	0.00034598	0.0559201		SLITRK5	4.41026	13.3175	0.00095039	0.0810814
KLRG2	-2.18399	15.0485	0.00091625	0.0802216		FAM213B	3.95641	12.5764	0.00125628	0.0920223
RP11-585F1.6	-1.97414	15.8094	0.000729792	0.0737253		SATB1	5.82502	22.4033	4.53307e-05	0.0174271
RP11-480C16.1	-2.25728	20.1348	0.000276597	0.0522082		XPR1	5.87683	13.1204	0.00102305	0.0827431
MIR5682	-2.18151	15.8397	0.000858928	0.0785362		SH3BGRL2	6.18371	14.7226	0.000568219	0.0678305
CTC-428G20.2	-2.10596	20.4028	0.000204829	0.0456429		CLIP3	6.98779	19.9346	9.75496e-05	0.0288221
RP11-283I3.4	-1.99889	14.7458	0.0010046	0.0827431		HK1	6.82486	12.5594	0.00126444	0.0920223
RP1-71H19.2	-2.29698	16.9576	0.000522818	0.0666247		LSM4	4.72661	13.7152	0.000820064	0.0764286
MIR380	-2.30003	13.1736	0.00154779	0.0990721		BBS4	4.23652	17.5333	0.000213986	0.0461105
LINC01068	-2.14342	16.0132	0.000687255	0.0735776		PRDX2	5.9476	14.0517	0.000724705	0.0737253
RP3-437I16.1	-2.20812	13.3009	0.0014846	0.097148		SYNPO	4.92778	12.1498	0.00147899	0.0969683
F2	-2.28834	13.7537	0.00136703	0.0941916		PSD3	7.70814	25.7705	1.6915e-05	0.00953752
CTD-2192J16.26	-2.10599	14.5435	0.000997452	0.0827431		ATP6V0E2	6.52617	14.5049	0.000614625	0.0712102
RNU6-226P	-2.38621	18.6997	0.000397501	0.0601134		OCRL	5.80855	15.0263	0.000509668	0.0655611
TINAG	-1.97706	15.3628	0.000773859	0.0748272		ACTR10	5.25781	23.7174	3.06165e-05	0.0126315
ZNF888	-2.11569	14.59	0.00123012	0.0908639		DCLK1	7.54557	24.5093	2.42858e-05	0.0111029
RP11-344B2.3	-2.00044	12.8794	0.00153369	0.0988182		SLC1A1	4.32737	16.0539	0.000354852	0.0563614
CTA-390C10.9	-2.32081	17.7077	0.000423014	0.0614205		YWHAG	8.74618	12.5574	0.00126541	0.0920223
RP3-355L5.5	-2.31488	15.0457	0.000917033	0.0802216		MCC	6.70584	21.0864	6.7891e-05	0.0222992
RNU6-79P	-2.20166	15.5992	0.000919355	0.0802216		KIAA1377	5.26866	14.288	0.000664893	0.0725525
CACNA1C-AS3	-2.3108	13.9216	0.00150007	0.0977819		ANKRD35	3.50796	13.8759	0.000772956	0.0748272
RP11-10J21.3	-2.10699	17.1292	0.000497893	0.0647854		NIPSNAP1	4.68195	12.906	0.0011089	0.0851449
AC072031.1	-2.11738	14.2418	0.00117333	0.0880155		CYB5R1	4.81933	20.9373	7.11165e-05	0.0224469
RP11-32B11.2	-2.19924	14.083	0.00123279	0.0908639		EHBP1	6.142	17.2823	0.000232875	0.0483338
RP11-432I5.6	-2.35391	18.7843	0.000314571	0.0540216		SEMA6D	6.53083	20.9685	7.04279e-05	0.0224469
SNORD45	-2.22806	17.8448	0.000407154	0.0606803		SNX25	4.63963	13.8243	0.000787767	0.0751429
RP11-107P7.4	-2.48178	13.9031	0.00130421	0.0930298		ST3GAL1	4.20229	18.5435	0.000152981	0.038337
AC005355.1	-2.38429	22.2746	0.000471502	0.0642657		SLC2A6	4.14987	12.6629	0.00121565	0.09019
FNDC8	-2.46075	26.7214	0.000219094	0.0463733		CERS6	5.14374	12.9329	0.0010977	0.0851235
BMS1P18	-2.07169	15.1854	0.000879159	0.0797395		CSMD1	5.22727	22.5218	4.37361e-05	0.0170073
RP11-697E22.2	-2.46087	12.7811	0.00138739	0.0944403		VAMP2	6.69085	20.5156	8.11601e-05	0.0248069
RP11-753D20.3	-2.46156	17.3317	0.000569814	0.0678305		MAGED1	6.67569	17.6211	0.000207768	0.0456429
CTC-459F4.5	-2.28048	14.114	0.00141615	0.0948711		CNIH3	3.01389	13.9595	0.000749602	0.0741514
RP11-386M24.3	-2.43064	26.0219	0.000245624	0.0500585		MAGI3	5.71823	16.5329	0.000300663	0.0530512
RP11-80B9.1	-2.50629	15.7006	0.000893312	0.0802216		ZNF219	3.72243	12.549	0.00126946	0.0920223
OSTCP5	-2.46862	14.708	0.00101628	0.0827431		GPRIN3	5.82233	13.0593	0.00104677	0.0835457
RP11-367F23.1	-2.50143	19.464	0.000327083	0.0550525		ANKRD50	5.38778	19.8066	0.000101615	0.0296357
CATSPERB	-2.43451	16.9818	0.000626301	0.071825		PRPS1	4.82209	15.8491	0.000381136	0.05861
CTD-2555K7.1	-2.51985	14.4126	0.000975131	0.0818602		PDZD7	3.59387	15.1513	0.000487471	0.0647854
RNU1-91P	-2.01903	15.2394	0.000803689	0.075702		DDAH1	7.09598	14.8745	0.000538084	0.0671731
NPM1P13	-2.53684	20.7816	0.000236008	0.0486852		SERGEF	3.90654	19.3665	0.000117034	0.0325688
CALML6	-2.5339	17.3212	0.000571419	0.0678305		SYT17	4.55979	21.4962	5.9802e-05	0.0210746
RP11-1149M10.2	-2.39922	17.3102	0.000473003	0.0642657		RASL10B	3.7136	12.3986	0.00134438	0.0941654
RP11-524F11.2	-2.57763	13.1547	0.00155738	0.0992949		HSPA12A	6.97153	14.0361	0.00072887	0.0737253
RP11-822E23.6	-2.60102	18.9792	0.000369959	0.0576353		VAV2	4.11231	26.7631	1.28005e-05	0.00801952
MIR3130-1	-2.04284	14.3966	0.00111838	0.0854084		2003-09-01	6.79706	13.1285	0.00101993	0.0827431
RN7SL485P	-2.61506	22.3446	0.000465485	0.0642657		COL12A1	4.44735	17.626	0.000207428	0.0456429
AC072062.3	-1.99789	16.7501	0.000554838	0.0678305		SLC35F1	5.15012	13.864	0.00077634	0.0748272
CTB-174D11.2	-2.3641	14.4573	0.0012791	0.092464		SYNGR1	6.55642	18.8255	0.000139488	0.036023
RNU6-514P	-2.0989	14.6558	0.000962991	0.0814324		CERK	6.39353	16.9163	0.000263678	0.0522082
RP11-124K4.1	-2.43383	16.7119	0.000560968	0.0678305		SYNJ1	7.07449	15.5589	0.000421983	0.0614205
RP11-762I7.5	-2.61916	13.76	0.00157488	0.0997095		ALPK3	3.48	16.2015	0.000337121	0.0559201
RP11-554I8.1	-2.08382	15.858	0.0007194	0.0737253		RAPH1	4.20014	16.7094	0.000282993	0.0522082
CTGLF10P	-2.10753	13.4077	0.00143382	0.0954874		LMO3	6.23539	22.1492	4.89641e-05	0.0180855
KB-1836B5.4	-2.64393	13.756	0.0015768	0.0997095		C15orf59	4.71029	13.9046	0.000764853	0.0747854
AC003009.2	-1.99614	16.457	0.000723104	0.0737253		PPM1E	3.82493	14.0152	0.000734468	0.0739518
FAM92B	-2.66073	22.3926	0.00016085	0.039149		DENR	4.80504	13.3977	0.000922414	0.0802216
C10orf99	-1.35316	19.2393	0.000846624	0.077987		RUNDC3A	5.78042	14.0336	0.00072952	0.0737253
RP11-553N19.1	-2.47614	13.4922	0.001395	0.0945778		CEP170B	5.7997	13.3348	0.000944277	0.0810814
RP11-495P10.6	-2.54844	13.1404	0.00156472	0.099504		PLD3	7.35088	21.4464	6.07264e-05	0.0211798
NGFR	4.48546	13.0103	0.00106621	0.0841652		VAT1	6.2319	33.7571	2.05125e-06	0.00247843
AC133106.2	-2.92485	16.8271	0.000653256	0.0725525		CMAS	5.15651	24.9448	2.14136e-05	0.0102034
TEDDM1	-2.93123	18.6581	0.000953516	0.0810814		KANK4	5.14892	12.9392	0.00109509	0.0851235
COL18A1	6.29489	15.9267	0.000370934	0.0576353		ANXA6	6.97667	16.1779	0.000339895	0.0559201
KB-173C10.2	-2.29484	16.842	0.00140475	0.0947919		B3GNT2	3.41487	15.0968	0.000497013	0.0647854
PDK4	7.35608	17.1715	0.000241769	0.0495715		PAPPA	3.71585	15.1115	0.000494427	0.0647854
SLC7A2	5.58344	12.0967	0.00150953	0.0979854		BCAT1	6.66299	26.212	1.49334e-05	0.00884153
GPN3	3.6257	12.4745	0.00130598	0.0930298		TUBA4A	5.1201	12.9809	0.00107805	0.0844246
RGCC	6.12692	12.411	0.00133804	0.0941654		AJAP1	5.64982	34.483	1.71673e-06	0.0022338
AMD1	6.97652	13.8268	0.000787032	0.0751429		CCDC85A	3.77536	30.1077	5.18815e-06	0.00438801
NUP188	5.81576	13.1305	0.00101918	0.0827431		KCNT2	3.31883	12.2249	0.00143689	0.0955037
						SNCA	5.9308	28.8968	7.1505e-06	0.00514699
						KCNIP4	4.71381	13.4098	0.000918286	0.0802216
						COPG2	4.44487	12.2753	0.00140937	0.0947919
						ATP6V1B2	7.60996	24.7416	2.27059e-05	0.0105228
						PPFIA2	6.12019	21.7305	5.56446e-05	0.0200267
						NRXN3	7.09398	29.0283	6.90325e-06	0.00514699
						RGS16	3.52308	16.1492	0.000343296	0.0559201
						GRIN3A	4.03214	13.1269	0.00102056	0.0827431
						ITPR1	6.20446	20.5065	8.13917e-05	0.0248069
						SDC2	5.84876	24.833	2.21143e-05	0.0103909
						MYRIP	5.25438	32.2722	2.97201e-06	0.00295724
						SNX10	5.65102	12.8765	0.00112128	0.0854185
						RIMBP2	4.67671	12.3333	0.00137838	0.0944403
						ANKRD29	3.62087	15.5789	0.000419021	0.0614205
						ACOT7	5.95107	15.1702	0.000484205	0.0647854
						RP11-731J8.2	5.39888	13.9117	0.000762872	0.0747854
						JAKMIP1	5.11915	22.1346	4.91818e-05	0.0180855
						CDK14	5.97189	21.2099	6.53369e-05	0.0221041
						HCN4	3.1025	13.2875	0.000961081	0.0814324
						NHSL2	3.05532	15.4529	0.000438055	0.0624969
						DYNC1I1	6.56325	29.49	6.10536e-06	0.0048035
						UCHL1	8.41499	18.0832	0.000178089	0.0412771
						FAM102B	5.08737	28.1463	8.75358e-06	0.00604372
						TBC1D9	5.85571	21.2464	6.46018e-05	0.0220762
						ARHGEF28	3.54644	17.9614	0.000185442	0.0426783
						RCAN2	7.40125	25.7008	1.72524e-05	0.00956829
						PBX1	7.14703	30.2456	5.00406e-06	0.00434083
						SLC8A1	7.63771	13.6746	0.000832456	0.077201
						CYB561	4.14463	16.6621	0.000287615	0.0524987
						TMEM178B	6.27836	20.9574	7.06729e-05	0.0224469
						SUSD1	3.70459	15.2709	0.000467188	0.0642657
						ERC2	5.01959	15.9627	0.000366308	0.0576353
						TMEM132B	5.59669	27.5725	1.02364e-05	0.00679034
						VAV3	3.8759	16.6995	0.00028395	0.0522082
						ROBO2	5.83136	18.8686	0.000137543	0.036023
						APBA1	6.91285	24.4505	2.47045e-05	0.0111437
						PID1	4.74058	38.6881	6.3625e-07	0.00119583
						DRP2	4.12307	13.8063	0.000793004	0.0751488
						LRRC55	4.46264	18.7045	0.000145116	0.0371925
						TUBB2A	6.76125	21.1006	6.75908e-05	0.0222992
						GSG1L	3.74824	22.6816	4.168e-05	0.0163962
						PGR	2.58708	16.9111	0.000264145	0.0522082
						PLCH1	4.28899	16.1173	0.000347114	0.0559201
						GPR161	3.39684	26.2791	1.46542e-05	0.00884153
						DGKH	5.40515	36.0788	1.16899e-06	0.00164784
						PRKAR2B	4.96149	27.1019	1.16523e-05	0.00758095
						SSTR1	3.74701	16.7793	0.000276299	0.0522082
						CDH8	5.40033	32.9899	2.48158e-06	0.00279847
						TMEM200C	4.16203	16.8725	0.000267643	0.0522082
						TUBB3	7.05523	17.9151	0.000188322	0.043048
						KIF26B	5.10399	54.7683	2.35449e-08	0.000222518
						SYNGR3	5.31521	13.1159	0.00102478	0.0827431
						TRPV2	3.00931	19.921	9.79737e-05	0.0288221
						ACHE	5.72827	12.5995	0.00124527	0.0915845
						KCNQ3	6.48082	19.0891	0.00012802	0.0343735
						GNG3	2.9823	14.1263	0.00070524	0.0737253
						NTN1	5.76211	53.4406	3.01445e-08	0.000222518
						CYP2S1	2.27261	14.3317	0.000654415	0.0725525
						GPR98	4.62434	48.3226	8.12256e-08	0.000274794
						ANK1	6.17298	12.5637	0.00126238	0.0920223
						PGM2L1	6.31866	17.7275	0.000200494	0.0452193
						CHSY3	1.95022	13.5803	0.000861972	0.0786021
						MATN3	1.9428	13.977	0.000744812	0.074111
						REEP1	5.64863	14.283	0.000666111	0.0725525
						NPM2	3.184	12.376	0.00135603	0.0941916
						PIP5K1B	3.98594	17.3262	0.000229447	0.0479161
						PEG10	8.93335	28.9045	7.13578e-06	0.00514699
						TUB	7.1728	48.8425	7.32279e-08	0.000274794
						GBE1	5.0521	43.2633	2.3132e-07	0.000558986
						FRMPD1	3.10213	25.0378	2.08483e-05	0.0102034
						CHRNA4	4.88198	32.3113	2.94276e-06	0.00295724
						ZNF385D	4.32932	12.9036	0.0011099	0.0851449
						VGLL3	2.56305	14.1133	0.00070858	0.0737253
						KCND3	6.6514	30.9182	4.20119e-06	0.00374027
						OSBPL10	3.59328	33.5314	2.16893e-06	0.00253025
						UNC13C	6.90906	13.9131	0.000762476	0.0747854
						NR4A2	3.56685	32.7474	2.63686e-06	0.0028105
						CPLX2	7.21424	15.4012	0.000446135	0.0624969
						MED28P8	-2.90688	16.3225	0.000323289	0.0546859
						CLSTN2	6.9122	22.1945	4.82943e-05	0.0180855
						SYT1	8.39314	16.7815	0.000276098	0.0522082
						KLHL13	4.29859	24.3593	2.53687e-05	0.0111461
						TMEM255A	5.56528	45.3394	1.49265e-07	0.000420817
						RAB3C	7.74526	12.2775	0.00140818	0.0947919
						LINC00642	-2.92585	13.3826	0.00129271	0.0929391
						RP11-407A16.1	-2.83853	13.7984	0.000795298	0.0751557
						GALNTL6	3.27771	18.4039	0.000160167	0.039149
						PCSK1	4.00813	19.7231	0.000104364	0.0296702
						RET	5.93235	24.1444	2.70099e-05	0.011715
						CBLN1	3.53986	14.8974	0.000533692	0.0669786
						ST8SIA6	3.40482	47.1431	1.03022e-07	0.00031685
						CADPS2	5.98939	51.7234	4.1744e-08	0.000222518
						RP1-206D15.5	-2.4857	14.1672	0.000694792	0.073685
						GABRA4	4.4426	15.5224	0.000427448	0.0617992
						RN7SL3	11.5953	25.4315	1.8626e-05	0.010023
						LINC01090	-2.85765	17.4758	0.000352743	0.0562909
						GFRA1	6.15533	32.715	2.65839e-06	0.0028105
						TBC1D26	-2.02032	13.9409	0.000754736	0.0744416
						RSPO2	4.24233	44.5797	1.74968e-07	0.000455334
						ATP13A5-AS1	-2.56079	13.4517	0.000904086	0.0802216
						SLC2A13	6.50045	29.1872	6.61689e-06	0.00508764
						LPO	1.63581	13.8217	0.0007885	0.0751429
						ATP2A3	3.24768	28.4885	7.97956e-06	0.00562409
						RP11-167J8.3	-2.55521	14.908	0.000531663	0.0669786
						RPS14P4	-2.70872	20.77	0.00128202	0.0924776
						GPR26	4.64939	14.089	0.000714894	0.0737253
						RP11-304F15.5	-2.48939	16.328	0.000322676	0.0546859
						SIAH3	2.30775	16.8937	0.000265718	0.0522082
						SCUBE1	4.00384	13.5934	0.000857817	0.0785362
						RP11-108L7.4	-2.07789	14.4224	0.000633233	0.072131
						LMOD3	1.48737	16.7611	0.000278026	0.0522082
						ALDH1A1	7.87566	69.5513	1.90552e-09	6.44658e-05
						TRPC6	2.09884	15.252	0.00047034	0.0642657
						AC002398.13	-2.12987	15.4836	0.000433335	0.0623836
						CYP27C1	1.4618	13.1671	0.00100532	0.0827431
						AC019117.1	-2.76048	12.3584	0.00136519	0.0941916
						ATXN8OS	1.20599	13.9929	0.000740477	0.0741019
						MIR595	-2.70989	12.8901	0.00111557	0.0853862
						INSL3	-2.82333	20.3029	0.00138217	0.0944403
						BEND4	3.30871	22.093	4.98082e-05	0.0181189
						BANF1P1	-2.52916	31.8157	3.33693e-06	0.00322548
						RP11-466P24.7	4.93161	20.4286	8.34132e-05	0.025196
						P2RX2	-2.34296	19.7375	0.000103887	0.0296702
						KLHL1	4.93629	24.3853	2.5177e-05	0.0111461
						RDH12	0.794413	12.9744	0.00108069	0.0844357
						EN1	3.04477	18.1819	0.000172357	0.0407763
						BSN-AS1	-2.21528	24.9664	2.12807e-05	0.0102034
						SV2C	6.71856	19.4421	0.000114217	0.0322005
						RNU6-548P	-1.78397	14.3504	0.00110131	0.0851235
						RP11-51G5.1	-2.74885	28.1882	0.000447053	0.0624969
						AC007386.2	-2.41496	16.3685	0.000318197	0.0543683
						FOXD4L5	-2.76526	26.3824	0.000565498	0.0678305
						KCNJ6	7.11487	27.0216	1.19141e-05	0.00760502
						SLC18A2	6.90966	50.524	5.26187e-08	0.000222518
						RP11-203M5.2	-2.71475	14.7554	0.00056156	0.0678305
						RP11-302J23.1	-2.15312	14.8929	0.000534546	0.0669786
						RP11-108P20.2	-2.48682	18.2374	0.000281504	0.0522082
						LMX1B	2.71414	14.12	0.000706849	0.0737253
						OR2AJ1	-2.69387	20.3529	8.54289e-05	0.0255765
						RP11-738O11.13	-1.71301	13.0076	0.00106727	0.0841652
						RP11-463C8.5	-2.45393	17.8062	0.000195289	0.0443412
						RNU6-1283P	-2.14033	14.4355	0.000630253	0.0720341
						GPR144	-2.30435	25.0493	2.07795e-05	0.0102034
						SNX18P14	-2.11665	17.421	0.000222225	0.0466962
						DLK1	3.67308	15.0449	0.000506286	0.0655611
						DDC	4.21957	13.3612	0.000935033	0.0810814
						DRD2	3.86079	14.8258	0.000547563	0.0678305
						OR2M5	-2.23554	19.2042	0.000123334	0.0336494
						UCHL1-AS1	-2.44495	23.7993	2.98865e-05	0.0124826
						SLC10A4	4.29902	15.4414	0.00043984	0.0624969
						RP11-6K23.1	-2.26115	16.5303	0.000300933	0.0530512
						RPL36P18	-2.353	22.1502	0.000491247	0.0647854
						HNRNPA1P74	-2.31026	36.2586	1.12013e-06	0.00164762
						DAPL1	1.14172	18.4551	0.000157493	0.0388915
						DNAJC19P6	-2.22042	25.1104	2.04179e-05	0.0102034
						NTSR1	3.18041	25.0536	2.07537e-05	0.0102034
						AC129492.6	-2.48581	24.0286	2.79406e-05	0.0119653
						RP11-328C8.5	-2.49564	16.274	0.000508457	0.0655611
						ZNF385D-AS1	-2.34643	15.9827	0.000363769	0.0575077
						RP11-718O11.1	-2.47611	34.6979	1.62921e-06	0.00220471
						CHRNB3	2.8844	14.6459	0.000584133	0.0690972
						AC104131.1	-2.62878	28.3076	2.04631e-05	0.0102034
						RP1-151B14.6	-2.62878	28.3076	2.04631e-05	0.0102034
						OR13D2P	-2.42056	50.8395	2.74301e-07	0.000618659
						AC087239.1	-2.47253	24.7284	0.000443448	0.0624969
						RP11-456O19.4	-2.59649	28.705	1.86649e-05	0.010023
						RP11-106A1.3	-2.57043	36.6163	3.43755e-06	0.00323044
						CTD-2571E19.3	-2.33694	15.2425	0.000702873	0.0737253
						TFF3	-1.09775	13.0626	0.00104545	0.0835457
						RP11-123K19.1	-0.799109	21.1184	6.7218e-05	0.0222992
						RP11-352G9.1	-2.28936	55.0129	2.25068e-08	0.000222518
						SDC1	3.07967	34.241	1.82129e-06	0.00228208
						RP11-394O9.1	-2.21068	25.9357	0.000376264	0.0581251
						RP11-368L12.1	-0.710564	12.4549	0.00131577	0.0933589
						RN7SL863P	-2.22397	15.2626	0.000468568	0.0642657
						AL159140.1	-2.53372	29.3521	1.60943e-05	0.00922857
						RP1-46F2.2	-2.41128	51.5152	4.34451e-08	0.000222518
						MIR544B	-2.3248	18.2769	0.000278268	0.0522082
						SLC35D3	0.827207	14.3819	0.000642604	0.0724664
						TERT	-2.06363	38.9328	6.01704e-07	0.00119583
						OVOL2	-2.41461	43.4095	9.58731e-07	0.00154452
						OR2AG1	-1.89824	37.9052	7.61731e-07	0.0012961
						NANOGP2	-2.5032	29.6162	1.5158e-05	0.00884153
						RP11-959I15.4	-2.5032	29.6162	1.5158e-05	0.00884153
						RP6-27P15.2	-1.62613	29.5552	6.00081e-06	0.0048035
						DPRXP2	-1.59994	15.1003	0.000496395	0.0647854
						RP11-100E13.1	-1.405	18.2525	0.000168376	0.0403996
						CDC25C	-2.42819	18.8516	0.000138305	0.036023
						TH	6.41549	17.6383	0.000206572	0.0456429
						RP11-963H4.5	-2.10657	12.0295	0.00154915	0.0990721
						GGNBP1	-2.18879	50.8578	4.93182e-08	0.000222518
						RP11-651P23.2	-2.02714	45.9821	6.12037e-07	0.00119583
						ZG16B	-1.67269	13.4998	0.000888099	0.0801207
						SLC6A3	7.01016	15.7253	0.000398019	0.0601134
						KCNJ6-IT1	-1.88948	36.4323	1.075e-06	0.00164762
						RP11-389J22.1	-2.25138	31.5879	9.78421e-06	0.00662019
						RP11-732A19.6	-2.06377	12.4253	0.00133073	0.0939875
						RP11-159N11.3	-1.36684	20.9099	7.17272e-05	0.0224469
						AGTR1	2.08217	29.6719	5.81859e-06	0.00480118
						RP11-420B22.2	-1.88094	31.3467	3.76207e-06	0.00343986
						TNMD	-1.24042	37.8798	7.66219e-07	0.0012961

## Sheet: legend
Dataset EV3: Differently expressed genes in SN of PD vs CT
