# Supplementary material for: A Parkinson's disease CircRNAs Resource reveals a link between circSLC8A1 and oxidative stress
Source: EMBO Mol Med. 2020 Jul 26;12(9):e11942. doi: 10.15252/emmm.201911942 (PMC7507321; doi:10.15252/emmm.201911942)
Supplement: Supplementary file 6 — Dataset EV4 [file EMMM-12-e11942-s006.xlsx]

## Sheet: GO_FDR0
Category	Term	Count	%	PValue	Genes	List Total	Pop Hits	Pop Total	Fold Enrichment	Bonferroni	Benjamini	FDR
UP_KEYWORDS	Phosphoprotein	2678	51.5	1.77559e-125	NM_001270520, NM_130838, NM_001927, NM_005095, NM_001003927, NM_001135636, NM_153251, NM_173174, NM_001244710, NM_001146109, NM_002593, NM_001243719, NM_002590, NM_130445, NM_001013627, NM_001111112, NM_001145138, NM_032538, NM_002596, NM_001007026, NM_016279, NM_198859, NM_016270, NM_001042404, NM_001164440, NM_001130701, NM_016271, NM_001111125, NM_138392, NM_001300743, NM_005071, NM_005458, NM…
8, NM_001173480, NM_004184, NM_001308185, NM_001143854, NM_004421, NM_001271012, NM_004808, NM_004405, NM_001256585, NM_012335, NM_004170, NM_022758, NM_004171, NM_014568, NM_001024843, NM_001252406, NM_001242898, NM_030949, NM_017684, NM_001024847, NM_005517, NM_001301856, NM_001317939, NM_004173, NM_001271825, NM_001311160, NM_001079855, NM_004811, NM_001265592, NM_001009571, NM_033517, NM_0011…	4892	8246	20581	1.3663	1.08134e-122	1.08134e-122	2.62776e-122
UP_KEYWORDS	Alternative splicing	3053	58.7115	3.21993e-70	NM_001282862, NM_001270520, NM_001163315, NM_001014434, NM_130838, NM_032522, NM_005095, NM_005094, NM_018003, NM_001003927, NM_004210, NM_173174, NM_001135636, NM_153251, NM_001300769, NM_078483, NM_001244710, NM_080663, NM_001146109, NM_001243719, NM_002590, NM_001178111, NM_004204, NM_001286130, NM_001512, NM_005481, NM_130445, NM_005482, NM_205849, NM_001111112, NM_001145138, NR_104248, NM_03…
74124, NM_015054, NM_001004056, NM_015057, NM_005103, NM_005100, NM_001286680, NM_174886, NM_033018, NM_014971, NM_001270660, NM_003812, NM_001137605, NM_003818, NM_001127384, NM_001135099, NM_001100420, NM_003817, NM_001286687, NM_001042385, NM_001286688, NM_001008410, NM_003816, NM_001171653, NM_001178074, NR_104627, NM_001142853, NM_001178077, NM_007365, NM_020919, NM_001293312, NM_001037806, …	4892	10587	20581	1.2132	1.96094e-67	9.80469e-68	4.76528e-67
UP_KEYWORDS	Membrane	2235	42.9808	3.0258e-53	NM_001927, NM_005094, NM_004210, NM_001003927, NM_001135636, NM_153251, NM_173174, NM_078483, NM_001243719, NM_014293, NM_002590, NM_001178111, NM_001286130, NM_004204, NM_005482, NM_004209, NM_024092, NM_080670, NR_104248, NM_001126340, NM_016279, NM_001007023, NM_198859, NM_001042404, NM_001042406, NM_001161440, NM_001300743, NM_005071, NM_005458, NM_130470, NM_001163335, NM_032504, NM_005076, …	4892	7494	20581	1.25471	1.84271e-50	6.14238e-51	4.47799e-50
UP_KEYWORDS	Synapse	207	3.98077	1.0737e-43	NM_004210, NM_006480, NM_002590, NM_001286838, NM_001178111, NM_001286839, NM_004209, NM_001323606, NR_110912, NM_015981, NM_001033677, NM_001042543, NM_001001132, NM_001297774, NM_014932, NM_005458, NM_032430, NM_003716, NM_015576, NM_001010898, NM_001204269, NM_001127715, NM_001260497, NM_001204266, NM_001134366, NM_019106, NM_001080457, NR_136288, NM_004327, NM_001321076, NM_001322903, NM_2033…	4892	357	20581	2.4394	6.53886e-41	1.63471e-41	1.58901e-40
UP_KEYWORDS	Cell junction	317	6.09615	1.31807e-40	NM_002298, NM_004210, NM_001195733, NM_173174, NM_006480, NM_001003828, NM_001040033, NM_147147, NM_003253, NR_037962, NM_001318186, NM_001286838, NM_002590, NM_001286839, NM_001178111, NM_001130916, NM_000272, NM_004209, NM_001323606, NM_005602, NR_110912, NM_015981, NM_001007026, NM_017671, NM_001033677, NM_001042543, NM_173496, NM_001001132, NM_001297774, NM_014932, NM_005458, NM_032430, NM_00…	4892	675	20581	1.97577	8.02703e-38	1.60541e-38	1.95065e-37
UP_KEYWORDS	Cytoplasm	1490	28.6538	1.40647e-39	NM_001301085, NM_001270520, NM_130838, NM_001927, NM_004210, NM_018003, NM_173174, NM_001135636, NM_001300769, NM_001040135, NM_001172659, NM_001146109, NM_001512, NM_000272, NM_001111112, NM_001135190, NM_001145138, NM_001300779, NM_001323573, NM_032538, NM_001172648, NM_001007026, NM_001145339, NM_058219, NM_001244071, NM_016955, NM_181690, NM_001042404, NM_001319839, NM_001130701, NM_001111125…	4892	4816	20581	1.30161	8.56541e-37	1.42757e-37	2.08148e-36
GOTERM_CC_DIRECT	GO:0005829~cytosol	1134	21.8077	1.2796e-37	NM_001282862, NM_001270520, NM_130838, NM_001927, NM_007055, NM_001135636, NM_173174, NM_001300769, NM_001172659, NM_001319236, NM_001244710, NM_001134381, NM_001007231, NM_001243719, NM_001512, NM_000272, NM_001917, NM_001135190, NM_001145138, NM_013302, NM_001301076, NM_001300779, NM_001323573, NM_001172646, NM_001145339, NM_058219, NM_016955, NM_001244071, NM_001134398, NM_001319839, NM_001130…	4607	3315	18224	1.35318	1.42291e-34	1.42291e-34	2.04907e-34
GOTERM_CC_DIRECT	GO:0030054~cell junction	243	4.67308	2.60474e-37	NM_004210, NM_006480, NM_002096, NM_001104629, NM_001286838, NM_002590, NM_001178111, NM_001286839, NM_004209, NM_001323606, NR_110912, NR_104248, NM_015981, NM_001007026, NM_017671, NM_001033677, NM_006332, NM_001042543, NM_001001132, NM_001297774, NM_014932, NM_021079, NM_005458, NM_032430, NM_003716, NM_015576, NM_001010898, NM_001127715, NM_001204269, NM_001260497, NM_001204266, NM_001134366,…	4607	459	18224	2.0942	2.89647e-34	1.44824e-34	4.17108e-34
UP_SEQ_FEATURE	splice variant	2249	43.25	4.20875e-36	NM_001282862, NM_001270520, NM_001163315, NM_001014434, NM_130838, NM_032522, NM_005095, NM_004210, NM_001135636, NM_153251, NM_173174, NM_001300769, NM_001244710, NM_080663, NM_001243719, NM_002590, NM_001178111, NM_001286130, NM_004204, NM_005481, NM_130445, NM_001111112, NM_001145138, NR_104248, NM_032538, NM_080676, NM_002596, NM_130439, NM_001145543, NM_001244071, NM_001007023, NM_001122646,…	4858	7760	20063	1.19692	3.80219e-32	3.80219e-32	8.50811e-33
GOTERM_CC_DIRECT	GO:0016020~membrane	765	14.7115	1.17763e-26	NM_001282176, NM_001270520, NM_007055, NM_001040134, NM_005094, NM_016002, NM_001199692, NM_007050, NM_153251, NM_001040031, NM_005337, NM_000368, NM_001308373, NM_001243719, NM_001080477, NM_001318186, NM_001134486, NM_000271, NM_005481, NM_006203, NM_173602, NM_000272, NM_005482, NM_001003398, NM_006477, NM_018509, NR_028361, NM_001303037, NM_001126340, NM_001146258, NM_001322838, NM_016279, NM…	4607	2200	18224	1.37551	1.30953e-23	4.3651e-24	1.8858e-23
GOTERM_MF_DIRECT	GO:0005515~protein binding	2528	48.6154	1.29364e-26	NM_001270520, NM_001014434, NM_130838, NM_001927, NM_005095, NM_018003, NM_001135636, NM_173174, NM_002593, NM_001243719, NM_130446, NM_001178111, NM_001286130, NM_001512, NM_005481, NM_005482, NM_205849, NM_001111112, NM_001917, NM_001145138, NM_001126340, NM_002596, NM_001007026, NM_130439, NM_016270, NM_001042404, NM_001319839, NM_001130701, NM_016271, NM_001161440, NM_138392, NM_001300743, NM…	4287	8785	16881	1.13313	3.20435e-23	3.20435e-23	2.27972e-23
GOTERM_CC_DIRECT	GO:0005886~plasma membrane	1303	25.0577	3.58583e-26	NM_001270520, NM_021777, NM_005094, NM_001040134, NM_004210, NM_153251, NM_007050, NM_001135636, NM_078483, NM_153442, NM_080865, NM_006343, NM_002389, NM_002590, NM_001178111, NM_001257386, NM_016562, NM_001286130, NM_017520, NM_001135190, NM_001301076, NR_104248, NM_001145339, NM_016279, NM_080872, NM_001007023, NM_181690, NM_001134398, NM_006332, NM_000283, NM_001001132, NM_001220491, NM_00113…	4607	4121	18224	1.25074	3.98744e-23	9.96861e-24	5.74214e-23
GOTERM_CC_DIRECT	GO:0014069~postsynaptic density	115	2.21154	4.22298e-26	NM_001134408, NM_001040134, NM_206909, NM_001323382, NM_004210, NM_001201477, NM_173174, NM_006480, NM_000701, NM_001320591, NM_001105203, NM_017789, NM_000416, NM_001166160, NM_001277285, NM_001323606, NM_001185054, NM_013302, NM_001201465, NM_001301128, NM_015981, NM_001172646, NM_000719, NM_001130064, NM_001168648, NM_020862, NM_001033677, NM_014932, NM_003128, NM_000827, NM_001199861, NM_0040…	4607	184	18224	2.47232	4.69596e-23	9.39192e-24	6.76245e-23
GOTERM_CC_DIRECT	GO:0045211~postsynaptic membrane	123	2.36538	5.07143e-24	NM_000806, NM_001134408, NM_206909, NM_004210, NM_001008660, NM_006480, NM_001191321, NM_001105203, NM_017789, NM_020737, NM_000314, NM_002590, NM_001286838, NM_001277285, NM_178839, NM_033071, NM_020932, NM_001323606, NM_000808, NM_000815, NM_000911, NM_000816, NM_000812, NM_000813, NM_001201465, NM_004981, NM_000810, NM_020862, NM_001168648, NM_004975, NM_001033677, NM_001042543, NM_000824, NM_…	4607	211	18224	2.30594	5.63943e-21	9.39905e-22	8.1211e-21
UP_KEYWORDS	Cell membrane	977	18.7885	2.29722e-23	NM_021777, NM_001927, NM_001040134, NM_004210, NM_001135636, NM_173174, NM_078483, NM_153442, NM_080865, NM_002590, NM_001178111, NM_001321328, NM_001257386, NM_001135190, NM_001040142, NM_001301076, NR_104248, NM_016279, NM_080872, NM_001220491, NM_005458, NM_001260493, NM_001172632, NM_005076, NM_001204269, NM_001127213, NM_001260497, NM_001204266, NM_001134366, NM_001134368, NR_136288, NM_0013…	4892	3175	20581	1.29459	1.399e-20	1.99858e-21	3.39973e-20
GOTERM_CC_DIRECT	GO:0043025~neuronal cell body	161	3.09615	7.34887e-23	NM_001318509, NM_001066, NM_002014, NM_001323679, NM_001008660, NM_173174, NM_001206999, NM_000068, NM_003253, NM_001178015, NM_001098635, NM_001261448, NM_001166160, NM_001190892, NM_152643, NM_001277285, NM_005552, NM_001286077, NM_006272, NM_000718, NM_001321709, NM_018174, NM_001168648, NM_001114099, NM_021165, NM_001007792, NM_183377, NM_001197181, NM_001193493, NM_001297774, NM_000891, NM_0…	4607	315	18224	2.02181	8.17194e-20	1.16742e-20	1.17681e-19
GOTERM_CC_DIRECT	GO:0005925~focal adhesion	187	3.59615	3.83244e-22	NM_020441, NM_002199, NM_001172129, NM_000700, NM_002298, NM_001164317, NM_001195733, NM_001168320, NM_001199692, NM_002203, NM_173174, NM_001135636, NM_013231, NM_006289, NM_001003828, NM_017794, NM_001291860, NM_002204, NM_000988, NM_001270491, NM_000989, NM_001308022, NR_037962, NM_001318186, NM_005402, NM_002389, NM_030978, NM_000981, NM_015134, NM_002314, NM_016131, NM_001127487, NM_005720, …	4607	391	18224	1.89187	4.26167e-19	5.32709e-20	6.13705e-19
UP_KEYWORDS	Postsynaptic cell membrane	103	1.98077	9.31824e-22	NM_000806, NM_001134408, NM_206909, NM_004210, NM_006480, NM_001191321, NM_001105203, NM_017789, NM_020737, NM_002590, NM_001286838, NM_001277285, NM_178839, NM_001323606, NM_000808, NM_000815, NM_000816, NM_000812, NM_000813, NM_001201465, NM_004981, NM_000810, NM_020862, NM_004975, NM_001033677, NM_001042543, NM_000824, NM_014932, NM_001127493, NM_000828, NM_005458, NM_000826, NM_000827, NM_001…	4892	179	20581	2.42083	5.67481e-19	7.09351e-20	1.37904e-18
GOTERM_CC_DIRECT	GO:0070062~extracellular exosome	915	17.5962	1.24113e-21	NM_001927, NM_032520, NM_018003, NM_001040135, NM_001300769, NM_001319236, NM_001244710, NM_001146109, NM_002593, NM_001243719, NM_001114101, NM_002389, NM_000271, NM_173602, NM_130445, NM_017520, NM_001111112, NM_024092, NM_007046, NM_001300779, NM_139245, NM_181699, NM_001001132, NM_000285, NM_001207000, NM_001220491, NM_001260493, NM_001172632, NM_001024074, NM_001134364, NM_001287010, NM_0019…	4607	2811	18224	1.28761	1.38013e-18	1.53348e-19	1.98747e-18
GOTERM_BP_DIRECT	GO:0007268~chemical synaptic transmission	130	2.5	8.96552e-21	NM_001134408, NM_000905, NM_005716, NM_198992, NM_152447, NM_001272077, NM_001206917, NM_020737, NM_005148, NM_001163, NM_002590, NM_001190892, NM_024012, NM_001058, NM_000815, NM_000911, NM_000817, NM_000913, NM_182715, NM_000813, NM_000810, NM_020660, NM_000718, NM_020862, NM_183377, NM_004475, NM_001042543, NM_002515, NM_004291, NM_001297774, NM_001271855, NM_015080, NM_000824, NM_001005747, N…	4320	240	16792	2.10548	6.69366e-17	6.69366e-17	1.77818e-17
UP_KEYWORDS	Neurodegeneration	142	2.73077	3.78455e-20	NM_001031726, NR_034146, NM_001160302, NM_001034850, NM_001002262, NM_014365, NM_014363, NM_206901, NM_001018038, NM_000068, NM_001003791, NM_001286838, NM_001190892, NM_001146054, NM_018706, NM_004862, NM_033071, NM_022726, NM_001324112, NR_110912, NM_001001344, NM_004980, NM_021999, NM_173500, NM_001007026, NM_177924, NM_002111, NM_016955, NM_198859, NM_001048218, NM_001042599, NM_001003800, NM…	4892	293	20581	2.03892	2.30479e-17	2.56088e-18	5.60089e-17
GOTERM_CC_DIRECT	GO:0043005~neuron projection	126	2.42308	6.32032e-20	NM_001134408, NM_004781, NM_001160302, NM_001006943, NM_013231, NM_001272077, NM_004964, NM_001080477, NM_001163, NM_000314, NM_001010935, NM_001493, NM_001261448, NM_015323, NM_002848, NM_001193582, NM_002314, NM_000911, NM_006271, NM_000913, NM_001184722, NM_001333, NM_001252129, NM_003743, NM_001168648, NM_001039538, NM_001163278, NM_033064, NM_001324119, NM_001001132, NM_001220491, NM_0012977…	4607	237	18224	2.10304	7.0282e-17	7.0282e-18	1.0121e-16
GOTERM_CC_DIRECT	GO:0030425~dendrite	162	3.11538	6.61813e-20	NM_001297571, NM_001002262, NM_173174, NM_006480, NM_014363, NM_000068, NM_002590, NM_000416, NM_001166160, NM_001286839, NM_001190892, NM_152643, NM_001277285, NM_020932, NM_024012, NM_001177651, NM_001286077, NM_004770, NR_110912, NM_001252226, NM_000812, NM_001301128, NM_024686, NM_004980, NM_000810, NM_001172646, NM_000718, NM_001318852, NM_018174, NM_004976, NM_002111, NM_021165, NM_00100779…	4607	335	18224	1.91292	7.35936e-17	6.69033e-18	1.05979e-16
UP_KEYWORDS	Epilepsy	78	1.5	5.78821e-19	NM_000806, NM_001134408, NM_024698, NM_001018038, NM_000368, NM_001291997, NM_001191321, NM_000748, NM_001272073, NM_001105243, NM_001128159, NM_052874, NM_001184728, NM_001177651, NM_000815, NM_000816, NM_001008707, NM_001018041, NM_001040142, NM_001199107, NM_000555, NM_001322838, NM_001681, NM_001007026, NM_004976, NM_177924, NM_016955, NM_032737, NM_198859, NM_005045, NM_004975, NM_001193493,…	4892	127	20581	2.58387	3.52502e-16	3.52502e-17	8.56617e-16
UP_KEYWORDS	Nucleotide-binding	579	11.1346	1.54547e-18	NM_001287135, NM_005094, NM_170706, NM_173174, NM_001135636, NM_001040135, NM_001318879, NM_001243719, NM_006343, NM_001321328, NM_001257386, NM_001134486, NM_001286130, NM_001111112, NM_006477, NM_001135740, NM_016131, NM_001135052, NM_013302, NM_153361, NM_001146258, NM_032538, NM_002596, NM_001244071, NM_181690, NM_001319839, NM_001288705, NM_001145443, NM_016577, NM_172206, NM_001320032, NM_0…	4892	1788	20581	1.36236	9.41188e-16	8.55626e-17	2.28719e-15
UP_KEYWORDS	Transport	629	12.0962	3.58158e-18	NM_001301085, NM_005094, NM_001247997, NM_001199692, NM_078483, NM_001134381, NM_001243719, NM_001286838, NM_001178111, NM_001257386, NM_001286130, NM_032826, NM_024989, NM_024092, NM_080670, NM_016131, NM_001040142, NM_001322831, NM_001301076, NR_104248, NM_013401, NM_001322838, NM_024881, NM_001324062, NM_001195483, NM_001271641, NM_001042543, NM_016128, NM_001257291, NM_016577, NM_001134771, N…	4892	1978	20581	1.33784	2.18118e-15	1.81765e-16	5.3005e-15
UP_KEYWORDS	Cell projection	273	5.25	5.42387e-18	NM_001270520, NR_034146, NM_001040134, NM_002298, NM_031885, NR_073110, NM_001247997, NM_004210, NM_001195733, NM_001135636, NM_173174, NM_001040135, NM_006480, NM_001003828, NM_001080477, NR_037962, NM_001317924, NM_001318186, NM_002590, NM_001261448, NM_001286839, NM_001321328, NM_213589, NM_000272, NM_001297764, NM_001323606, NM_001168325, NM_012454, NM_016131, NM_001135597, NR_110912, NM_0013…	4892	721	20581	1.59297	3.30314e-15	2.54088e-16	8.02697e-15
UP_KEYWORDS	Kinase	277	5.32692	6.24574e-18	NM_001287135, NM_003831, NM_001195733, NM_001135636, NM_173174, NM_001318879, NM_147156, NM_006343, NM_001130916, NM_001135740, NM_003137, NM_001135052, NM_013302, NM_153361, NM_015981, NM_001324310, NM_001146258, NM_032538, NM_001032296, NM_203464, NM_002596, NM_001145031, NM_001168648, NM_001323068, NM_001206799, NM_173598, NM_181690, NM_003647, NM_001288705, NM_001145443, NM_001800, NM_032430,…	4892	735	20581	1.58552	3.80365e-15	2.7169e-16	9.24328e-15
UP_KEYWORDS	Neurogenesis	122	2.34615	9.35014e-18	NR_034146, NM_001006943, NM_017519, NM_001143979, NM_001206999, NM_001280542, NM_017789, NM_000314, NM_032727, NM_001010935, NM_001271946, NM_001166160, NM_001261448, NM_001322151, NM_001277285, NM_001033088, NM_002500, NM_001135597, NM_024019, NM_019850, NM_024686, NM_001301128, NM_000614, NM_001130064, NM_004093, NM_001007792, NM_001289980, NM_001163257, NM_033064, NM_001324119, NM_032108, NM_0…	4892	250	20581	2.05305	5.69424e-15	3.79616e-16	1.38376e-14
UP_KEYWORDS	Golgi apparatus	299	5.75	1.16603e-17	NM_001195731, NM_203371, NM_001130518, NM_032520, NM_170706, NM_147156, NM_001243719, NR_037962, NM_001178111, NM_001134486, NM_032826, NM_001142541, NM_001290129, NM_001003398, NM_001139459, NM_016131, NM_080670, NM_001198683, NM_001135190, NR_028361, NM_198516, NM_033309, NM_016134, NM_001324310, NM_001323573, NM_021999, NM_173216, NM_024874, NM_024871, NM_001033677, NM_016128, NM_021267, NM_00…	4892	812	20581	1.54916	7.10115e-15	4.43822e-16	1.72565e-14
INTERPRO	IPR011993:Pleckstrin homology-like domain	186	3.57692	2.05503e-17	NM_001144382, NM_005544, NM_001001550, NM_206909, NM_144488, NM_005713, NR_073110, NM_173174, NM_006289, NM_014728, NM_001206999, NM_001007231, NM_001190730, NM_207334, NM_001080475, NM_005406, NM_003253, NM_001308022, NM_001321775, NM_001163, NM_015230, NM_001080479, NM_001286839, NM_213589, NM_012454, NM_006939, NM_016848, NM_015134, NM_003749, NM_001135190, NM_001270699, NM_019850, NM_000377, …	4625	427	18559	1.74795	8.851e-14	8.851e-14	3.8494e-14
GOTERM_CC_DIRECT	GO:0043197~dendritic spine	66	1.26923	4.86672e-17	NM_001142685, NM_001040134, NM_005716, NM_004210, NM_006480, NM_001085458, NM_014728, NM_002547, NM_000840, NM_003253, NM_001130417, NM_021020, NM_000314, NM_001286838, NM_001098635, NM_001261448, NM_001286839, NM_001256012, NM_002848, NM_001323606, NM_001243571, NM_001321164, NM_003885, NM_001321709, NM_133266, NM_183377, NM_002220, NM_000754, NM_182553, NM_000891, NM_003162, NM_014932, NM_00082…	4607	100	18224	2.61077	5.41179e-14	4.50983e-15	7.79329e-14
GOTERM_BP_DIRECT	GO:0006614~SRP-dependent cotranslational protein targeting to membrane	63	1.21154	2.13022e-16	NM_001260502, NM_001020, NM_001022, NM_001319236, NM_001317771, NM_001017, NM_001016, NM_000988, NM_001019, NM_001270491, NM_000989, NM_001018, NM_001013, NM_001012, NM_001015, NM_000980, NM_000981, NM_000982, NM_001025070, NM_000984, NM_001030, NM_001031, NM_002952, NM_001146282, NM_001029, NM_001028, NM_000998, NM_000999, NM_001315530, NM_001026, NM_001024, NM_001997, NM_000992, NM_000993, NM_0…	4320	94	16792	2.60514	1.65779e-12	8.28893e-13	4.44089e-13
GOTERM_CC_DIRECT	GO:0045202~synapse	98	1.88462	3.22147e-16	NM_002292, NM_000806, NM_004781, NM_170706, NM_001143979, NM_013231, NM_001191321, NM_178013, NM_001286838, NM_001297764, NM_138462, NM_001193582, NM_001177651, NM_000815, NM_000813, NM_001301128, NM_000810, NM_001321709, NM_001145339, NM_018174, NM_001166660, NM_001144952, NM_001001132, NM_001324119, NM_033064, NM_003026, NM_001308176, NM_001005747, NM_014932, NM_001199764, NM_001080500, NM_0029…	4607	181	18224	2.14177	3.7037e-13	2.85327e-14	5.32907e-13
UP_KEYWORDS	Methylation	350	6.73077	3.60702e-16	NM_021058, NM_001003396, NM_173491, NM_001301085, NM_001927, NM_153350, NM_144488, NM_001040134, NM_017519, NM_001195733, NM_002881, NM_001078171, NM_001199692, NM_001009998, NM_003540, NM_001144777, NM_003533, NM_001243719, NM_001318186, NM_003537, NM_001014763, NM_003536, NM_172057, NM_001134486, NM_021064, NM_021063, NM_000984, NM_001252091, NM_006477, NM_003749, NM_001206612, NR_110912, NM_00…	4892	1001	20581	1.471	2.02838e-13	1.18794e-14	4.88498e-13
GOTERM_CC_DIRECT	GO:0030424~axon	113	2.17308	4.57179e-16	NM_001040134, NM_001002262, NR_109846, NM_173174, NM_014363, NM_000067, NM_001080477, NM_001146054, NM_178839, NM_002848, NM_005552, NM_000816, NR_110912, NM_001040142, NM_175607, NM_000614, NM_001130064, NM_002111, NM_002866, NM_001007792, NM_001197181, NM_004975, NM_015627, NM_021072, NM_033064, NM_000621, NM_183045, NM_004140, NM_001204269, NM_001260497, NM_001127713, NM_015077, NM_152722, NM_…	4607	222	18224	2.0135	4.93827e-13	3.53051e-14	7.10543e-13
UP_KEYWORDS	Ion transport	243	4.67308	8.48231e-16	NM_018398, NM_000890, NM_001199692, NM_015993, NM_001206917, NM_001286838, NM_172057, NM_001286130, NM_024092, NR_110912, NM_001323971, NM_001040142, NM_018646, NM_003740, NM_001322838, NM_001195483, NM_001042543, NM_021072, NM_000891, NM_001257291, NM_001134771, NM_032646, NM_001040151, NM_001010893, NM_001318792, NM_001204269, NM_001260497, NM_001272003, NM_001204266, NM_006078, NM_001135955, N…	4892	642	20581	1.5924	5.40901e-13	3.0087e-14	1.31006e-12
UP_KEYWORDS	Cytoskeleton	387	7.44231	1.09087e-15	NM_001270520, NM_032451, NR_034146, NM_002298, NM_031885, NM_018003, NM_001164317, NM_001247997, NM_003731, NM_001300866, NM_006480, NM_001040135, NM_001003828, NM_001077710, NM_001320591, NM_001321775, NM_001317924, NM_001173463, NM_006203, NM_213589, NM_000272, NM_001297764, NM_001270399, NM_012155, NM_001008707, NR_110912, NM_001317721, NM_001318491, NM_000377, NM_001323573, NM_001144766, NM_0…	4892	1138	20581	1.4307	6.76126e-13	3.56382e-14	1.64313e-12
UP_KEYWORDS	Voltage-gated channel	82	1.57692	1.24858e-15	NM_001025356, NM_018398, NM_000890, NM_001081676, NM_033272, NM_004732, NR_109846, NM_000068, NM_001039574, NR_110319, NM_001206917, NM_172057, NM_139075, NM_004770, NM_024092, NM_006539, NR_110912, NM_001040142, NM_003740, NM_004980, NM_004981, NM_001322838, NM_004982, NM_000718, NM_000719, NM_004976, NM_001005505, NM_133329, NM_004975, NM_021072, NM_001256324, NM_000891, NM_001003406, NM_001204…	4892	150	20581	2.29987	7.43738e-13	3.71925e-14	1.80966e-12
UP_KEYWORDS	Ion channel	153	2.94231	3.80072e-15	NM_000806, NM_001134408, NM_018398, NM_000890, NM_033272, NM_001160300, NR_109846, NM_015993, NM_000068, NM_001191321, NM_001206917, NM_001286838, NM_172057, NM_001286130, NM_000808, NM_024092, NM_000815, NM_004770, NM_000816, NM_006539, NR_110912, NM_001040142, NM_000812, NM_018646, NM_000813, NM_003740, NM_004980, NM_004981, NM_001322838, NM_004982, NM_000810, NM_000718, NM_000719, NM_004976, N…	4892	359	20581	1.79299	2.29883e-12	1.09468e-13	5.58442e-12
UP_KEYWORDS	Calcium	308	5.92308	1.21302e-14	NM_001198695, NM_006487, NM_018398, NM_002298, NM_001303048, NM_000363, NM_003247, NM_001308373, NM_001286272, NM_177938, NM_001206917, NM_014293, NM_002590, NM_000887, NM_001321984, NM_001168325, NM_001135740, NM_012157, NM_013302, NM_001322831, NM_018646, NM_001322838, NM_001172646, NM_016279, NM_001033677, NM_001271938, NM_001282848, NM_001080975, NM_001001132, NM_001220491, NM_001297774, NM_0…	4892	877	20581	1.47751	7.36977e-12	3.34954e-13	1.79079e-11
GOTERM_BP_DIRECT	GO:0048013~ephrin receptor signaling pathway	57	1.09615	1.66297e-14	NM_001302508, NM_001006943, NM_001303048, NM_001085454, NM_001281532, NM_001128166, NM_044472, NM_001962, NM_003253, NM_005406, NM_001080479, NM_001290184, NM_001099439, NR_028136, NM_001278301, NM_001822, NM_001012338, NM_004441, NM_001025205, NM_001145646, NM_005720, NM_001313941, NM_001301076, NM_019850, NM_004428, NM_001318761, NM_003885, NM_001130442, NM_001111097, NM_004093, NM_001007792, N…	4320	86	16792	2.57629	1.24334e-10	4.14446e-11	3.30291e-11
UP_SEQ_FEATURE	domain:PH	115	2.21154	1.66536e-14	NM_001144382, NM_005544, NM_001001550, NM_005713, NM_206909, NR_073110, NM_001206999, NM_001007231, NM_001190730, NM_005406, NM_001321775, NM_001080479, NM_213589, NM_006939, NM_003749, NM_001270699, NM_019850, NM_018460, NM_022835, NM_001168648, NM_001047160, NM_017671, NM_198390, NM_001134398, NM_181690, NM_001111125, NM_001001132, NM_001029884, NM_015318, NM_004850, NM_003128, NM_022904, NM_00…	4858	245	20063	1.93852	1.50446e-10	7.52232e-11	3.3662e-11
UP_KEYWORDS	ATP-binding	452	8.69231	1.85737e-14	NM_001287135, NM_170706, NM_173174, NM_001135636, NM_001040135, NM_001318879, NM_006343, NM_001257386, NM_001111112, NM_001135740, NM_001135052, NM_013302, NM_153361, NM_001146258, NM_032538, NM_002596, NM_181690, NM_001319839, NM_001288705, NM_001145443, NM_172206, NM_000246, NM_001320032, NM_004333, NM_024960, NM_001318067, NM_004327, NM_001145161, NM_001122633, NM_006206, NM_001606, NM_000259,…	4892	1391	20581	1.36707	1.12913e-11	4.90941e-13	2.74336e-11
UP_KEYWORDS	Lipoprotein	300	5.76923	1.90517e-14	NM_001040134, NM_004210, NM_001078171, NM_002881, NM_001199692, NM_153251, NM_014146, NM_003253, NM_001243719, NR_037962, NM_001321328, NM_153343, NM_001012761, NM_001134486, NM_030760, NM_001168325, NM_012454, NM_001252091, NM_006477, NM_016131, NM_012157, NM_001329239, NM_001322838, NM_000616, NM_000794, NM_001317915, NM_024871, NM_002866, NM_014165, NM_002867, NM_032737, NM_198859, NM_00103367…	4892	852	20581	1.48136	1.16294e-11	4.84501e-13	2.82552e-11
UP_KEYWORDS	Acetylation	990	19.0385	2.11176e-14	NM_007055, NM_005095, NM_001040134, NM_017519, NM_018003, NM_016002, NM_006336, NM_001040135, NM_001300769, NM_001319236, NM_001146109, NM_001243719, NM_032727, NM_001512, NM_004209, NM_017520, NM_001111112, NM_001145138, NM_013302, NM_001172646, NM_001007026, NM_032737, NM_181690, NM_181699, NM_016271, NM_000285, NM_001207000, NM_001320383, NM_016578, NM_138392, NM_001134364, NM_001267723, NR_00…	4892	3424	20581	1.21641	1.28464e-11	5.13811e-13	3.12195e-11
UP_KEYWORDS	Transmembrane	1552	29.8462	2.28154e-14	NM_005094, NM_001003927, NM_153251, NM_078483, NM_002590, NM_014293, NM_001178111, NM_001286130, NM_004204, NM_005482, NM_004209, NM_024092, NM_080670, NR_104248, NM_001126340, NM_016279, NM_001007023, NM_001042404, NM_001161440, NM_001300743, NM_005071, NM_005458, NM_032504, NM_138396, NM_001122636, NM_005779, NM_001271534, NM_001301738, NM_001286164, NM_001300756, NM_032511, NM_005063, NM_19936…	4892	5651	20581	1.15544	1.39282e-11	5.35683e-13	3.38507e-11
UP_KEYWORDS	Cytoplasmic vesicle	192	3.69231	2.39976e-14	NM_032451, NM_001172129, NM_000700, NM_001247997, NM_001135733, NM_020673, NM_001008660, NM_198992, NM_001134381, NM_001025598, NM_017789, NM_001105203, NM_000576, NM_002389, NM_001201472, NM_001178111, NM_173519, NM_001002266, NM_016562, NM_001128930, NM_022036, NM_004209, NM_032268, NM_005552, NM_001139459, NM_016131, NM_001135597, NM_000913, NM_182715, NM_001039840, NM_001077269, NM_004981, NM…	4892	490	20581	1.64849	1.46043e-11	5.40901e-13	3.54938e-11
GOTERM_BP_DIRECT	GO:0007399~nervous system development	134	2.57692	2.46952e-14	NM_002487, NM_001288662, NM_006668, NM_001130518, NM_004210, NM_017519, NM_001018038, NM_001280542, NM_020872, NM_001178015, NM_001163, NM_001277285, NM_002314, NM_194286, NM_001018041, NM_024686, NM_175607, NM_021999, NM_018174, NM_001289980, NM_016337, NM_004148, NM_001163278, NM_001318915, NM_000824, NM_014932, NM_001278322, NM_001199867, NM_001042599, NM_001040151, NM_018476, NM_003269, NM_01…	4320	287	16792	1.81485	1.84014e-10	4.60035e-11	4.88831e-11
UP_KEYWORDS	Transmembrane helix	1547	29.75	2.8688e-14	NM_005094, NM_001003927, NM_153251, NM_078483, NM_002590, NM_014293, NM_001178111, NM_001286130, NM_004204, NM_005482, NM_004209, NM_024092, NM_080670, NR_104248, NM_001126340, NM_016279, NM_001007023, NM_001042404, NM_001161440, NM_001300743, NM_005071, NM_005458, NM_032504, NM_138396, NM_001122636, NM_005779, NM_001271534, NM_001301738, NM_001286164, NM_001300756, NM_032511, NM_005063, NM_19936…	4892	5634	20581	1.15519	1.7444e-11	6.23057e-13	4.23883e-11
UP_KEYWORDS	Cell adhesion	188	3.61538	3.79509e-14	NM_002292, NM_001256841, NM_001198695, NM_002291, NM_001006943, NM_001195733, NM_002203, NM_173808, NM_013231, NM_001003828, NM_001042478, NM_003247, NM_002207, NM_147147, NM_002204, NM_000582, NM_020872, NM_001105206, NM_001080477, NM_000889, NM_002590, NM_001277285, NM_000887, NM_130445, NM_058174, NM_001193582, NM_003632, NM_001329394, NM_005014, NM_001278642, NM_007046, NM_006536, NM_00132070…	4892	479	20581	1.65121	2.31235e-11	7.97362e-13	5.61884e-11
INTERPRO	IPR001849:Pleckstrin homology domain	125	2.40385	5.23059e-14	NM_001144382, NM_005544, NM_001001550, NM_206909, NM_005713, NR_073110, NM_001206999, NM_001007231, NM_001190730, NM_003253, NM_005406, NM_001080475, NM_001321775, NM_015230, NM_001080479, NM_001286839, NM_213589, NM_012454, NM_006939, NM_015134, NM_003749, NM_001135190, NM_001270699, NM_019850, NM_018460, NM_002664, NM_022835, NM_001168648, NM_001047160, NM_017671, NM_001134398, NM_181690, NM_00…	4625	271	18559	1.8509	2.2522e-10	1.1261e-10	9.7955e-11
GOTERM_BP_DIRECT	GO:0000184~nuclear-transcribed mRNA catabolic process, nonsense-mediated decay	70	1.34615	8.03512e-14	NM_001020, NM_001022, NM_018094, NM_001319236, NM_001317771, NM_001017, NM_001016, NM_000988, NM_001019, NM_001270491, NM_000989, NM_001018, NM_001013, NM_001012, NM_001015, NM_001184763, NM_000980, NM_000981, NM_000982, NM_001025070, NM_015092, NM_000984, NM_001242377, NM_001030, NM_001031, NM_002952, NM_001029, NM_001028, NM_000998, NM_000999, NM_001315530, NM_001026, NM_001024, NM_001997, NM_0…	4320	119	16792	2.28649	6.00118e-10	1.20024e-10	1.59428e-10
GOTERM_BP_DIRECT	GO:0019083~viral transcription	67	1.28846	9.56136e-14	NM_014669, NM_001020, NM_001013437, NM_001022, NM_001319236, NM_001317771, NM_001017, NM_001016, NM_000988, NM_001019, NM_001270491, NM_000989, NM_001018, NM_001013, NM_001012, NM_001015, NM_001173466, NM_000980, NM_000981, NM_000982, NM_001025070, NM_000984, NM_001030, NM_001031, NM_002952, NM_001029, NM_001028, NM_000998, NM_000999, NM_001315530, NM_001026, NM_001024, NM_001997, NM_000992, NM_0…	4320	112	16792	2.32528	7.13676e-10	1.18946e-10	1.89593e-10
GOTERM_MF_DIRECT	GO:0005516~calmodulin binding	96	1.84615	1.46118e-13	NM_001220, NM_001001396, NM_001080429, NM_053031, NM_005379, NM_016239, NM_000945, NM_001126181, NM_000944, NM_001320597, NM_001272077, NM_001320591, NM_001130417, NM_002248, NM_001256012, NM_001288731, NM_006198, NM_001142601, NM_001323375, NM_001185054, NM_001301026, NM_001135740, NM_012157, NM_013302, NM_018646, NM_020397, NM_000555, NM_001001344, NM_015981, NM_001130065, NM_014981, NM_0012520…	4287	189	16881	2.00011	3.61903e-10	1.80951e-10	2.57472e-10
UP_KEYWORDS	Calmodulin-binding	79	1.51923	1.55738e-13	NM_001220, NM_001001396, NM_053031, NM_005379, NM_016239, NM_001126181, NM_000944, NM_001272077, NM_001320591, NM_001130417, NM_002248, NM_001256012, NM_001288731, NM_006198, NM_001142601, NM_001323375, NM_001185054, NM_001301026, NM_001135740, NM_012157, NM_013302, NM_018646, NM_020397, NM_001001344, NM_015981, NM_001130065, NM_014981, NM_001252065, NM_001130064, NM_001191057, NM_014165, NM_0248…	4892	152	20581	2.18657	9.48605e-11	3.16203e-12	2.30516e-10
KEGG_PATHWAY	hsa04360:Axon guidance	75	1.44231	2.78016e-13	NM_144488, NM_001006943, NM_000945, NM_000944, NM_000609, NM_001282619, NM_001128166, NM_002673, NM_002941, NM_001962, NM_044472, NM_005406, NM_017789, NM_001289135, NM_001164410, NM_001271946, NM_001258419, NM_001146156, NM_021914, NM_001278301, NM_004441, NM_002314, NM_020163, NM_001313941, NM_019850, NM_004428, NM_001033117, NM_001318761, NM_001312688, NM_133369, NM_001130442, NM_004093, NM_00…	1902	127	6879	2.13586	8.1732e-11	8.1732e-11	3.70348e-10
UP_SEQ_FEATURE	transmembrane region	1417	27.25	3.25206e-13	NM_021777, NM_005094, NM_001130518, NM_001003927, NM_153251, NM_007050, NM_006338, NM_078483, NM_153442, NM_080865, NM_006343, NM_014293, NM_002389, NM_002590, NM_001178111, NM_001257386, NM_016562, NM_001286130, NM_004204, NM_000271, NM_016564, NM_005482, NM_004209, NM_024989, NM_001290129, NM_024092, NM_080670, NM_001040142, NR_104248, NM_001126340, NM_153456, NM_016279, NM_139245, NM_080872, N…	4858	5056	20063	1.15745	2.93772e-09	9.79238e-10	6.57374e-10
GOTERM_BP_DIRECT	GO:0043547~positive regulation of GTPase activity	223	4.28846	4.44405e-13	NM_001282862, NM_144488, NR_073110, NM_006480, NM_176876, NM_005337, NM_001007231, NM_002673, NM_001025598, NM_001080479, NM_001286839, NM_012454, NM_016848, NM_003749, NM_001135190, NM_001270699, NM_013401, NM_015981, NM_022835, NM_022733, NM_001047160, NM_001134398, NM_001282848, NM_001001132, NM_001111125, NM_003128, NM_022904, NM_130470, NM_001282983, NM_002072, NM_001127715, NM_000395, NM_00…	4320	565	16792	1.53418	3.31806e-09	4.74008e-10	8.8145e-10
GOTERM_CC_DIRECT	GO:0005737~cytoplasm	1512	29.0769	4.82756e-13	NM_001301085, NM_001270520, NM_130838, NM_005095, NM_001040134, NM_017519, NM_018003, NM_173174, NM_001135636, NM_001300769, NM_001040135, NM_001319236, NM_080867, NM_001146109, NM_006343, NM_016562, NM_173602, NM_017520, NM_001111112, NM_001145138, NM_013302, NM_013301, NM_001300779, NM_032538, NM_001172648, NM_001007026, NM_001145339, NM_130439, NM_016955, NM_198859, NM_181690, NM_006332, NM_00…	4607	5222	18224	1.14536	5.3679e-10	3.5786e-11	7.73004e-10
GOTERM_CC_DIRECT	GO:0048471~perinuclear region of cytoplasm	237	4.55769	7.32992e-13	NM_001003396, NM_002291, NM_032451, NR_034146, NM_004210, NM_173174, NM_000368, NM_001098635, NM_172057, NM_000271, NM_001003398, NM_015011, NM_001008707, NM_001253891, NM_001007026, NM_001317915, NM_002867, NM_001033677, NM_001220491, NM_001297774, NM_001042406, NM_003468, NM_001134366, NM_021080, NM_001008491, NM_001322903, NM_001174071, NM_012437, NM_001301738, NM_006493, NM_007069, NM_006305,…	4607	621	18224	1.50967	8.15062e-10	5.09414e-11	1.17374e-09
UP_KEYWORDS	Serine/threonine-protein kinase	156	3	2.27453e-12	NM_001259, NM_001114182, NM_001287135, NM_003831, NM_001252119, NM_001128166, NM_001206999, NM_001318879, NM_005406, NM_001130916, NM_015092, NM_001260, NM_001323375, NM_002314, NM_001135740, NM_003137, NM_001134419, NM_013302, NM_001252226, NM_153361, NM_001039469, NM_001320707, NM_015981, NM_001288837, NM_032538, NM_005400, NM_173500, NM_001032296, NM_001098533, NM_002596, NM_001190720, NM_1826…	4892	393	20581	1.66998	1.38518e-09	4.46831e-11	3.36613e-09
UP_SEQ_FEATURE	domain:Protein kinase	184	3.53846	3.17404e-12	NM_001259, NM_001114182, NM_001287135, NM_001172129, NM_003831, NM_001006943, NM_001252119, NM_173174, NM_001128166, NM_001206999, NM_001318879, NM_005406, NM_006343, NM_001130916, NM_001260, NM_001323375, NM_002314, NM_001135740, NM_003137, NM_001135052, NM_001134419, NM_001252226, NM_153361, NM_001039469, NM_001320707, NM_015981, NM_001288837, NM_032538, NM_005400, NM_001032296, NM_173500, NM_0…	4858	478	20063	1.58975	2.86741e-08	7.16852e-09	6.41636e-09
KEGG_PATHWAY	hsa04723:Retrograde endocannabinoid signaling	62	1.19231	4.11595e-12	NM_000806, NM_001297571, NM_001278065, NM_000890, NM_001441, NM_001282619, NM_000068, NM_012202, NM_001191321, NM_001116, NM_006578, NM_001099952, NM_000808, NM_001143831, NM_000815, NM_000816, NM_015270, NM_000812, NM_000813, NM_000810, NM_001172646, NM_001243773, NM_000718, NM_000719, NM_018558, NM_001098722, NM_000828, NM_001260508, NM_005274, NM_000826, NM_000827, NM_001270873, NM_002754, NM_…	1902	101	6879	2.22016	1.21008e-09	6.05042e-10	5.48318e-09
GOTERM_CC_DIRECT	GO:0030426~growth cone	65	1.25	5.91488e-12	NM_020820, NR_034146, NM_173174, NM_001085458, NM_001195573, NM_002204, NM_000368, NM_080723, NM_006158, NM_001164741, NM_001164410, NM_001256012, NM_001002837, NM_001146054, NM_001146156, NM_178839, NM_002848, NM_012454, NM_005552, NM_004114, NM_019850, NM_001126340, NM_001282211, NM_003885, NM_001277764, NM_001271606, NM_133266, NM_005184, NM_007313, NM_001316307, NM_015576, NM_020919, NM_00119…	4607	116	18224	2.21657	6.57741e-09	3.86906e-10	9.47185e-09
KEGG_PATHWAY	hsa04728:Dopaminergic synapse	73	1.40385	6.30282e-12	NM_001256090, NM_001220, NM_001297571, NM_001134408, NM_016592, NM_000890, NM_182978, NM_000944, NM_001282619, NM_005252, NM_194071, NM_000068, NM_012202, NM_006244, NM_001206996, NM_006243, NM_006578, NM_001099952, NM_001146156, NM_182899, NM_015981, NM_001190447, NM_001267843, NM_001172646, NM_004522, NM_001243773, NM_001255978, NM_004521, NM_000718, NM_000719, NM_000794, NM_005184, NM_181690, …	1902	128	6879	2.06266	1.85304e-09	6.17679e-10	8.39656e-09
KEGG_PATHWAY	hsa04921:Oxytocin signaling pathway	81	1.55769	1.736e-11	NM_001220, NM_016592, NM_018398, NM_000890, NM_021019, NM_053031, NM_000945, NM_001775, NM_000944, NM_001282619, NM_001159322, NM_005252, NM_005406, NM_001206917, NM_001116, NM_001099952, NM_001320350, NM_001323375, NM_006539, NM_013302, NM_015270, NM_001313941, NM_020397, NM_015981, NM_004981, NM_001172646, NM_001130687, NM_000719, NM_001130442, NM_001005505, NM_001199629, NM_001143886, NM_00518…	1902	150	6879	1.95303	5.10384e-09	1.27596e-09	2.31267e-08
INTERPRO	IPR000719:Protein kinase, catalytic domain	188	3.61538	1.87938e-11	NM_001259, NM_001114182, NM_001287135, NM_001172129, NM_001006943, NM_001252119, NM_173174, NM_001128166, NM_001206999, NM_001318879, NM_005406, NM_006343, NM_001130916, NM_001260, NM_001323375, NM_002314, NM_001135740, NM_003137, NM_001135052, NM_001134419, NM_001252226, NM_153361, NM_001039469, NM_001320707, NM_015981, NM_001288837, NM_032538, NM_005400, NM_001032296, NM_173500, NM_001098533, N…	4625	487	18559	1.54907	8.09451e-08	2.69817e-08	3.5204e-08
SMART	SM00233:PH	121	2.32692	2.30357e-11	NM_001144382, NM_005544, NM_001001550, NM_206909, NM_005713, NR_073110, NM_001206999, NM_001007231, NM_001190730, NM_003253, NM_005406, NM_001080475, NM_001321775, NM_015230, NM_001080479, NM_001286839, NM_213589, NM_012454, NM_006939, NM_015134, NM_003749, NM_001135190, NM_001270699, NM_019850, NM_018460, NM_002664, NM_022835, NM_001168648, NM_001047160, NM_017671, NM_001134398, NM_181690, NM_00…	2682	264	10057	1.71866	1.58256e-08	1.58256e-08	3.46522e-08
INTERPRO	IPR011009:Protein kinase-like domain	201	3.86538	2.78641e-11	NM_001287135, NM_003831, NM_173174, NM_001318879, NM_006343, NM_001130916, NM_001135740, NM_003137, NM_001135052, NM_013302, NM_153361, NM_015981, NM_032538, NM_001032296, NM_002596, NM_173598, NM_181690, NM_001288705, NM_172206, NM_032430, NM_004333, NM_004714, NM_001113239, NM_001318067, NM_001109891, NM_003656, NM_006206, NM_014920, NM_001177311, NM_001204, NM_001316329, NM_005990, NM_006609, …	4625	531	18559	1.51895	1.2001e-07	3.00026e-08	5.21939e-08
KEGG_PATHWAY	hsa04724:Glutamatergic synapse	66	1.26923	3.02241e-11	NM_001297571, NM_001134408, NM_016592, NM_001278065, NM_000945, NM_000944, NM_001282619, NM_001159322, NM_000068, NM_012202, NM_000841, NM_000840, NM_001145724, NM_001116, NM_006578, NM_001099952, NM_001256310, NM_006841, NM_000844, NM_001143831, NM_015270, NM_001243108, NM_001172646, NM_001243773, NM_000719, NM_133266, NM_004839, NM_001098722, NM_005071, NM_000828, NM_001260508, NM_005274, NM_00…	1902	114	6879	2.09389	8.8859e-09	1.77718e-09	4.02642e-08
UP_KEYWORDS	Actin-binding	115	2.21154	3.88588e-11	NM_001270520, NM_032451, NM_020441, NM_001323382, NM_002298, NM_001164317, NM_001040135, NM_001003828, NM_000363, NM_006111, NM_001320591, NM_001308022, NM_001321775, NM_001201472, NM_001166160, NM_030978, NM_033071, NM_021914, NM_015134, NM_001185054, NM_015011, NM_001127487, NM_005720, NM_001077269, NM_001282668, NM_001130065, NM_001278542, NM_001287505, NM_016337, NM_001112706, NM_001324119, N…	4892	274	20581	1.76574	2.3665e-08	7.39532e-10	5.75085e-08
GOTERM_BP_DIRECT	GO:0051056~regulation of small GTPase mediated signal transduction	71	1.36538	4.43994e-11	NM_001142685, NM_001289698, NM_001199417, NM_000548, NM_021962, NM_001007231, NM_001025598, NM_002547, NM_044472, NM_001164741, NM_003253, NM_001278733, NR_037962, NM_015230, NM_001493, NM_004308, NM_001258415, NM_001293069, NR_028136, NM_012454, NM_006939, NM_001822, NM_004723, NM_001135190, NM_001101800, NM_001270699, NM_001313941, NM_001256026, NM_019850, NM_001306177, NM_001033117, NM_0011151…	4320	134	16792	2.05955	3.31486e-07	4.14357e-08	8.80598e-08
UP_SEQ_FEATURE	domain:SH3	83	1.59615	4.9817e-11	NM_001142685, NM_001286523, NM_001301849, NM_001172129, NM_016239, NM_001142643, NM_001318480, NM_001164741, NM_004480, NM_001105203, NM_001292041, NM_001206917, NM_001184975, NM_000272, NM_024940, NM_002446, NM_001301026, NM_001168236, NM_001270699, NM_001303037, NM_019850, NM_001306177, NM_001033117, NM_001204387, NM_001135608, NM_001206651, NM_001271608, NM_001111097, NM_001324062, NM_133266, …	4858	175	20063	1.95875	4.50046e-07	9.00092e-08	1.00706e-07
UP_KEYWORDS	Guanine-nucleotide releasing factor	73	1.40385	5.21803e-11	NM_020820, NM_001282862, NM_012294, NM_001289698, NM_206909, NR_073110, NM_021962, NM_001190730, NM_001308339, NM_003253, NM_001278733, NM_001243254, NM_014869, NM_001080479, NM_001286839, NM_001098671, NM_001142501, NM_152643, NR_028136, NM_012454, NM_006939, NM_003922, NM_024940, NM_004723, NM_001286247, NM_019850, NM_001306177, NM_013401, NM_001195215, NM_001199378, NM_022835, NM_001001794, NM…	4892	149	20581	2.06118	3.17778e-08	9.62963e-10	7.72233e-08
UP_KEYWORDS	Transferase	519	9.98077	5.27728e-11	NM_130838, NM_001287135, NM_007055, NM_001130518, NM_170706, NM_173174, NM_153251, NM_001135636, NM_001244710, NM_001318879, NM_006343, NM_004204, NM_001512, NM_001290129, NM_001111112, NM_001135740, NM_001135052, NM_013302, NM_198516, NM_153361, NM_153456, NM_001146258, NM_032538, NM_002596, NM_001168648, NM_001145031, NM_016955, NM_181690, NM_001288705, NM_001080480, NM_001145443, NM_001800, NM…	4892	1708	20581	1.27838	3.21386e-08	9.45254e-10	7.81002e-08
KEGG_PATHWAY	hsa04071:Sphingolipid signaling pathway	68	1.30769	5.41206e-11	NM_012296, NM_000543, NM_001256126, NM_004106, NM_001282619, NM_001291429, NM_006244, NM_001206996, NM_005406, NM_147156, NM_001165412, NM_000314, NM_006243, NM_004863, NM_001282426, NM_030760, NM_001142601, NM_000911, NM_001321541, NM_001145138, NM_001313941, NM_001243108, NM_014308, NM_001190447, NM_005400, NM_001172646, NM_001130442, NM_177924, NM_181690, NM_181699, NM_001282181, NM_021267, NM…	1902	120	6879	2.04947	1.59115e-08	2.65191e-09	7.20986e-08
UP_SEQ_FEATURE	compositionally biased region:Poly-Pro	162	3.11538	7.06345e-11	NM_198475, NM_001024455, NM_001282799, NM_001160302, NM_001002262, NM_006668, NM_005716, NM_017519, NM_001009999, NM_001005340, NM_014729, NM_014620, NM_173511, NM_000068, NM_001267608, NM_004349, NM_001318186, NM_004486, NM_172057, NM_001257137, NM_000271, NM_006939, NM_003749, NM_001301026, NR_110912, NM_001199877, NM_145285, NM_001001344, NM_001077269, NM_000377, NM_004981, NM_001007026, NM_02…	4858	421	20063	1.58917	6.38112e-07	1.06352e-07	1.4279e-07
UP_KEYWORDS	SH3 domain	95	1.82692	8.10112e-11	NM_001142685, NM_001286523, NM_001301849, NM_001172129, NM_016239, NM_001142643, NM_001318480, NM_001080527, NM_001145673, NM_001164741, NM_004480, NM_001105203, NM_001292041, NM_001206917, NM_001184975, NM_000272, NR_028136, NM_024940, NM_002446, NM_001301026, NM_012120, NM_001270699, NM_001168236, NM_001303037, NM_019850, NM_001306177, NM_001033117, NM_001204387, NM_001135608, NM_001206651, NM_…	4892	215	20581	1.85894	4.93358e-08	1.40959e-09	1.19891e-07
UP_SEQ_FEATURE	binding site:ATP	203	3.90385	8.91772e-11	NM_001287135, NM_003831, NM_173174, NM_001318879, NM_006343, NM_001130916, NM_001135740, NM_003137, NM_001135052, NM_153361, NM_015981, NM_032538, NM_001032296, NM_002596, NM_181690, NM_001288705, NM_172206, NM_032430, NM_004333, NM_004714, NM_001113239, NM_001318067, NM_001109891, NM_003656, NM_006206, NM_014920, NM_001177311, NM_199367, NM_001204, NM_001316329, NM_005990, NM_006609, NM_001220, …	4858	558	20063	1.50245	8.05627e-07	1.1509e-07	1.80274e-07
GOTERM_BP_DIRECT	GO:0060291~long-term synaptic potentiation	30	0.576923	9.34885e-11	NM_014932, NM_001134408, NM_003269, NM_173174, NM_006480, NM_004992, NM_004333, NM_001130417, NM_015564, NM_000314, NM_002224, NM_001272096, NM_001322903, NM_001146054, NM_178839, NM_006272, NM_014232, NM_001252226, NM_002744, NM_002745, NM_001177880, NM_001323933, NM_000794, NM_001166660, NM_000756, NM_133266, NM_033517, NM_005045, NM_015063, NM_001161363	4320	38	16792	3.06871	6.97985e-07	7.75539e-08	1.85421e-07
UP_SEQ_FEATURE	topological domain:Cytoplasmic	986	18.9615	1.0176e-10	NM_021777, NM_001130518, NM_001003927, NM_007050, NM_006338, NM_078483, NM_153442, NM_080865, NM_006343, NM_014293, NM_002590, NM_002389, NM_001178111, NM_001257386, NM_001286130, NM_016562, NM_005482, NM_016564, NM_024989, NM_001290129, NR_104248, NM_153456, NM_016279, NM_139245, NM_080872, NM_001161440, NM_001134771, NM_005071, NM_001040151, NM_005458, NM_001172632, NM_001260497, NM_001122636, …	4858	3456	20063	1.17826	9.193e-07	1.14913e-07	2.05711e-07
INTERPRO	IPR017441:Protein kinase, ATP binding site	152	2.92308	1.17368e-10	NM_001259, NM_001287135, NM_001172129, NM_001006943, NM_001252119, NM_173174, NM_001128166, NM_001206999, NM_001318879, NM_005406, NM_006343, NM_001130916, NM_001260, NM_001323375, NM_002314, NM_001135740, NM_003137, NM_001135052, NM_001134419, NM_001252226, NM_153361, NM_001039469, NM_001320707, NM_015981, NM_032538, NM_005400, NM_001032296, NM_173500, NM_001098533, NM_002596, NM_182691, NM_0010…	4625	381	18559	1.60089	5.05502e-07	1.01101e-07	2.19849e-07
UP_SEQ_FEATURE	active site:Proton acceptor	236	4.53846	1.23612e-10	NR_034146, NM_016142, NM_001287135, NM_003831, NM_173174, NM_001017524, NM_001318879, NM_080663, NM_006343, NM_001130916, NM_001135740, NM_003137, NM_001135052, NM_153361, NM_015981, NM_032538, NM_001032296, NM_002596, NM_001323068, NM_181690, NM_001288705, NM_032430, NM_032649, NM_172206, NM_004333, NR_104165, NM_004714, NM_001257199, NM_001113239, NM_001318067, NM_001109891, NM_012413, NM_00365…	4858	672	20063	1.45038	1.11671e-06	1.24079e-07	2.49885e-07
GOTERM_CC_DIRECT	GO:0008021~synaptic vesicle	53	1.01923	1.69373e-10	NM_001134408, NM_145800, NM_005716, NM_015163, NM_025219, NM_003490, NR_036624, NM_001163, NM_001146054, NM_004209, NM_052874, NM_003179, NM_182715, NM_001243571, NM_033018, NM_001252065, NM_001321709, NM_001317915, NM_002866, NM_002867, NM_182752, NM_018711, NM_001635, NM_001199764, NM_001243372, NM_032430, NM_000827, NM_001010898, NM_001127715, NM_015285, NM_001143854, NM_001321076, NM_00127209…	4607	92	18224	2.27884	1.88343e-07	1.04635e-08	2.71225e-07
UP_KEYWORDS	Disease mutation	735	14.1346	2.50192e-10	NM_002292, NM_130838, NM_001927, NM_007055, NM_005094, NM_032520, NM_001164317, NM_000363, NM_176876, NM_001244710, NM_000368, NM_001114101, NM_006343, NM_002389, NM_001321328, NM_001286130, NM_006203, NM_000271, NM_000272, NM_148177, NM_024989, NM_001190919, NM_001290129, NM_001008707, NM_001040142, NM_001301076, NM_000377, NM_001322838, NM_001172646, NM_005349, NR_027621, NM_177924, NM_130439, …	4892	2550	20581	1.21263	1.52367e-07	4.23241e-09	3.70267e-07
GOTERM_MF_DIRECT	GO:0044325~ion channel binding	61	1.17308	2.62071e-10	NM_000801, NM_003405, NM_001753, NR_036624, NM_001166160, NM_006203, NM_006387, NM_001025205, NM_004114, NM_207396, NM_001204387, NM_004980, NM_000714, NM_001110556, NM_001010989, NR_027621, NM_001277764, NM_001111097, NM_004976, NM_002111, NM_005184, NM_004975, NM_001221, NM_014747, NM_001127493, NM_005433, NM_001322033, NM_001040151, NM_000296, NM_001112800, NM_002966, NM_021032, NM_004041, NM_…	4287	113	16881	2.12567	6.4915e-07	2.16383e-07	4.61835e-07
GOTERM_CC_DIRECT	GO:0008076~voltage-gated potassium channel complex	51	0.980769	2.94045e-10	NM_000890, NR_109846, NM_001039574, NM_002248, NM_172057, NM_003632, NM_004770, NR_110912, NM_004980, NM_004981, NM_004982, NM_001322838, NM_004976, NM_005184, NM_133329, NM_004975, NM_001204824, NM_000891, NM_001260508, NM_001199861, NM_000525, NM_020703, NM_001204269, NM_005076, NM_001260497, NM_001272003, NM_020697, NM_004518, NM_001321076, NM_001322903, NM_014379, NM_001308217, NM_004137, NM_…	4607	88	18224	2.29252	3.26978e-07	1.72094e-08	4.70867e-07
GOTERM_MF_DIRECT	GO:0005524~ATP binding	483	9.28846	2.96435e-10	NM_001287135, NM_170706, NM_173174, NM_001135636, NM_001040135, NM_001318879, NM_006343, NM_001257386, NM_207435, NM_001111112, NM_001135740, NM_001135052, NM_013302, NM_153361, NM_001146258, NM_032538, NM_002596, NM_181690, NM_001319839, NM_001288705, NM_001145443, NM_172206, NM_001320032, NM_000246, NM_004333, NM_024960, NM_001318067, NM_004327, NM_001145161, NM_001122633, NM_006206, NM_006208,…	4287	1495	16881	1.27219	7.34269e-07	1.83567e-07	5.22392e-07
GOTERM_CC_DIRECT	GO:0031410~cytoplasmic vesicle	104	2	3.75198e-10	NM_001063, NM_001040134, NM_005716, NM_001323382, NM_001135733, NM_001134381, NM_001025598, NM_001105203, NM_001243719, NM_001201472, NM_001134486, NM_001128930, NM_005552, NM_001025604, NM_001003398, NM_001177651, NM_001185054, NM_001135597, NM_001135190, NM_000913, NM_001039840, NM_001077269, NM_024874, NM_001007792, NM_001176, NM_004475, NM_003141, NM_001077198, NM_016577, NM_031862, NM_001008…	4607	235	18224	1.75062	4.1722e-07	2.0861e-08	6.00821e-07
GOTERM_CC_DIRECT	GO:0043209~myelin sheath	75	1.44231	3.78548e-10	NR_034146, NM_000701, NM_001693, NM_000067, NM_001690, NM_001008272, NM_006158, NM_044472, NR_036624, NM_001823, NM_032727, NM_005402, NM_001010935, NM_001199984, NM_001493, NM_006578, NM_002444, NM_003632, NM_003827, NM_001270399, NM_001005862, NM_005602, NM_001184722, NM_001128834, NM_001115156, NM_001256213, NM_002629, NM_001206799, NM_006623, NM_001958, NM_001135592, NM_001256822, NM_004181, …	4607	152	18224	1.95184	4.20945e-07	2.0045e-08	6.06185e-07
UP_KEYWORDS	Mental retardation	120	2.30769	4.13596e-10	NM_001318509, NM_005713, NM_031885, NM_017519, NM_001128166, NM_001318186, NM_001493, NM_001080517, NM_001169122, NM_024989, NM_001139457, NM_022726, NM_001177651, NM_001008707, NM_024685, NM_015215, NM_031407, NM_000718, NM_016955, NM_001048218, NM_001193493, NM_001111125, NM_001029882, NM_000828, NM_001010898, NM_004992, NM_004333, NM_001024074, NM_001290225, NM_004985, NM_001278196, NM_0013180…	4892	299	20581	1.68846	2.5188e-07	6.80757e-09	6.12095e-07
KEGG_PATHWAY	hsa04713:Circadian entrainment	56	1.07692	4.62421e-10	NM_001220, NM_001297571, NM_001134408, NM_016592, NM_000890, NM_005252, NM_001282619, NM_012202, NM_001116, NM_006578, NM_001099952, NM_001199989, NM_015270, NM_015981, NM_001172646, NM_001243773, NM_001130687, NM_000719, NM_005184, NM_001256324, NM_001221, NM_000857, NM_001164757, NM_001003406, NM_001005407, NM_000855, NM_001098722, NM_000828, NM_001260508, NM_001322237, NM_005274, NM_000826, NM…	1902	95	6879	2.13196	1.35952e-07	1.94217e-08	6.1603e-07
UP_KEYWORDS	Potassium	64	1.23077	4.72581e-10	NM_000890, NM_033272, NM_004732, NR_109846, NM_000701, NM_001039574, NM_002246, NM_172057, NM_000884, NM_005911, NM_004770, NR_110912, NM_003740, NM_004980, NM_004981, NM_001322838, NM_001256213, NM_004982, NM_004976, NM_133329, NM_001195483, NM_001206799, NM_004975, NM_021072, NM_001204824, NM_000891, NM_001257291, NM_001134771, NM_001260508, NM_153712, NM_001199861, NM_000525, NM_001204269, NM_…	4892	129	20581	2.08723	2.87802e-07	7.57373e-09	6.99388e-07
UP_KEYWORDS	Endocytosis	61	1.17308	5.65963e-10	NM_207345, NM_001160302, NM_001008563, NM_001195733, NM_001008660, NM_003105, NM_001242581, NM_014911, NM_002547, NM_001130072, NM_005148, NM_001184975, NM_001102664, NM_001282426, NM_002349, NM_001198595, NM_001025205, NM_001135703, NM_017564, NM_001301076, NM_138715, NM_004525, NM_001205228, NM_001257999, NM_020728, NM_007313, NM_023068, NM_015627, NM_001243198, NM_014203, NM_001001132, NM_0030…	4892	121	20581	2.12092	3.44671e-07	8.83773e-09	8.37588e-07
GOTERM_BP_DIRECT	GO:0035556~intracellular signal transduction	160	3.07692	6.83602e-10	NM_001144382, NM_001347, NM_006480, NM_001173514, NM_014146, NM_001206999, NM_080867, NM_001318879, NM_002673, NM_001272077, NM_001190730, NM_001308373, NM_001308022, NM_001292041, NM_170713, NM_001080479, NM_001130916, NM_001293069, NM_012454, NM_001323375, NM_003137, NM_001135052, NM_006271, NM_153361, NM_001039469, NM_001320707, NM_005400, NM_001172646, NM_001130065, NM_001270615, NM_001321709…	4320	403	16792	1.54324	5.10376e-06	5.10377e-07	1.35583e-06
KEGG_PATHWAY	hsa05032:Morphine addiction	54	1.03846	7.10564e-10	NM_001297571, NM_000806, NM_016592, NM_000890, NM_001130690, NM_001282619, NM_000068, NM_012202, NM_001191321, NM_001143839, NM_001116, NM_006578, NM_006203, NM_001004056, NM_000808, NM_000815, NM_001077196, NM_000816, NM_001029851, NM_000812, NM_015270, NM_000813, NM_000810, NM_001243773, NM_000718, NM_001191057, NM_000794, NM_018558, NM_001145279, NM_001098722, NM_001260508, NM_005458, NM_00527…	1902	91	6879	2.14619	2.08906e-07	2.61132e-08	9.46603e-07
UP_KEYWORDS	Potassium transport	59	1.13462	7.24216e-10	NM_000890, NM_033272, NM_004732, NR_109846, NM_000701, NM_001039574, NM_002246, NM_172057, NM_004770, NR_110912, NM_003740, NM_004980, NM_004981, NM_001322838, NM_001256213, NM_004982, NM_004976, NM_133329, NM_001195483, NM_004975, NM_021072, NM_001204824, NM_000891, NM_001257291, NM_001134771, NM_001260508, NM_001199861, NM_000525, NM_001204269, NM_001260497, NM_001272003, NM_001314030, NM_00498…	4892	116	20581	2.1398	4.41048e-07	1.10262e-08	1.07179e-06
UP_KEYWORDS	Ubl conjugation	511	9.82692	7.34302e-10	NM_005095, NM_018003, NM_001164317, NM_001135636, NM_001172659, NM_001308373, NM_001318186, NM_014293, NM_001321328, NM_001251825, NM_006203, NM_198723, NM_030762, NM_001159560, NM_001111112, NM_001135052, NM_001040142, NM_001145138, NM_006472, NM_080676, NR_027621, NM_001145339, NM_177925, NM_032737, NM_001007023, NM_181690, NM_016270, NM_016271, NM_001288705, NM_016578, NM_001146227, NM_004333,…	4892	1705	20581	1.26089	4.4719e-07	1.09071e-08	1.08672e-06
GOTERM_CC_DIRECT	GO:0005913~cell-cell adherens junction	132	2.53846	9.12173e-10	NM_020441, NM_000700, NM_005716, NM_001004196, NM_001164317, NM_001008660, NM_006289, NM_001319236, NM_052905, NM_001025593, NM_003533, NM_002705, NM_003537, NM_004486, NM_001318186, NM_003536, NM_000984, NM_006196, NM_015134, NM_001282907, NM_001301026, NM_016131, NM_018509, NM_001039469, NM_001011553, NM_001320707, NM_001032296, NM_001323068, NM_020728, NM_001206799, NM_004475, NM_000992, NM_01…	4607	323	18224	1.61658	1.01434e-06	4.61062e-08	1.4607e-06
INTERPRO	IPR001452:Src homology-3 domain	96	1.84615	1.16349e-09	NM_001142685, NM_001286523, NM_001301849, NM_001172129, NM_016239, NM_001142643, NM_001318480, NM_001080527, NM_001145673, NM_001164741, NM_004480, NM_001105203, NM_001292041, NM_001206917, NM_001184975, NM_000272, NR_028136, NM_024940, NM_002446, NM_001301026, NM_012120, NM_001270699, NM_001168236, NM_001303037, NM_019850, NM_001306177, NM_001033117, NM_001204387, NM_001135608, NM_001206651, NM_…	4625	218	18559	1.76709	5.01112e-06	8.35188e-07	2.1794e-06
KEGG_PATHWAY	hsa04722:Neurotrophin signaling pathway	65	1.25	1.88422e-09	NM_001220, NM_001114182, NM_005544, NM_001291429, NM_001278734, NM_044472, NM_001165412, NM_003821, NM_001010935, NM_001146156, NM_001282426, NM_006939, NM_001012338, NM_016848, NM_001323375, NM_001145138, NM_001313941, NM_014308, NM_015981, NM_002953, NM_001205228, NM_001130442, NM_001010942, NM_001190720, NM_001007792, NM_007313, NM_001176, NM_005184, NM_181690, NM_005921, NM_001221, NM_014496,…	1902	120	6879	1.95906	5.53961e-07	6.15512e-08	2.51013e-06
GOTERM_CC_DIRECT	GO:0042734~presynaptic membrane	39	0.75	2.09118e-09	NM_001134408, NM_024509, NM_015576, NM_001008660, NM_001204269, NM_001260497, NM_000841, NM_020795, NM_000840, NM_014989, NM_001134366, NM_018425, NM_001080457, NM_002590, NM_001143839, NM_001322903, NM_001100117, NM_001135805, NM_001166247, NM_138444, NM_001322178, NM_000844, NM_003179, NM_000217, NR_110912, NM_000839, NM_000674, NM_015981, NM_138735, NM_001252065, NM_002088, NM_002238, NM_00100…	4607	62	18224	2.48828	2.32539e-06	1.01104e-07	3.3487e-06
INTERPRO	IPR008271:Serine/threonine-protein kinase, active site	126	2.42308	2.1094e-09	NM_001259, NM_001287135, NM_001252119, NM_001128166, NM_001206999, NM_001318879, NM_005406, NM_001130916, NM_001260, NM_001323375, NM_001135740, NM_003137, NM_001134419, NM_001252226, NM_153361, NM_001039469, NM_015981, NM_001320707, NM_001288837, NM_005400, NM_002596, NM_001098533, NM_001190720, NM_182691, NM_173598, NM_181690, NM_001282394, NM_005921, NM_002419, NM_001300960, NM_014496, NM_0048…	4625	312	18559	1.62054	9.08515e-06	1.29788e-06	3.95125e-06
GOTERM_CC_DIRECT	GO:0000139~Golgi membrane	214	4.11538	2.35197e-09	NM_001195731, NM_001130518, NM_032520, NM_170706, NM_001025593, NM_147156, NM_001243719, NR_037962, NM_001178111, NM_001286130, NM_001134486, NM_016562, NM_032826, NM_001142541, NM_001290129, NM_001077188, NM_016131, NM_080670, NM_001198683, NM_198516, NM_033309, NM_001324310, NM_021999, NM_173216, NM_024874, NM_001324062, NM_001033677, NM_016128, NM_021267, NM_001257291, NM_014931, NM_016577, NM…	4607	591	18224	1.43236	2.61538e-06	1.08974e-07	3.76631e-06
GOTERM_CC_DIRECT	GO:0005856~cytoskeleton	146	2.80769	2.38405e-09	NM_032451, NM_001347, NM_001172129, NM_014722, NM_018003, NM_001300866, NM_173174, NM_001003828, NM_014728, NM_000368, NM_002705, NM_005406, NM_001320591, NM_001308022, NM_001321775, NM_001317924, NM_001286839, NM_213589, NM_000272, NM_001297764, NM_033071, NM_001003398, NM_001185054, NM_001127487, NR_110912, NM_005400, NM_001144766, NM_016337, NM_001033677, NM_001112706, NM_001171610, NM_0011632…	4607	371	18224	1.5567	2.65106e-06	1.06043e-07	3.81769e-06
GOTERM_MF_DIRECT	GO:0004674~protein serine/threonine kinase activity	148	2.84615	2.43114e-09	NM_001114182, NM_003831, NM_001252119, NM_001128166, NM_001206999, NM_001318879, NM_005406, NM_001130916, NM_015092, NM_001260, NM_002314, NM_001135740, NM_003137, NM_001135052, NM_001134419, NM_013302, NM_001252226, NM_153361, NM_001039469, NM_015981, NM_001320707, NM_001288837, NM_032538, NM_005400, NM_173500, NM_001032296, NM_001098533, NM_002596, NM_001190720, NM_182691, NM_173598, NM_181690,…	4287	376	16881	1.54995	6.02192e-06	1.20439e-06	4.28427e-06
UP_SEQ_FEATURE	short sequence motif:Selectivity filter	36	0.692308	2.51207e-09	NM_000890, NM_033272, NM_001260508, NR_109846, NM_000525, NM_001204269, NM_001314030, NM_001039574, NM_004983, NM_020697, NM_172057, NM_004518, NM_014379, NM_144633, NM_000217, NM_004770, NM_000218, NM_012281, NR_110912, NM_018646, NM_012285, NM_004980, NM_004981, NM_002240, NM_004982, NM_002241, NM_004976, NM_002238, NM_002237, NM_002236, NM_133329, NM_004975, NM_002233, NM_001204824, NM_000891,…	4858	57	20063	2.60835	2.26938e-05	2.26941e-06	5.07822e-06
INTERPRO	IPR000008:C2 calcium-dependent membrane targeting	77	1.48077	2.66883e-09	NM_001144382, NM_001286173, NM_130808, NM_015470, NM_144488, NM_153634, NM_001101669, NM_001130964, NM_033026, NM_021962, NM_198992, NM_170692, NM_001009991, NM_001308022, NM_000314, NM_003585, NM_001257137, NM_001282426, NM_014904, NM_001247987, NM_001322831, NM_001320707, NM_006828, NM_133373, NM_003586, NM_001290474, NM_005400, NM_001172646, NM_001252065, NM_006226, NM_020728, NM_001318514, NM…	4625	165	18559	1.87262	1.14946e-05	1.43683e-06	4.99915e-06
GOTERM_BP_DIRECT	GO:0007165~signal transduction	386	7.42308	2.70784e-09	NR_073110, NM_001164317, NM_001003927, NM_007050, NM_173174, NM_001135636, NM_006338, NM_001040033, NM_001007231, NM_001080477, NM_001318186, NM_006203, NM_000271, NM_213589, NM_000272, NM_016848, NM_001135190, NM_001145031, NM_001047160, NM_080872, NM_016453, NM_181690, NM_001134398, NM_000283, NM_001282181, NM_001288705, NM_000395, NM_001318067, NM_001204517, NM_004327, NM_001318784, NM_080656,…	4320	1161	16792	1.29233	2.02166e-05	1.83789e-06	5.37062e-06
UP_KEYWORDS	Endosome	172	3.30769	2.74391e-09	NM_001002262, NM_000700, NM_001321430, NM_001006943, NM_020673, NM_001172659, NM_001134381, NM_033121, NM_001105203, NM_018184, NM_001010935, NM_173519, NM_001178111, NM_001002266, NM_016562, NM_001168324, NM_000271, NM_004869, NM_032268, NM_001323606, NM_001177651, NM_016131, NM_001198683, NM_001257401, NM_001301128, NM_021999, NM_001257999, NM_001304547, NM_001007792, NM_183376, NM_004475, NM_0…	4892	481	20581	1.5044	1.67104e-06	3.97866e-08	4.0608e-06
GOTERM_BP_DIRECT	GO:0007420~brain development	87	1.67308	3.77345e-09	NM_130838, NM_020178, NM_153487, NM_001160302, NM_001172435, NM_004210, NM_021248, NM_021962, NM_001085458, NM_001823, NM_002509, NM_002246, NM_002841, NM_001272073, NM_001105243, NM_001169122, NM_002165, NM_130800, NM_014862, NM_002702, NM_006841, NM_003827, NM_001142601, NM_004774, NM_003749, NM_001008707, NM_001769, NM_002107, NM_000810, NM_080676, NM_175607, NM_001270616, NM_001085486, NM_203…	4320	190	16792	1.77985	2.81722e-05	2.34771e-06	7.4841e-06
GOTERM_BP_DIRECT	GO:0006413~translational initiation	68	1.30769	4.25332e-09	NM_001020, NM_001022, NM_001319236, NM_001317771, NM_001017, NM_001016, NM_000988, NM_001019, NM_001270491, NM_000989, NM_001018, NM_001013, NM_001012, NM_001015, NM_000980, NM_000981, NM_000982, NM_001025070, NM_000984, NM_001030, NM_001031, NM_002952, NM_001029, NM_001028, NM_000998, NM_000999, NM_001315530, NM_001026, NM_001024, NM_015315, NM_001997, NM_000992, NM_001134651, NM_000993, NM_0009…	4320	137	16792	1.92933	3.17548e-05	2.44271e-06	8.43586e-06
GOTERM_BP_DIRECT	GO:0007269~neurotransmitter secretion	34	0.653846	5.25551e-09	NM_001199097, NR_073547, NM_032430, NM_025219, NM_003660, NM_003490, NM_001308267, NM_000841, NM_014989, NM_001134366, NM_080552, NM_001163, NM_001322903, NM_001135805, NM_004421, NM_012437, NM_001324423, NM_007232, NM_006651, NM_000817, NM_014232, NM_003178, NM_138735, NM_006597, NM_000718, NM_001321709, NM_001282536, NM_001032221, NM_002866, NM_001318234, NM_006950, NM_001080421, NM_001304331, …	4320	51	16792	2.59136	3.92369e-05	2.80268e-06	1.04235e-05
UP_KEYWORDS	Coiled coil	848	16.3077	6.59627e-09	NM_001270520, NM_001927, NM_001040134, NM_001130518, NM_018003, NM_001007231, NM_032727, NM_001321328, NM_000272, NM_001001971, NM_205849, NM_001040142, NM_007046, NM_013301, NM_032538, NM_001007026, NM_130439, NM_032737, NM_001042404, NM_000283, NM_001164440, NM_001001132, NM_001111125, NM_001242868, NM_016578, NM_001258446, NM_014695, NM_005458, NM_001134775, NM_001040152, NM_001260493, NM_0011…	4892	3036	20581	1.1751	4.01712e-06	9.34216e-08	9.76204e-06
GOTERM_MF_DIRECT	GO:0003779~actin binding	115	2.21154	6.78662e-09	NM_001270520, NM_032451, NM_005716, NM_001323382, NM_002298, NM_001164317, NM_001040135, NM_001003828, NM_000363, NM_052905, NM_001320591, NM_001105203, NM_001308022, NM_001292041, NM_001321775, NM_001201472, NM_033071, NM_015134, NM_001185054, NM_001135597, NM_001077269, NM_000377, NM_001322838, NM_001282668, NM_001130065, NM_001278542, NM_016337, NM_001112706, NM_057162, NM_001303499, NM_001278…	4287	278	16881	1.62891	1.68103e-05	2.80174e-06	1.19597e-05
INTERPRO	IPR005821:Ion transport domain	55	1.05769	6.9193e-09	NM_001081676, NM_033272, NR_109846, NM_000068, NM_001039574, NR_110319, NM_172057, NM_001099952, NM_139075, NM_001320350, NM_004770, NR_110912, NM_001040142, NM_018646, NM_004980, NM_001322838, NM_000718, NM_000719, NM_004976, NM_133329, NM_004975, NM_021072, NM_001256324, NM_001204824, NM_001003406, NM_001005407, NM_001204269, NM_001260497, NM_001314030, NM_001035, NM_020697, NM_002224, NM_00451…	4625	106	18559	2.08209	2.9801e-05	3.31126e-06	1.2961e-05
KEGG_PATHWAY	hsa04024:cAMP signaling pathway	93	1.78846	7.65135e-09	NM_001220, NM_001134408, NM_001001396, NM_016592, NM_000905, NM_000701, NM_001282619, NM_000363, NM_005252, NM_194071, NM_005406, NM_003253, NM_001165412, NM_000024, NM_001010935, NM_001116, NM_000909, NM_001286130, NM_006203, NM_001282426, NM_000479, NM_001323375, NM_182899, NM_001145138, NM_015270, NM_001313941, NM_001243108, NM_014308, NM_001001344, NM_015981, NM_001256213, NM_001255978, NM_00…	1902	198	6879	1.69876	2.24949e-06	2.2495e-07	1.0193e-05
UP_SEQ_FEATURE	nucleotide phosphate-binding region:ATP	318	6.11538	1.05078e-08	NM_001287135, NM_003831, NM_170706, NM_173174, NM_001320597, NM_001318879, NM_006343, NM_001173463, NM_006739, NM_001257386, NM_001130916, NM_001135740, NM_003137, NM_001135052, NM_013302, NM_153361, NM_015981, NM_032538, NM_001032296, NM_203464, NM_002596, NM_001323068, NM_181690, NM_003335, NM_001288705, NM_001145443, NM_001002800, NM_032430, NM_172206, NM_000246, NM_004333, NM_004714, NM_15304…	4858	994	20063	1.32123	9.49234e-05	8.62977e-06	2.12419e-05
GOTERM_BP_DIRECT	GO:0007411~axon guidance	75	1.44231	1.05225e-08	NM_002292, NR_073547, NM_001288662, NM_080764, NM_001253387, NM_001006943, NM_001719, NM_013231, NM_000609, NM_002941, NM_002547, NM_001962, NM_001289135, NM_001271946, NM_001256012, NM_002848, NM_004441, NM_005103, NM_004428, NM_001318761, NM_175607, NM_004522, NM_020971, NM_004521, NM_003885, NM_001318852, NM_133369, NM_001130442, NM_004093, NM_001290039, NM_001007792, NM_001197181, NM_080872, …	4320	159	16792	1.83351	7.85579e-05	5.23738e-06	2.08699e-05
SMART	SM00220:S_TKc	145	2.78846	1.15647e-08	NM_001259, NM_001114182, NM_001287135, NM_001252119, NM_001128166, NM_001206999, NM_001318879, NM_005406, NM_001130916, NM_001260, NM_001323375, NM_001135740, NM_003137, NM_001134419, NM_001252226, NM_153361, NM_001039469, NM_015981, NM_001320707, NM_001288837, NM_032538, NM_005400, NM_173500, NM_001032296, NM_001098533, NM_002596, NM_001190720, NM_182691, NM_173598, NM_181690, NM_001282394, NM_0…	2682	359	10057	1.51455	7.9449e-06	3.97246e-06	1.73965e-05
INTERPRO	IPR001478:PDZ domain	72	1.38462	1.16983e-08	NM_020820, NM_020824, NM_001172128, NM_144488, NM_005716, NM_001199417, NM_002775, NM_032622, NM_001142782, NM_173515, NM_014728, NM_033026, NM_001324281, NM_003253, NM_001321775, NM_001163, NM_001166160, NM_001297764, NM_012454, NM_002314, NM_001301026, NM_001290228, NM_001303037, NM_014907, NM_001204387, NM_001301128, NM_001168648, NM_024060, NM_001033057, NM_133266, NM_001303515, NM_014247, NM…	4625	155	18559	1.86399	5.03833e-05	5.03844e-06	2.19128e-05
INTERPRO	IPR000219:Dbl homology (DH) domain	41	0.788462	1.57005e-08	NM_020820, NM_001289698, NM_001171877, NM_001282983, NM_020919, NM_021962, NM_014784, NM_014786, NM_001173480, NM_007118, NM_001001669, NM_015078, NM_003253, NM_004463, NM_001286792, NM_001080479, NM_001308147, NM_004327, NM_001286839, NM_001113511, NR_028136, NM_006939, NM_012454, NM_001145451, NM_004723, NM_004706, NM_001278529, NM_019850, NM_001306177, NM_001198665, NM_022835, NM_052843, NM_00…	4625	71	18559	2.31723	6.76198e-05	6.14744e-06	2.94096e-05
GOTERM_BP_DIRECT	GO:0051965~positive regulation of synapse assembly	38	0.730769	1.589e-08	NM_014932, NR_073547, NM_001167930, NM_013231, NM_020703, NM_003247, NM_004992, NM_001184750, NM_015267, NM_020795, NM_001962, NM_001039029, NM_001080457, NM_015564, NM_014718, NM_178839, NM_001009566, NM_001323606, NM_001309192, NM_001142524, NM_001012338, NM_004441, NM_001281503, NM_022131, NM_152570, NM_013302, NM_182511, NM_015567, NM_138735, NM_178011, NM_014467, NM_001099658, NM_001166660, …	4320	62	16792	2.38238	0.000118628	7.41466e-06	3.15156e-05
GOTERM_BP_DIRECT	GO:0030036~actin cytoskeleton organization	64	1.23077	1.90413e-08	NM_001270520, NM_020441, NM_032451, NM_001323382, NM_001195733, NM_001164317, NM_021962, NM_001276293, NM_002547, NM_001105530, NM_044472, NM_001201427, NM_005406, NM_003389, NR_037962, NM_014869, NM_006779, NM_000272, NM_001252091, NM_002314, NM_001185054, NM_001168236, NM_001313941, NM_181825, NM_001135608, NM_173558, NM_007313, NM_002220, NM_001111125, NM_015318, NM_004252, NM_001286688, NM_00…	4320	130	16792	1.91362	0.000142152	8.36247e-06	3.77658e-05
GOTERM_BP_DIRECT	GO:0007409~axonogenesis	52	1	2.19323e-08	NM_017617, NM_014624, NM_001008660, NM_006338, NM_001128166, NM_152447, NM_001039029, NM_020737, NM_002544, NM_001164883, NM_001146156, NM_001193582, NM_005014, NM_152570, NM_016131, NM_014057, NM_006272, NM_001144914, NM_001312688, NM_015567, NM_175607, NM_020971, NM_001256627, NM_020862, NM_001142610, NM_002866, NM_001174138, NM_001289980, NM_001318810, NM_024509, NM_004140, NM_032430, NM_08060…	4320	98	16792	2.06251	0.000163734	9.09701e-06	4.34997e-05
KEGG_PATHWAY	hsa04144:Endocytosis	107	2.05769	2.2756e-08	NM_206909, NM_001002262, NM_000803, NR_073110, NM_001195733, NM_020673, NM_001135636, NM_001130072, NM_015230, NM_030978, NM_001257137, NM_001130916, NM_004869, NM_001025205, NM_016131, NM_001135190, NM_005720, NM_001301076, NM_001077269, NM_000377, NM_001145339, NM_001130442, NM_022733, NM_001304547, NM_015627, NM_014203, NM_001111125, NM_003026, NM_001008540, NM_014600, NM_004041, NM_001005360,…	1902	241	6879	1.60576	6.69025e-06	6.08206e-07	3.03152e-05
KEGG_PATHWAY	hsa04810:Regulation of actin cytoskeleton	96	1.84615	2.31807e-08	NM_001037333, NM_013436, NM_053031, NM_001195733, NM_001085454, NM_001303048, NM_020638, NM_001135636, NM_002203, NM_001128166, NM_005337, NM_002207, NM_002204, NM_001256197, NM_044472, NM_005406, NM_003253, NM_000889, NM_002444, NM_030978, NM_001145000, NM_001282426, NM_000740, NM_000887, NM_021914, NM_006939, NM_000741, NM_001252091, NM_002314, NM_005720, NM_004114, NM_001313941, NM_001306177, …	1902	210	6879	1.65336	6.81511e-06	5.67928e-07	3.0881e-05
SMART	SM00239:C2	64	1.23077	2.43014e-08	NM_001144382, NM_001286173, NM_130808, NM_015470, NM_144488, NM_153634, NM_001130964, NM_033026, NM_021962, NM_198992, NM_170692, NM_001009991, NM_003585, NM_001257137, NM_014904, NM_001247987, NM_001322831, NM_001320707, NM_133373, NM_003586, NM_005400, NM_001172646, NM_001252065, NM_006226, NM_020728, NM_001318514, NM_001001132, NM_001297774, NM_013451, NM_001199097, NM_014747, NM_001163335, NM…	2682	127	10057	1.88967	1.66949e-05	5.56501e-06	3.65561e-05
KEGG_PATHWAY	hsa04070:Phosphatidylinositol signaling system	54	1.03846	2.49966e-08	NM_001347, NM_001160302, NM_001195733, NM_001135636, NM_001130964, NM_001101669, NM_000314, NM_001099952, NM_001002837, NM_001282426, NM_001263, NM_005539, NM_014308, NM_001243571, NM_001017915, NM_133373, NM_001146258, NM_001172646, NM_001080744, NM_001321709, NM_001128928, NM_018323, NM_005184, NM_002221, NM_002220, NM_003818, NM_003647, NM_001204504, NM_058004, NM_001328651, NM_001077525, NM_0…	1902	98	6879	1.99289	7.34897e-06	5.65307e-07	3.33001e-05
UP_KEYWORDS	Palmitate	122	2.34615	2.51221e-08	NM_001172129, NM_001040134, NM_001143979, NM_001199692, NM_153251, NR_109846, NM_014146, NM_002204, NR_037962, NM_001321328, NM_000909, NM_030760, NM_001058, NM_000911, NM_000816, NM_000913, NM_001257401, NM_005539, NM_005288, NM_001039840, NM_001322838, NM_000616, NM_001130064, NM_001130442, NM_000794, NM_024871, NM_004475, NM_033063, NM_198714, NM_003641, NM_001131055, NM_000828, NM_001282773, …	4892	324	20581	1.58414	1.52993e-05	3.47713e-07	3.71791e-05
GOTERM_MF_DIRECT	GO:0098641~cadherin binding involved in cell-cell adhesion	117	2.25	2.65743e-08	NM_020441, NM_000700, NM_005716, NM_001164317, NM_001008660, NM_006289, NM_001319236, NM_052905, NM_001025593, NM_003533, NM_002705, NM_003537, NM_004486, NM_001318186, NM_003536, NM_000984, NM_006196, NM_015134, NM_001282907, NM_001301026, NM_016131, NM_018509, NM_001039469, NM_001011553, NM_001320707, NM_001032296, NM_001323068, NM_020728, NM_001206799, NM_015315, NM_173496, NM_000992, NM_00104…	4287	290	16881	1.58867	6.58223e-05	9.40345e-06	4.68305e-05
UP_SEQ_FEATURE	region of interest:Calmodulin-binding	34	0.653846	3.0531e-08	NM_001128850, NM_003162, NM_001220, NM_053031, NM_172206, NM_001112800, NM_000944, NM_000924, NM_001142353, NM_001035, NM_001130417, NM_002248, NM_001288731, NM_001039877, NM_006031, NM_003656, NM_001323375, NM_001135740, NM_013302, NM_020397, NM_015981, NM_004342, NM_006750, NM_002238, NM_020439, NM_014326, NM_002221, NM_015063, NM_001039538, NM_002220, NM_033063, NM_001204213, NM_001221, NM_001…	4858	56	20063	2.50743	0.000275779	2.29845e-05	6.17192e-05
GOTERM_BP_DIRECT	GO:0043065~positive regulation of apoptotic process	121	2.32692	3.3741e-08	NM_001134408, NM_006669, NM_004210, NM_001719, NM_001281532, NM_003253, NM_022491, NM_001547, NM_001146054, NM_002500, NM_012454, NM_006939, NM_003014, NM_001145646, NM_006272, NM_001042483, NM_019850, NM_006472, NM_000714, NM_001322838, NM_003743, NM_022835, NM_001047160, NM_001271641, NM_001134398, NM_001112706, NM_007257, NM_001300960, NM_001001132, NM_015318, NM_001135592, NM_001256822, NM_00…	4320	300	16792	1.56777	0.000251878	1.32583e-05	6.69203e-05
INTERPRO	IPR027359:Voltage-dependent potassium channel, four helix bundle domain	34	0.653846	3.46457e-08	NM_001081676, NR_109846, NM_001204269, NM_000068, NM_001260497, NM_001039574, NR_110319, NM_020697, NM_000720, NM_014379, NM_139075, NM_001177984, NM_000721, NM_001165963, NM_000217, NR_110912, NM_012281, NM_032369, NM_001040142, NM_004980, NM_002977, NM_000718, NM_000719, NM_004976, NM_002237, NM_002236, NM_133329, NM_004975, NM_002233, NM_000297, NM_001256324, NM_001003406, NM_001005407, NM_001…	4625	55	18559	2.48061	0.000149208	1.24348e-05	6.4897e-05
GOTERM_MF_DIRECT	GO:0005096~GTPase activator activity	113	2.17308	3.6596e-08	NM_144488, NM_006480, NM_005337, NM_001102426, NM_001134381, NM_001007231, NM_002673, NM_001025598, NM_001278733, NM_015230, NM_001493, NM_015130, NM_001293069, NM_012454, NM_001135190, NM_001270699, NM_018460, NM_001130065, NM_022733, NM_001039948, NM_138575, NM_001176, NM_002922, NM_001282773, NM_022904, NM_004140, NM_001278651, NM_017772, NM_002072, NM_004041, NM_015188, NM_001102445, NM_00292…	4287	279	16881	1.59485	9.06441e-05	1.1331e-05	6.44912e-05
KEGG_PATHWAY	hsa04915:Estrogen signaling pathway	54	1.03846	3.95221e-08	NM_001256090, NM_001302508, NM_016592, NM_001278065, NM_000890, NM_002014, NM_001122742, NM_005252, NM_001282619, NM_194071, NM_001116, NM_001099952, NM_001251825, NM_001282426, NM_006939, NM_016848, NM_182899, NM_015270, NM_014308, NM_001172646, NM_001255978, NM_001130442, NM_005184, NM_181690, NM_001145279, NM_001260508, NM_001328651, NM_005458, NM_002072, NM_002755, NM_001284297, NM_001271970,…	1902	99	6879	1.97276	1.16194e-05	8.29963e-07	5.26507e-05
GOTERM_BP_DIRECT	GO:0071805~potassium ion transmembrane transport	60	1.15385	4.02104e-08	NM_033272, NM_004732, NR_109846, NM_176876, NM_001039574, NM_002246, NM_002248, NM_172057, NM_001286130, NM_001177651, NM_004770, NM_001323971, NR_110912, NM_003740, NM_001322838, NM_004976, NM_133329, NM_004975, NM_021072, NM_173653, NM_001204824, NM_000891, NM_001257291, NM_002151, NM_001134771, NM_003047, NM_001199861, NM_000525, NM_001267812, NM_001204269, NM_001260497, NM_001272003, NM_00131…	4320	121	16792	1.92746	0.000300166	1.50104e-05	7.97516e-05
GOTERM_CC_DIRECT	GO:0043198~dendritic shaft	24	0.461538	4.12037e-08	NM_020820, NM_014932, NM_001134771, NM_004723, NM_000621, NM_001146028, NM_005716, NM_001112800, NM_001110556, NM_000021, NM_001401, NM_001281771, NM_021020, NM_021120, NM_002736, NM_006178, NR_136288, NM_001098635, NM_001002837, NM_001080423, NM_001146156, NM_182553, NM_001323606, NM_000844	4607	32	18224	2.96679	4.58175e-05	1.76225e-06	6.59813e-05
GOTERM_MF_DIRECT	GO:0005089~Rho guanyl-nucleotide exchange factor activity	43	0.826923	4.44113e-08	NM_020820, NM_001289698, NM_001171877, NM_001282983, NM_020919, NM_021962, NM_014784, NM_014786, NM_001173480, NM_007118, NM_001001669, NM_015078, NM_003253, NM_001164741, NM_004463, NM_001286792, NM_001290223, NM_001080479, NM_001308147, NM_004327, NM_001286839, NM_001113511, NR_028136, NM_006939, NM_012454, NM_001145451, NM_004723, NM_004706, NM_001278529, NM_019850, NM_001306177, NM_001198665,…	4287	77	16881	2.19899	0.000110001	1.22229e-05	7.82637e-05
GOTERM_BP_DIRECT	GO:2000463~positive regulation of excitatory postsynaptic potential	18	0.346154	4.57668e-08	NM_014932, NM_001201465, NM_002744, NM_173174, NM_138735, NM_015267, NM_000832, NM_020795, NM_014989, NM_001166660, NM_033517, NM_000314, NM_005045, NM_016148, NM_001321076, NM_004421, NM_001100117, NM_052874	4320	20	16792	3.49833	0.000341637	1.62711e-05	9.07719e-05
KEGG_PATHWAY	hsa04020:Calcium signaling pathway	84	1.61538	4.698e-08	NM_001220, NM_001134408, NM_001001396, NM_016592, NM_003301, NM_001278065, NM_053031, NM_000945, NM_001775, NM_173174, NM_182978, NM_000944, NM_001130964, NM_000068, NM_000746, NR_036624, NM_001130417, NM_000025, NM_000024, NM_001116, NM_001099952, NM_000740, NM_024012, NM_001058, NM_001142601, NM_001143831, NM_001005862, NM_001323375, NM_000952, NM_001126340, NM_001001344, NM_015981, NM_133373, …	1902	179	6879	1.69723	1.3812e-05	9.20807e-07	6.2586e-05
KEGG_PATHWAY	hsa04015:Rap1 signaling pathway	95	1.82692	5.18816e-08	NM_001134408, NM_016592, NM_012294, NM_002881, NM_020638, NM_001142782, NM_006289, NM_006480, NM_001282619, NM_001085458, NM_002253, NM_001962, NM_044472, NM_003253, NM_005402, NM_001010935, NM_172210, NM_001116, NM_001098671, NM_002165, NM_001282426, NM_001314051, NM_001252091, NM_015270, NM_004114, NM_001313941, NM_001142961, NM_014308, NM_004428, NM_001144914, NM_001301128, NM_001114380, NM_00…	1902	210	6879	1.63613	1.52531e-05	9.53325e-07	6.91159e-05
GOTERM_BP_DIRECT	GO:0031175~neuron projection development	52	1	5.21091e-08	NM_000321, NM_002291, NM_000905, NM_001002262, NM_001080429, NM_001006943, NM_173174, NM_001243252, NM_001105244, NM_001164410, NM_001166160, NM_001184763, NM_003922, NM_006020, NM_001199107, NM_033018, NM_175607, NM_003885, NM_133369, NM_001111097, NM_016073, NM_014247, NM_001039538, NM_006623, NM_033064, NM_014932, NM_001316307, NM_001167621, NM_001297707, NM_001318139, NM_006763, NM_001134364,…	4320	100	16792	2.02126	0.000388971	1.76838e-05	0.000103351
GOTERM_BP_DIRECT	GO:0018105~peptidyl-serine phosphorylation	61	1.17308	6.37735e-08	NM_004734, NM_014916, NM_101395, NM_001318879, NM_170693, NM_001164410, NM_001184763, NM_001130916, NM_001146156, NM_015092, NM_002446, NM_001323375, NM_001135052, NM_001290228, NM_001134419, NM_001252226, NM_000555, NM_001320707, NM_015981, NM_001288837, NM_005400, NM_032538, NM_173500, NM_003885, NM_001256627, NM_005391, NM_014975, NM_181690, NM_032409, NM_001174136, NM_001221, NM_001261816, NM…	4320	125	16792	1.89687	0.000476019	2.07012e-05	0.000126486
GOTERM_BP_DIRECT	GO:0006897~endocytosis	66	1.26923	6.46108e-08	NM_021249, NM_001008563, NM_020673, NM_001008660, NM_001080529, NM_000548, NM_001242581, NM_014911, NM_000746, NM_044472, NM_001244944, NM_001130072, NM_005148, NM_001184975, NM_001102664, NM_000271, NM_001282426, NM_002349, NM_001198595, NM_003179, NM_001135703, NM_017564, NM_004525, NM_001077269, NM_001100176, NM_001205228, NM_001257999, NM_001130442, NM_020728, NM_023068, NM_014203, NM_0011452…	4320	139	16792	1.84564	0.000482268	2.00991e-05	0.000128146
GOTERM_CC_DIRECT	GO:0005794~Golgi apparatus	287	5.51923	7.14535e-08	NM_203371, NM_001321430, NM_032520, NM_170706, NM_001243719, NM_153836, NM_002389, NM_032826, NM_000271, NM_001003398, NM_001206615, NM_016131, NM_001135597, NM_001198683, NM_001135190, NR_028361, NM_016134, NM_001324310, NM_001323573, NM_021999, NM_173216, NM_001168648, NM_015974, NM_181690, NM_016128, NM_000891, NM_016577, NM_014932, NM_005071, NM_001328662, NM_001003800, NM_001286808, NM_03250…	4607	863	18224	1.31552	7.94531e-05	2.94282e-06	0.000114421
KEGG_PATHWAY	hsa05205:Proteoglycans in cancer	91	1.75	7.40133e-08	NM_001220, NM_001302508, NM_001164317, NM_133504, NM_001122742, NM_003394, NM_002203, NM_001753, NM_003391, NM_001291861, NM_001320597, NM_001291860, NM_002253, NM_001256197, NM_012193, NM_044472, NM_005406, NM_003253, NM_001292041, NM_002444, NM_001099952, NM_001145000, NM_001282426, NM_006939, NM_001252091, NM_001005862, NM_001127487, NM_001313941, NM_001257401, NM_014308, NM_015981, NM_002213,…	1902	200	6879	1.64561	2.17597e-05	1.27999e-06	9.85993e-05
KEGG_PATHWAY	hsa04720:Long-term potentiation	40	0.769231	7.45475e-08	NM_001220, NM_001134408, NM_001278065, NM_000826, NM_000827, NM_000945, NM_002072, NM_000944, NM_002755, NM_001284297, NM_004333, NM_001142353, NM_001256197, NM_004985, NM_001010935, NM_001109891, NM_002224, NM_001099952, NM_001143831, NM_001323375, NM_000834, NM_000836, NM_015192, NM_030662, NM_015981, NM_002745, NM_001172646, NM_002953, NM_006888, NM_000832, NM_000719, NM_001010942, NM_00113044…	1902	66	6879	2.19195	2.19167e-05	1.21761e-06	9.93111e-05
UP_SEQ_FEATURE	domain:DH	38	0.730769	8.31067e-08	NM_020820, NM_001289698, NM_001171877, NM_001282983, NM_020919, NM_021962, NM_014784, NM_014786, NM_001173480, NM_001001669, NM_015078, NM_003253, NM_004463, NM_001286792, NM_001080479, NM_001308147, NM_004327, NM_001286839, NM_001113511, NM_006939, NM_012454, NM_004723, NM_004706, NM_001278529, NM_019850, NM_001306177, NM_001198665, NM_022835, NM_052843, NM_001265592, NM_173558, NM_001047160, NM…	4858	68	20063	2.30788	0.000750504	5.77511e-05	0.000168002
KEGG_PATHWAY	hsa04725:Cholinergic synapse	58	1.11538	8.487e-08	NM_001220, NM_001297571, NM_001282619, NM_005252, NM_194071, NM_000068, NM_012202, NM_000746, NM_000748, NM_001116, NM_006578, NM_001099952, NM_000740, NM_001282426, NM_000741, NM_001323375, NM_182899, NM_015270, NM_014308, NM_015981, NM_004981, NM_001172646, NM_001243773, NM_001255978, NM_000718, NM_000719, NM_001130442, NM_181690, NM_001221, NM_001204824, NM_000891, NM_001098722, NM_001260508, …	1902	111	6879	1.88982	2.49515e-05	1.31325e-06	0.000113062
GOTERM_CC_DIRECT	GO:0016323~basolateral plasma membrane	79	1.51923	8.82151e-08	NM_001001396, NM_001040134, NM_000700, NM_005379, NM_001199692, NM_018593, NM_000701, NM_001753, NM_001042478, NM_004536, NM_015375, NM_000067, NM_002204, NM_001178015, NM_002389, NM_001164883, NM_002444, NM_001217, NM_001168324, NM_000740, NM_001198615, NM_006841, NM_001005862, NR_040448, NM_001301026, NM_001204387, NM_004981, NM_001003680, NM_004475, NM_014203, NM_001308176, NM_003816, NM_02046…	4607	180	18224	1.73612	9.80903e-05	3.50339e-06	0.000141262
GOTERM_MF_DIRECT	GO:0019901~protein kinase binding	142	2.73077	1.06798e-07	NM_057749, NM_000701, NM_006480, NM_000363, NR_036624, NM_001206917, NM_001292041, NM_001008778, NM_004486, NM_000314, NM_001166160, NM_001262, NM_002849, NM_003749, NM_001135052, NM_001145138, NM_000377, NM_001288837, NM_000616, NM_001190720, NM_004090, NM_001143886, NM_016271, NM_005921, NM_014203, NM_033259, NM_001134771, NM_001800, NM_001127493, NM_032430, NM_004140, NM_003716, NM_005357, NM_…	4287	376	16881	1.48712	0.000264504	2.64536e-05	0.000188205
KEGG_PATHWAY	hsa04611:Platelet activation	65	1.25	1.08468e-07	NM_016592, NM_004106, NM_053031, NM_001303048, NM_001271166, NM_002203, NM_006289, NM_001282619, NM_001159322, NM_176876, NM_001130966, NM_005406, NM_001010935, NM_001116, NM_001098671, NM_001099952, NM_001282426, NM_000552, NM_001135052, NM_015270, NM_001313941, NM_014308, NM_001172646, NM_001130687, NM_001136219, NM_001010942, NM_001111097, NM_001143886, NM_181690, NM_000857, NM_000855, NM_0000…	1902	130	6879	1.80836	3.18891e-05	1.59448e-06	0.000144499
UP_SEQ_FEATURE	domain:PDZ	54	1.03846	1.18197e-07	NM_020820, NM_020824, NM_144488, NM_005716, NM_001199417, NM_002775, NM_173515, NM_014728, NM_033026, NM_001324281, NM_003253, NM_001321775, NM_001166160, NM_012454, NM_002314, NM_001290228, NM_001303037, NM_014907, NM_001168648, NM_024060, NM_001033057, NM_001303515, NM_133266, NM_014247, NM_001171610, NM_014975, NM_173496, NM_001278789, NM_001204698, NM_005358, NM_014784, NM_002926, NM_020794, …	4858	113	20063	1.97358	0.00106722	7.62681e-05	0.000238939
GOTERM_CC_DIRECT	GO:0005891~voltage-gated calcium channel complex	22	0.423077	1.32166e-07	NM_001005747, NM_006539, NM_018398, NM_031895, NM_031896, NM_000718, NM_000068, NM_000719, NM_001005505, NM_006078, NM_001206917, NM_000723, NM_000720, NM_006073, NM_201593, NM_001232, NM_000722, NM_006203, NM_000721, NM_001256324, NM_001003406, NM_001005407	4607	29	18224	3.00089	0.000146958	5.06788e-06	0.000211643
KEGG_PATHWAY	hsa04730:Long-term depression	37	0.711538	1.38012e-07	NM_016592, NM_001278065, NM_000828, NM_000826, NM_000827, NM_002073, NM_002072, NM_002755, NM_001159322, NM_001282619, NM_001284297, NM_004333, NM_000068, NM_001256197, NM_004985, NM_002069, NM_001286838, NM_001109891, NM_002224, NM_001099952, NM_015192, NM_030662, NM_002745, NM_001172646, NM_001130687, NM_001130442, NM_001111097, NM_000756, NM_000875, NM_001316329, NM_002738, NM_001206670, NM_18…	1902	60	6879	2.23031	4.05748e-05	1.93217e-06	0.000183858
GOTERM_BP_DIRECT	GO:0034765~regulation of ion transmembrane transport	55	1.05769	1.63941e-07	NM_000890, NM_018398, NM_001081676, NM_033272, NM_004732, NR_109846, NM_000068, NM_001039574, NR_110319, NM_139075, NM_024092, NM_004770, NR_110912, NM_001040142, NM_003740, NM_004980, NM_004981, NM_001322838, NM_004982, NM_000718, NM_001005505, NM_183377, NM_133329, NM_004975, NM_021072, NM_001256324, NM_001204824, NM_001003406, NM_001005407, NM_001260508, NM_001204269, NM_001314030, NM_004983, …	4320	111	16792	1.92601	0.00122324	4.89583e-05	0.000325154
GOTERM_MF_DIRECT	GO:0004672~protein kinase activity	136	2.61538	1.64456e-07	NM_001114182, NM_001287135, NM_005713, NM_014365, NM_001252119, NM_001206999, NM_005406, NM_001130916, NM_015092, NM_001260, NM_001323375, NM_002314, NM_001135740, NM_003137, NM_001135052, NM_001134419, NM_013302, NM_153361, NM_015981, NM_001320707, NM_001288837, NM_032538, NM_005400, NM_173500, NM_001032296, NM_002596, NM_001098533, NM_001190720, NM_182691, NM_173598, NM_181690, NM_005921, NM_00…	4287	359	16881	1.49173	0.000407274	3.70318e-05	0.000289812
SMART	SM00228:PDZ	70	1.34615	1.71748e-07	NM_020820, NM_020824, NM_001172128, NM_144488, NM_005716, NM_001199417, NM_002775, NM_032622, NM_001142782, NM_173515, NM_014728, NM_033026, NM_003253, NM_001321775, NM_001163, NM_001166160, NM_001297764, NM_012454, NM_002314, NM_001301026, NM_001290228, NM_001303037, NM_014907, NM_001204387, NM_001301128, NM_001168648, NM_024060, NM_001033057, NM_133266, NM_001303515, NM_014247, NM_001171610, NM…	2682	149	10057	1.76166	0.000117984	2.94973e-05	0.000258356
UP_SEQ_FEATURE	topological domain:Lumenal	158	3.03846	1.75906e-07	NM_004784, NM_001195731, NM_178537, NM_001130518, NM_005715, NM_000701, NM_001281532, NM_001318112, NM_004480, NM_001114089, NM_177938, NM_001003791, NM_002409, NM_001128930, NM_005482, NM_178839, NM_024989, NM_004776, NM_001184728, NM_001139457, NM_001290129, NM_004775, NM_001077188, NM_001329233, NM_003033, NM_018509, NM_198516, NM_019022, NM_033309, NM_153456, NM_021999, NM_173216, NM_001681, …	4858	450	20063	1.45005	0.00158787	0.000105937	0.000355597
UP_KEYWORDS	Prenylation	71	1.36538	2.00445e-07	NM_006834, NM_004163, NM_145173, NM_001040134, NM_020673, NM_001078171, NM_002881, NM_004537, NM_001159322, NM_012202, NM_044472, NM_001243719, NM_004675, NM_001161473, NM_005402, NM_001010935, NM_001282625, NM_001199989, NM_018602, NM_001134486, NM_001252091, NM_006477, NM_016131, NM_012157, NM_001313941, NM_005539, NM_001031677, NM_001243773, NM_001130442, NM_001010942, NM_014310, NM_001317915,…	4892	168	20581	1.77799	0.000122064	2.71269e-06	0.000296645
KEGG_PATHWAY	hsa04727:GABAergic synapse	47	0.903846	2.04062e-07	NM_000806, NM_001297571, NM_001098722, NM_015049, NM_005458, NM_005274, NM_031412, NM_001270873, NM_001282619, NM_000068, NM_012202, NM_001204266, NM_001134366, NM_001191321, NM_002069, NM_080552, NM_006178, NM_001116, NM_000720, NM_006578, NM_006841, NM_001256310, NM_000808, NM_000815, NM_000816, NM_000817, NM_001114175, NM_015270, NM_000812, NM_000813, NM_002240, NM_000810, NM_001243773, NM_000…	1902	85	6879	1.99983	5.99924e-05	2.72701e-06	0.000271848
GOTERM_CC_DIRECT	GO:0030672~synaptic vesicle membrane	33	0.634615	2.18964e-07	NM_001635, NM_003490, NM_001010898, NM_001308267, NM_001287489, NM_001278463, NM_018425, NM_001134366, NM_017789, NM_001143854, NM_080552, NM_001178111, NM_001135805, NM_012437, NM_004209, NM_032268, NM_001278719, NM_001290229, NM_014232, NM_000352, NM_003178, NM_022307, NM_003586, NM_001177880, NM_001252065, NM_032122, NM_020783, NM_145731, NM_006950, NM_001174116, NM_001320523, NM_001297774, NM…	4607	55	18224	2.37343	0.000243458	8.11623e-06	0.000350636
GOTERM_CC_DIRECT	GO:0005887~integral component of plasma membrane	440	8.46154	2.25913e-07	NM_001282176, NM_001040134, NM_001199692, NM_001040033, NM_176876, NM_005337, NM_001040031, NM_001080477, NM_006343, NM_001286838, NM_002389, NM_002590, NM_016562, NM_001286130, NM_000271, NM_207435, NM_001145646, NM_001247987, NM_001322831, NM_001040142, NM_001042543, NM_198714, NM_001288705, NM_001161440, NM_001131055, NM_001134771, NM_153372, NM_005071, NM_005458, NM_001320032, NM_001039705, N…	4607	1415	18224	1.23005	0.000251184	8.10369e-06	0.000361764
UP_KEYWORDS	Potassium channel	39	0.75	2.47483e-07	NM_033272, NR_109846, NM_001204269, NM_001260497, NM_001272003, NM_001314030, NM_001039574, NM_002246, NM_020697, NM_172057, NM_004518, NM_014379, NM_022055, NM_144633, NR_073074, NM_000217, NM_004770, NM_000218, NR_110912, NM_012281, NM_012285, NM_003740, NM_004980, NM_018112, NM_001322838, NM_004976, NM_147183, NM_002238, NM_002237, NM_002236, NM_133329, NM_004975, NM_002233, NM_173194, NM_0012…	4892	74	20581	2.21724	0.000150706	3.27645e-06	0.000366258
SMART	SM00325:RhoGEF	39	0.75	3.09128e-07	NM_020820, NM_001289698, NM_001171877, NM_001282983, NM_021962, NM_014784, NM_014786, NM_001173480, NM_007118, NM_001001669, NM_015078, NM_003253, NM_004463, NM_001286792, NM_001080479, NM_001308147, NM_004327, NM_001286839, NM_001113511, NR_028136, NM_006939, NM_012454, NM_001145451, NM_004723, NM_004706, NM_019850, NM_001306177, NM_001198665, NM_022835, NM_052843, NM_001265592, NM_173558, NM_00…	2682	68	10057	2.15063	0.000212349	4.24733e-05	0.000465014
GOTERM_CC_DIRECT	GO:0043204~perikaryon	52	1	3.11421e-07	NM_002487, NR_034146, NM_004210, NM_001130690, NM_004536, NM_001130969, NM_001281435, NM_001130417, NM_001201528, NM_001164410, NM_021257, NM_001082575, NM_024012, NM_001320350, NM_004770, NM_001077196, NR_110912, NM_001333, NM_024686, NM_015086, NM_000756, NM_001174138, NM_004975, NM_001042543, NM_001145279, NM_001170634, NM_001135690, NM_001261816, NM_001199764, NM_181501, NM_020703, NM_0012042…	4607	106	18224	1.94054	0.00034624	1.08218e-05	0.000498691
UP_KEYWORDS	Microtubule	105	2.01923	3.17744e-07	NR_034146, NM_001270890, NM_002014, NM_032316, NM_001247997, NM_001143979, NM_006480, NM_001077710, NM_001105203, NM_170713, NM_004486, NM_001173463, NM_001198615, NM_005552, NM_001270399, NM_012155, NM_001008707, NM_024686, NM_001205028, NM_001320509, NM_018174, NM_014640, NM_001197181, NM_001039538, NM_033063, NM_001042404, NM_001142550, NM_001134775, NM_001005360, NM_001134364, NM_181509, NM_0…	4892	280	20581	1.57765	0.000193487	4.11714e-06	0.000470239
UP_KEYWORDS	Chromosomal rearrangement	121	2.32692	3.262e-07	NM_001282176, NM_001128217, NM_001134408, NM_006487, NM_002298, NM_001008660, NM_003540, NM_004349, NM_001542, NM_001145138, NM_003743, NM_175607, NM_031407, NM_001127671, NM_001007792, NM_001195296, NM_016453, NM_001286691, NM_030771, NM_201599, NM_001164665, NM_001040214, NM_004992, NM_001318139, NM_004333, NM_001270875, NM_001197104, NM_004326, NM_018117, NM_001318067, NM_015073, NM_006818, NM…	4892	334	20581	1.52412	0.000198636	4.13865e-06	0.000482753
GOTERM_MF_DIRECT	GO:0005249~voltage-gated potassium channel activity	34	0.653846	3.27518e-07	NM_033272, NM_004732, NM_001199861, NM_000525, NM_001204269, NM_001260497, NM_001272003, NM_001314030, NM_001039574, NM_172057, NM_004518, NM_014379, NM_001286130, NM_001308217, NM_144633, NR_073074, NM_000217, NM_000218, NR_110912, NM_012281, NM_012285, NM_003740, NM_004980, NM_001322838, NM_004976, NM_002238, NM_002237, NM_004975, NM_002233, NM_001287819, NM_021072, NM_005477, NM_001204824, NM_…	4287	58	16881	2.30832	0.000810934	6.7603e-05	0.000577167
GOTERM_CC_DIRECT	GO:0032281~AMPA glutamate receptor complex	21	0.403846	3.82154e-07	NM_001145176, NM_006539, NM_000828, NM_000826, NM_001288823, NM_001080500, NM_000827, NM_031895, NM_001145204, NM_198570, NM_031896, NM_001320126, NM_001282167, NM_006078, NM_021120, NR_136288, NM_001304348, NM_001136052, NM_001278711, NM_001321076, NM_182553	4607	28	18224	2.96679	0.000424865	1.28774e-05	0.000611958
GOTERM_BP_DIRECT	GO:0035023~regulation of Rho protein signal transduction	43	0.826923	4.27836e-07	NM_020820, NM_001289698, NM_001171877, NM_001282983, NM_020919, NM_021962, NM_014784, NM_014786, NM_001173480, NM_007118, NM_001001669, NM_015078, NM_003253, NM_004463, NM_001286792, NM_001080479, NM_001308147, NM_004327, NM_001286839, NM_001113511, NR_028136, NM_006939, NM_012454, NM_001145451, NM_004723, NM_004706, NM_001278529, NM_019850, NM_001306177, NM_001198665, NM_001130065, NM_022835, NM…	4320	81	16792	2.06349	0.00318913	0.000122847	0.000848549
GOTERM_CC_DIRECT	GO:0005874~microtubule	119	2.28846	4.51577e-07	NM_001270890, NR_034146, NM_002014, NM_001160302, NM_032316, NM_001247997, NM_001143979, NM_006480, NM_018393, NM_001077710, NM_003253, NM_001105203, NM_170713, NM_004486, NM_001173463, NM_001198615, NM_005552, NM_001270399, NM_012155, NM_001282907, NM_001008707, NM_024686, NM_001205028, NM_001320509, NM_018174, NM_014640, NM_024871, NM_001197181, NM_001039538, NM_033063, NM_001042404, NM_0011425…	4607	311	18224	1.5136	0.000502027	1.47691e-05	0.000723126
GOTERM_CC_DIRECT	GO:0060076~excitatory synapse	18	0.346154	4.64961e-07	NM_014932, NM_001282146, NM_001144914, NM_001201465, NM_002204, NM_014467, NM_001321709, NM_000832, NM_001166660, NM_022143, NM_015564, NM_003458, NM_016148, NM_001321076, NM_001135805, NM_178839, NM_001323606, NM_003179	4607	22	18224	3.2365	0.000516903	1.47724e-05	0.00074456
GOTERM_BP_DIRECT	GO:0017157~regulation of exocytosis	20	0.384615	5.68104e-07	NM_006651, NM_014232, NM_004140, NM_006650, NM_007023, NM_033026, NM_002688, NM_001127715, NM_001317915, NM_002867, NM_006178, NM_005402, NM_001308053, NM_001272096, NM_001135805, NM_001100117, NM_004283, NM_001015002, NM_001308330, NM_052874	4320	26	16792	2.99003	0.00423248	0.000157079	0.00112675
GOTERM_BP_DIRECT	GO:0048675~axon extension	19	0.365385	6.01632e-07	NM_002487, NM_004734, NM_000555, NM_033668, NM_003565, NM_002673, NM_001142353, NM_001142610, NM_001166660, NM_005909, NM_001164410, NM_001160227, NM_001256347, NM_001146030, NM_004421, NM_213589, NM_001324119, NM_004789, NM_001177651	4320	24	16792	3.07724	0.00448171	0.000160408	0.00119324
UP_KEYWORDS	Synaptosome	32	0.615385	6.0731e-07	NM_001037333, NM_004781, NM_020804, NM_015576, NM_001199861, NM_013231, NM_001204269, NM_001260497, NM_001130969, NM_018425, NM_001024226, NM_001098671, NM_001286839, NM_001166160, NM_001122679, NM_001322903, NM_001284245, NM_001324423, NM_003179, NM_014232, NM_001130003, NM_003728, NM_001301128, NM_033018, NM_003586, NM_004447, NM_001318234, NM_003458, NM_001316329, NM_004975, NM_001001132, NM_0…	4892	57	20581	2.36187	0.000369783	7.54797e-06	0.000898774
UP_KEYWORDS	Glycoprotein	1207	23.2115	6.48136e-07	NM_021777, NM_001130518, NM_032520, NM_001003927, NM_001719, NM_007050, NM_006338, NM_078483, NM_002593, NM_080865, NM_006343, NM_001114101, NM_014293, NM_032727, NM_002389, NM_002590, NM_001257386, NM_016562, NM_000271, NM_130445, NM_024989, NM_007046, NM_001040142, NR_104248, NM_153456, NM_016279, NM_080872, NM_024738, NM_001195483, NM_181690, NM_006332, NM_001220491, NM_001161440, NM_001134771…	4892	4551	20581	1.11578	0.000394637	7.89427e-06	0.000959194
GOTERM_BP_DIRECT	GO:0006813~potassium ion transport	43	0.826923	6.59928e-07	NM_000890, NM_001260508, NM_004732, NR_109846, NM_001204269, NM_000368, NM_001314030, NM_198098, NM_001039574, NM_002246, NM_020697, NM_002248, NM_006178, NM_004518, NM_014379, NM_001308217, NM_004869, NM_004137, NM_000217, NM_004770, NM_000352, NM_012285, NM_003740, NM_004980, NM_004981, NM_002240, NM_001322838, NM_004982, NM_002241, NM_181703, NM_004976, NM_001046, NM_002238, NM_002237, NM_0022…	4320	82	16792	2.03832	0.0049149	0.000169883	0.00130886
UP_KEYWORDS	Magnesium	182	3.5	7.06485e-07	NM_001114182, NM_001134408, NM_001318509, NM_007055, NM_003831, NM_170706, NM_002203, NM_000701, NM_001114393, NM_001128166, NM_001318879, NM_080663, NM_173582, NM_005406, NM_001114089, NM_015423, NR_037962, NM_000889, NR_073598, NM_001130916, NM_001263, NM_001128930, NM_000887, NM_001321984, NM_005911, NM_004775, NM_017888, NM_001134419, NM_153361, NM_001320848, NM_001039469, NM_001001344, NM_01…	4892	552	20581	1.38711	0.000430157	8.43623e-06	0.00104555
SMART	SM00326:SH3	88	1.69231	7.44391e-07	NM_001142685, NM_001286523, NM_001301849, NM_001172129, NM_016239, NM_001142643, NM_001318480, NM_001080527, NM_001145673, NM_001164741, NM_004480, NM_001105203, NM_001292041, NM_001184975, NM_000272, NR_028136, NM_024940, NM_002446, NM_012120, NM_001270699, NM_001168236, NM_001303037, NM_019850, NM_001306177, NM_001033117, NM_001204387, NM_001135608, NM_001206651, NM_001111097, NM_001271608, NM_…	2682	206	10057	1.60186	0.000511266	8.52291e-05	0.00111976
GOTERM_BP_DIRECT	GO:0098609~cell-cell adhesion	107	2.05769	7.5536e-07	NM_020441, NM_005716, NM_001164317, NM_001008660, NM_001319236, NM_052905, NM_001025593, NM_003533, NM_002705, NM_003537, NM_004486, NM_001318186, NM_003536, NM_000984, NM_006196, NM_015134, NM_001282907, NM_001301026, NM_016131, NM_018509, NM_001039469, NM_001320707, NM_001011553, NM_001032296, NM_001323068, NM_020728, NM_080872, NM_001206799, NM_173496, NM_015315, NM_000992, NM_001048218, NM_00…	4320	271	16792	1.53473	0.00562365	0.000187966	0.00149814
GOTERM_CC_DIRECT	GO:0005938~cell cortex	57	1.09615	8.28928e-07	NM_001142685, NM_032451, NM_001286173, NM_005716, NM_001164317, NM_173174, NM_001321357, NM_001753, NM_001159322, NM_000368, NM_001077710, NM_001320591, NM_001256012, NM_001146054, NM_001291815, NM_000844, NM_001004056, NR_110912, NM_005100, NM_001313941, NM_001144914, NM_001130065, NM_001303515, NM_001033677, NM_001112706, NM_001142273, NM_002356, NM_022904, NM_030571, NM_001040194, NM_023037, N…	4607	123	18224	1.83314	0.000921344	2.56044e-05	0.00132739
KEGG_PATHWAY	hsa03010:Ribosome	65	1.25	8.56231e-07	NM_001020, NM_001022, NM_001319236, NM_001317771, NM_001017, NM_001016, NM_000988, NM_001019, NM_001270491, NM_000989, NM_001018, NM_031280, NM_001013, NM_001012, NM_001015, NM_000980, NM_000981, NM_000982, NM_001025070, NM_000984, NM_001030, NM_001031, NM_002952, NM_001029, NM_001028, NM_006428, NM_000998, NM_000999, NM_001315530, NM_001026, NM_001024, NM_001997, NM_000992, NM_000993, NM_000990,…	1902	136	6879	1.72858	0.0002517	1.09448e-05	0.00114065
KEGG_PATHWAY	hsa04010:MAPK signaling pathway	106	2.03846	8.99373e-07	NM_018398, NM_001164317, NM_000068, NM_000575, NM_001206917, NM_000576, NM_001010935, NM_001130916, NM_002849, NM_006939, NM_001252091, NM_006539, NM_001127487, NM_001145138, NR_111939, NM_000718, NM_000719, NM_001010942, NM_001130442, NM_001318852, NM_001190720, NM_001007792, NM_004090, NM_006119, NM_181690, NM_005921, NM_002419, NM_014496, NM_001039970, NM_001005747, NM_004041, NM_004333, NM_00…	1902	253	6879	1.51531	0.000264381	1.10173e-05	0.00119812
KEGG_PATHWAY	hsa04912:GnRH signaling pathway	48	0.923077	9.28877e-07	NM_001220, NM_001302508, NM_016592, NM_173174, NM_002072, NM_002754, NM_002755, NM_001159322, NM_002752, NM_001284297, NM_002751, NM_001281435, NM_004985, NM_044472, NM_002228, NM_001318067, NM_001116, NM_001109891, NM_002224, NM_000720, NM_001114123, NM_139013, NM_001099952, NM_001945, NM_006939, NM_001243108, NM_015270, NM_015192, NM_030662, NM_015981, NM_002745, NM_001130081, NM_001172646, NM_…	1902	91	6879	1.90772	0.000273053	1.09235e-05	0.00123743
GOTERM_BP_DIRECT	GO:0007612~learning	33	0.634615	1.01476e-06	NR_073547, NM_001134771, NM_001160302, NM_006480, NM_018227, NM_001144777, NM_005076, NM_001142353, NR_036624, NM_000748, NM_001130417, NM_002228, NM_004562, NM_001173466, NM_001321076, NM_001309192, NM_001143831, NM_001013703, NR_073379, NM_001146028, NM_004114, NM_001282146, NM_138735, NM_014141, NM_000794, NM_001166660, NM_133266, NM_014978, NM_032595, NM_002736, NM_033517, NM_015063, NM_000754	4320	57	16792	2.25039	0.00754757	0.000244363	0.00201261
GOTERM_CC_DIRECT	GO:0022627~cytosolic small ribosomal subunit	29	0.557692	1.16128e-06	NM_001020, NM_001146227, NM_001022, NM_001017, NM_001016, NM_001019, NM_001018, NM_001013, NM_001012, NM_001015, NM_001025070, NM_015920, NM_000517, NM_001009, NM_001356, NM_001030, NM_001031, NM_001005, NM_001030001, NM_002952, NM_001007, NM_001029, NM_001028, NM_001026, NM_001011, NM_001024, NM_001010, NM_001997, NM_001135592	4607	48	18224	2.38991	0.00129051	3.49006e-05	0.00185959
UP_SEQ_FEATURE	mutagenesis site	622	11.9615	1.38239e-06	NM_001270520, NM_016142, NM_002298, NM_170706, NM_006336, NM_173174, NM_078483, NM_001172659, NM_153442, NM_001243719, NM_004349, NM_002389, NM_001251825, NM_001257386, NM_001286130, NM_006203, NM_000271, NM_005482, NM_001145138, NM_153361, NM_001135746, NM_001322838, NM_001145339, NM_001145031, NM_024871, NM_016955, NM_001033677, NM_017670, NM_181690, NM_016128, NM_001001132, NM_001207000, NM_00…	4858	2191	20063	1.17243	0.0124109	0.00078023	0.00279451
GOTERM_MF_DIRECT	GO:0045296~cadherin binding	18	0.346154	1.45515e-06	NM_001290307, NM_001135242, NM_001267572, NM_007050, NM_002230, NM_006418, NM_001149, NM_001085458, NM_003885, NM_000021, NM_001105244, NM_006690, NM_002389, NM_001256796, NM_001135955, NM_001320912, NM_001127384, NM_001220491	4287	23	16881	3.08169	0.00359791	0.000277223	0.0025643
KEGG_PATHWAY	hsa04261:Adrenergic signaling in cardiomyocytes	65	1.25	1.61674e-06	NM_001256090, NM_001220, NM_001001396, NM_016592, NM_018398, NM_000701, NM_001282619, NM_000363, NM_194071, NM_001206996, NM_006244, NM_001206917, NM_000024, NM_001116, NM_006243, NM_006539, NM_182899, NM_015270, NM_001001344, NM_015981, NM_001190447, NM_001256213, NM_001172646, NM_001255978, NM_000719, NM_001005505, NM_005184, NM_181690, NM_181699, NM_001282181, NM_001221, NM_001005747, NM_00132…	1902	138	6879	1.70353	0.00047521	1.82815e-05	0.00215378
UP_KEYWORDS	Coated pit	29	0.557692	1.64235e-06	NM_001008660, NM_001244871, NM_001128617, NM_004041, NM_001005360, NM_014911, NM_001278463, NM_001130072, NM_001242837, NM_001329226, NM_001308046, NM_015033, NM_001283, NM_001025205, NM_002333, NM_001135703, NM_001030006, NM_001243195, NM_001256718, NM_001301076, NM_001318784, NM_004525, NM_001039569, NM_001300899, NM_001834, NM_014203, NM_001001132, NM_001308203, NM_001258374	4892	51	20581	2.39226	0.000999693	1.92343e-05	0.00243054
GOTERM_BP_DIRECT	GO:0006661~phosphatidylinositol biosynthetic process	33	0.634615	1.70683e-06	NM_058004, NM_001160302, NM_001077525, NM_001328651, NM_001195733, NM_001135636, NM_001321378, NM_003559, NM_001101669, NM_005028, NM_005027, NM_003898, NM_018425, NM_000314, NM_001024226, NM_001002837, NM_001282426, NM_001263, NM_002661, NM_001566, NM_001243195, NM_001318784, NM_002646, NM_014308, NM_001243571, NM_001017915, NM_001146258, NM_001278253, NM_198580, NM_018323, NM_001659, NM_004687,…	4320	58	16792	2.21159	0.0126623	0.000398145	0.00338519
GOTERM_BP_DIRECT	GO:0035249~synaptic transmission, glutamatergic	17	0.326923	1.8433e-06	NM_020919, NM_001796, NM_000068, NM_000832, NM_002088, NM_001164410, NR_136288, NM_001286838, NM_004562, NM_001283018, NM_001080421, NM_001193493, NM_014718, NM_001166247, NM_182553, NM_003827, NM_016848	4320	21	16792	3.14665	0.0136678	0.000416945	0.00365585
KEGG_PATHWAY	hsa05231:Choline metabolism in cancer	51	0.980769	2.16194e-06	NM_001347, NM_001195733, NM_000548, NM_001135636, NM_005252, NM_001159322, NM_000368, NM_001251825, NM_001286730, NM_001282426, NM_006939, NM_001243108, NM_014308, NM_000377, NM_001080744, NM_001321709, NM_001130442, NM_181690, NM_003647, NM_001204504, NM_001261816, NM_001328651, NM_001316307, NM_001024934, NM_002755, NM_002752, NM_005027, NM_201532, NM_004080, NM_001130058, NM_004985, NM_002228,…	1902	101	6879	1.82626	0.000635409	2.35409e-05	0.00288006
UP_SEQ_FEATURE	compositionally biased region:Poly-Gly	107	2.05769	2.20483e-06	NM_001139514, NM_001134405, NM_005544, NM_005716, NM_173515, NM_000068, NM_000368, NM_001256053, NM_001243254, NR_110512, NM_003749, NR_110912, NM_145285, NM_003842, NM_004981, NM_001322838, NM_015215, NM_020660, NM_001142650, NM_000719, NM_020724, NM_022835, NM_015315, NM_016270, NM_015627, NM_005921, NM_002419, NM_032108, NM_001317990, NM_001137560, NM_001206701, NM_022904, NM_015576, NM_001184…	4858	292	20063	1.51335	0.0197214	0.00117099	0.00445702
GOTERM_CC_DIRECT	GO:0043195~terminal bouton	34	0.653846	2.27452e-06	NM_001160302, NM_025219, NM_001197293, NM_001308267, NM_001260497, NM_014911, NM_002547, NM_004929, NM_003619, NM_001135805, NM_001286130, NM_001146054, NM_001166247, NM_001283, NM_003827, NM_001278719, NM_003179, NM_001025205, NM_001261826, NM_006651, NM_001199107, NM_006650, NM_000674, NM_002688, NM_001252065, NM_002088, NM_000832, NM_145731, NM_001032221, NM_002866, NM_001174138, NM_006950, NM…	4607	62	18224	2.16927	0.00252607	6.65574e-05	0.00364222
UP_KEYWORDS	GTPase activation	77	1.48077	2.30575e-06	NM_001142685, NM_001130037, NM_020824, NM_001172435, NM_001085454, NM_001199417, NM_000548, NM_006480, NM_021962, NM_001102426, NM_001242581, NM_001134381, NM_001007231, NM_001025598, NM_170692, NM_002547, NM_001164741, NM_015230, NM_018404, NM_001493, NM_004308, NM_015130, NM_001258415, NM_001293069, NM_001822, NM_001146213, NM_001135190, NM_001101800, NM_001270699, NM_001256026, NM_001199107, N…	4892	197	20581	1.64439	0.00140322	2.64941e-05	0.00341231
UP_SEQ_FEATURE	domain:C2 1	32	0.615385	2.4984e-06	NM_001199097, NM_130808, NM_001163335, NM_153634, NM_001002796, NM_033026, NM_198992, NM_001287489, NM_001009991, NM_014989, NM_031914, NM_001143854, NM_003585, NM_001100117, NM_001135805, NM_001247987, NM_001322831, NM_001280558, NM_001320822, NM_001314018, NM_016524, NM_003586, NM_001177880, NM_001252065, NM_014427, NM_020783, NM_020728, NM_181519, NM_001080421, NM_032298, NM_013451, NM_0012977…	4858	59	20063	2.23994	0.0223178	0.00125314	0.00505046
UP_SEQ_FEATURE	domain:C2 2	32	0.615385	2.4984e-06	NM_001199097, NM_130808, NM_001163335, NM_153634, NM_001002796, NM_033026, NM_198992, NM_001287489, NM_001009991, NM_014989, NM_031914, NM_001143854, NM_003585, NM_001100117, NM_001135805, NM_001247987, NM_001322831, NM_001280558, NM_001320822, NM_001314018, NM_016524, NM_003586, NM_001177880, NM_001252065, NM_014427, NM_020783, NM_020728, NM_181519, NM_001080421, NM_032298, NM_013451, NM_0012977…	4858	59	20063	2.23994	0.0223178	0.00125314	0.00505046
GOTERM_MF_DIRECT	GO:0005085~guanyl-nucleotide exchange factor activity	54	1.03846	3.07945e-06	NM_001282862, NM_012294, NM_001172435, NM_001289698, NM_001008738, NM_021962, NM_176876, NM_001190730, NM_003253, NM_001164741, NM_001278733, NM_001080479, NM_001098671, NM_001142501, NR_028136, NM_006939, NM_012454, NM_024940, NM_004723, NM_019850, NM_001286247, NM_001306177, NM_001199378, NM_022835, NM_173558, NM_001047160, NM_001134398, NM_001001132, NM_015318, NM_001039459, NM_001171877, NM_0…	4287	118	16881	1.80201	0.00759879	0.000544695	0.00542662
GOTERM_CC_DIRECT	GO:0022625~cytosolic large ribosomal subunit	36	0.692308	3.13889e-06	NM_001256577, NM_000661, NM_001319236, NM_001317771, NM_000969, NM_000988, NM_000989, NM_001270491, NM_001000, NM_000968, NM_000980, NM_000981, NM_000982, NM_000984, NM_004860, NM_198486, NM_001002, NM_001003, NM_001004, NM_001007074, NM_000998, NM_001315530, NM_000999, NM_000978, NM_000979, NM_000976, NM_000977, NM_000992, NM_000975, NM_000993, NM_000990, NM_000972, NM_007209, NM_000996, NM_0009…	4607	68	18224	2.0942	0.00348437	8.94947e-05	0.00502632
UP_KEYWORDS	Calcium transport	45	0.865385	3.44256e-06	NM_001001396, NM_001005747, NM_018398, NM_001112800, NM_001195519, NM_000068, NM_001035, NM_001277961, NM_001130417, NR_110319, NM_032790, NM_006078, NM_001206917, NM_000723, NM_001001331, NM_002224, NM_000720, NM_001135955, NM_001099952, NM_139075, NM_000722, NM_000721, NM_001320350, NM_001270679, NM_006539, NM_001177311, NM_018646, NM_031895, NM_001001344, NM_021237, NM_031896, NM_012471, NM_00…	4892	98	20581	1.93182	0.00209432	3.88237e-05	0.00509463
GOTERM_CC_DIRECT	GO:0005783~endoplasmic reticulum	267	5.13462	3.56438e-06	NM_001031726, NM_203371, NM_005094, NM_001037663, NM_078483, NM_022823, NM_147156, NM_001003791, NM_153836, NM_001098635, NM_016562, NM_032826, NM_000271, NM_001321984, NM_024989, NM_001139457, NM_022726, NM_001286077, NM_001329233, NM_003137, NM_001135597, NM_018509, NM_001145646, NM_016134, NM_001329239, NM_016446, NM_001253891, NM_021165, NM_021267, NM_001042406, NM_002073, NM_001127713, NM_00…	4607	828	18224	1.27558	0.00395575	9.9085e-05	0.00570764
KEGG_PATHWAY	hsa04666:Fc gamma R-mediated phagocytosis	44	0.846154	3.64477e-06	NM_001635, NM_012296, NM_001328651, NM_001172129, NM_001127662, NM_001195733, NM_001024934, NM_001135636, NM_002755, NM_005027, NM_044472, NM_001201404, NM_001109891, NM_030978, NM_001282426, NM_002661, NM_003941, NM_004946, NM_021914, NM_001142601, NM_002314, NM_023009, NM_001135052, NM_005720, NM_001243108, NM_014308, NM_001017915, NM_000377, NM_002745, NM_005400, NM_001278253, NM_001130081, NM…	1902	84	6879	1.89447	0.00107099	3.82694e-05	0.00485539
GOTERM_BP_DIRECT	GO:0034220~ion transmembrane transport	85	1.63462	3.66585e-06	NM_000806, NM_001025356, NM_001001396, NM_001142649, NM_014624, NM_000701, NM_001693, NM_001141973, NM_001690, NM_000746, NM_001191321, NM_170693, NM_002246, NM_001286838, NM_001313726, NM_139075, NM_001193544, NM_000808, NM_000816, NM_022068, NM_006536, NM_000812, NM_001130020, NM_000813, NM_001204387, NM_001001344, NM_000810, NM_001256213, NM_001681, NM_001271608, NM_183377, NM_005184, NM_03204…	4320	210	16792	1.57332	0.0269982	0.000804655	0.00727044
GOTERM_BP_DIRECT	GO:0086091~regulation of heart rate by cardiac conduction	23	0.442308	3.95831e-06	NM_000218, NM_004588, NM_199037, NM_000890, NM_001127493, NM_001040151, NM_001142349, NM_001260508, NM_004980, NM_002230, NM_001753, NM_181703, NM_000719, NM_004949, NM_172057, NM_000720, NM_201593, NM_000722, NM_001127384, NM_005477, NM_001256324, NM_001221, NM_000891	4320	35	16792	2.55434	0.0291204	0.000844009	0.00785045
GOTERM_BP_DIRECT	GO:0043524~negative regulation of neuron apoptotic process	59	1.13462	3.97593e-06	NM_001034850, NM_001253387, NM_025219, NM_012306, NM_173174, NM_004536, NM_001291429, NM_000068, NM_006158, NM_001191321, NM_005406, NM_178564, NM_004964, NM_001146054, NM_001314051, NM_006020, NM_001184722, NM_000813, NM_020064, NM_000041, NM_000810, NM_000614, NM_001001502, NM_001130442, NM_001007792, NM_006119, NM_032409, NM_001001132, NM_001197115, NM_001261816, NM_013246, NM_004992, NM_00127…	4320	132	16792	1.73739	0.0292481	0.000824225	0.00788539
GOTERM_CC_DIRECT	GO:0042383~sarcolemma	42	0.807692	4.01854e-06	NM_001927, NM_001127493, NM_021965, NM_000700, NM_001112800, NM_015286, NM_033668, NM_000945, NM_000944, NM_000701, NM_147147, NM_198098, NM_001035, NM_001130417, NM_007124, NM_000723, NM_058174, NM_001002857, NM_001127487, NM_000352, NM_001328620, NM_001204387, NM_004980, NM_001149, NM_004982, NM_001256213, NM_001099400, NM_000232, NM_004369, NM_001277764, NM_032122, NM_024060, NM_001322879, NM_…	4607	85	18224	1.95459	0.00445866	0.000108985	0.00643487
GOTERM_BP_DIRECT	GO:0007155~cell adhesion	162	3.11538	4.16186e-06	NM_002292, NM_001256841, NM_001198695, NM_002291, NM_001172129, NM_001160100, NM_001006943, NM_001005340, NM_002203, NM_007050, NM_000609, NM_006338, NM_001003828, NM_001042478, NM_003247, NM_002207, NM_002204, NM_000582, NM_020872, NM_001105206, NM_000889, NM_001163, NM_001039477, NM_001012761, NM_000887, NM_130445, NM_058174, NM_003632, NM_005014, NM_001278642, NM_007046, NM_006536, NM_00111438…	4320	459	16792	1.3719	0.0305947	0.000839446	0.00825414
GOTERM_MF_DIRECT	GO:0017124~SH3 domain binding	54	1.03846	4.19211e-06	NM_001301085, NM_003022, NM_014598, NM_001080529, NM_001206999, NM_001128166, NM_001103184, NM_000581, NM_004480, NM_001292041, NM_001002837, NM_004308, NM_152688, NM_003632, NM_012120, NM_004525, NM_001077269, NM_001017915, NM_000377, NM_001111097, NM_133266, NM_001304547, NM_007313, NM_016337, NM_016453, NM_005436, NM_003816, NM_004416, NM_001277174, NM_001039459, NM_001128617, NM_001321173, NM…	4287	119	16881	1.78686	0.0103301	0.000692019	0.00738728
UP_SEQ_FEATURE	short sequence motif:PDZ-binding	38	0.730769	4.5346e-06	NM_001134408, NM_001042599, NM_000621, NM_001006943, NM_016120, NR_109846, NM_001102562, NM_145865, NM_001204269, NM_194449, NM_003468, NM_012193, NM_001286838, NM_001174101, NM_000868, NM_001304537, NM_001278301, NM_004441, NM_000217, NM_001258379, NM_000834, NM_000836, NM_004746, NM_001207063, NM_001318761, NM_004981, NM_001031853, NM_000492, NM_001168280, NM_004093, NM_001280794, NM_002233, NM…	4858	77	20063	2.03813	0.0401379	0.00215376	0.00916641
GOTERM_BP_DIRECT	GO:0016079~synaptic vesicle exocytosis	17	0.326923	5.13627e-06	NM_006651, NM_014232, NM_006650, NM_015163, NM_001195733, NM_003716, NM_025219, NM_033026, NM_198992, NM_001287489, NM_014989, NM_002866, NM_001009571, NM_001164410, NM_001322903, NM_001080421, NM_012437	4320	22	16792	3.00362	0.0376216	0.00100864	0.0101866
GOTERM_CC_DIRECT	GO:0048786~presynaptic active zone	20	0.384615	5.71739e-06	NM_000817, NM_014747, NM_017412, NM_015576, NM_003660, NM_000674, NM_033026, NM_001205317, NM_001321709, NM_001282536, NM_014989, NM_080552, NM_003458, NM_006950, NM_001100117, NM_001080421, NM_001304331, NM_000844, NM_003179, NM_001278719	4607	29	18224	2.72808	0.00633759	0.000151364	0.00915512
GOTERM_MF_DIRECT	GO:0051015~actin filament binding	58	1.11538	6.00222e-06	NM_020441, NM_005379, NM_002298, NM_001080529, NM_006289, NM_003389, NM_001164883, NM_001322923, NM_001166160, NM_001256012, NM_030978, NM_001297764, NM_021914, NM_033071, NM_001185054, NM_015011, NM_001127487, NM_005720, NM_001168236, NM_001077269, NM_001243775, NM_001110556, NM_018174, NM_001271608, NM_001287505, NM_001185095, NM_007313, NM_001112706, NM_001243198, NM_001127384, NM_001324119, N…	4287	132	16881	1.73021	0.0147576	0.00092879	0.0105769
UP_KEYWORDS	Ribosomal protein	72	1.38462	6.03975e-06	NM_001020, NM_016497, NM_001022, NM_001319236, NM_001317771, NM_001017, NM_001016, NM_000988, NM_001019, NM_001270491, NM_000989, NM_001018, NM_031280, NM_001013, NM_001012, NM_001015, NM_000980, NM_000981, NM_000982, NM_001025070, NM_000984, NM_001318498, NM_198486, NM_014018, NM_001030, NM_001031, NM_002952, NM_001029, NM_001028, NM_006428, NM_000998, NM_000999, NM_001315530, NM_001026, NM_0010…	4892	185	20581	1.63735	0.00367146	6.68744e-05	0.00893805
GOTERM_MF_DIRECT	GO:0005251~delayed rectifier potassium channel activity	23	0.442308	6.13683e-06	NM_000217, NM_004770, NM_000218, NM_012281, NR_110912, NM_004980, NR_109846, NM_001204269, NM_001260497, NM_001039574, NM_004976, NM_002238, NM_002237, NM_002236, NM_020697, NM_133329, NM_004975, NM_172057, NM_002233, NM_004518, NM_014379, NM_001204824, NM_001322799	4287	36	16881	2.51576	0.015086	0.000893775	0.0108141
KEGG_PATHWAY	hsa04540:Gap junction	45	0.865385	6.2797e-06	NM_016592, NM_001278065, NM_000621, NM_002757, NM_002072, NM_001282619, NM_002755, NM_001284297, NM_004985, NM_002069, NM_001116, NM_001109891, NM_002224, NM_001099952, NM_000868, NM_006939, NM_001270399, NM_001143831, NM_006206, NM_001301026, NM_001310315, NM_015270, NM_006000, NM_015192, NM_030662, NM_002745, NM_001172646, NM_020660, NM_001130687, NM_002607, NM_000794, NM_001130442, NM_021116, …	1902	88	6879	1.84946	0.00184454	6.36614e-05	0.0083654
GOTERM_BP_DIRECT	GO:0070588~calcium ion transmembrane transport	54	1.03846	6.30302e-06	NM_001025356, NM_001001396, NM_001134408, NM_018398, NM_000801, NM_176876, NM_000068, NM_001308339, NM_001130417, NR_110319, NM_001243254, NM_001143839, NM_001261448, NM_001145000, NM_000844, NM_001320350, NM_006539, NM_018646, NM_001126340, NM_001001344, NM_000718, NM_000719, NM_001681, NM_001005505, NM_024959, NM_001256324, NM_001003406, NM_001145279, NM_001005407, NM_001005747, NM_001006641, N…	4320	119	16792	1.76387	0.0459684	0.0012059	0.0125004
UP_KEYWORDS	Charcot-Marie-Tooth disease	28	0.538462	6.32956e-06	NM_001127660, NM_001135242, NM_014365, NM_001322364, NM_004990, NM_001005360, NM_001097642, NM_006158, NM_153322, NM_024577, NM_002180, NM_001282625, NM_001280787, NM_004862, NM_018706, NM_001316772, NM_003680, NM_020956, NM_000530, NM_001243571, NM_001258040, NM_001040875, NM_001005373, NM_001265592, NM_005391, NM_001160227, NM_032714, NM_000263	4892	51	20581	2.30977	0.00384729	6.88318e-05	0.00936692
KEGG_PATHWAY	hsa04510:Focal adhesion	87	1.67308	6.66177e-06	NM_002292, NM_001287758, NM_002291, NM_001759, NM_053031, NM_001303048, NM_001164317, NM_002203, NM_006289, NM_001003828, NM_001753, NM_001128166, NM_003247, NM_002207, NM_002204, NM_002253, NM_000582, NM_001105206, NM_044472, NM_005406, NM_000889, NM_000314, NM_001010935, NM_001145000, NM_001146156, NM_001282426, NM_058174, NM_006939, NM_016848, NM_001005862, NM_000552, NM_001127487, NM_00131394…	1902	206	6879	1.52745	0.00195665	6.52834e-05	0.00887434
KEGG_PATHWAY	hsa05214:Glioma	36	0.692308	6.77775e-06	NM_000321, NM_001220, NM_001259, NM_053056, NM_001328651, NM_002755, NM_004333, NM_005027, NM_001256197, NM_004985, NM_000314, NM_001109891, NM_001282426, NM_203349, NM_002661, NM_006939, NM_016848, NM_012435, NM_006206, NM_030662, NM_014308, NM_015981, NM_002745, NM_006888, NM_002607, NM_001145339, NM_001130442, NM_004958, NM_001308158, NM_000875, NM_005184, NM_001316329, NM_002738, NM_181690, N…	1902	65	6879	2.00311	0.00199068	6.42775e-05	0.00902884
GOTERM_BP_DIRECT	GO:0006468~protein phosphorylation	160	3.07692	6.9829e-06	NM_001259, NM_001287135, NM_001172129, NM_003831, NM_005713, NM_001252119, NM_173174, NM_001206999, NM_005406, NM_006343, NM_001130916, NM_001260, NM_001323375, NM_002314, NM_003033, NM_001135740, NM_003137, NM_001135052, NM_001252226, NM_153361, NM_001039469, NM_001320707, NM_015981, NM_001288837, NM_005400, NM_001032296, NM_001098533, NM_002596, NM_001190720, NM_182691, NM_001007792, NM_173598,…	4320	456	16792	1.36387	0.0507989	0.00130251	0.0138487
UP_SEQ_FEATURE	region of interest:Segment H5 (pore-forming)	19	0.365385	7.87474e-06	NM_004770, NM_000218, NM_033272, NM_012281, NM_012285, NM_004980, NM_001314030, NM_002238, NM_002237, NM_002236, NM_020697, NM_133329, NM_002248, NM_004975, NM_172057, NM_004518, NM_001204824, NM_001322799, NM_144633	4858	28	20063	2.80242	0.0686692	0.00355072	0.0159178
UP_KEYWORDS	Host-virus interaction	130	2.5	8.03253e-06	NM_001128217, NM_006487, NM_130838, NM_001172129, NM_001172128, NM_002203, NM_006289, NM_001318844, NR_036624, NM_001308373, NM_001243719, NM_004964, NM_001318186, NM_005402, NM_002389, NM_001251825, NM_001257137, NM_000271, NM_018992, NM_005552, NM_001003398, NM_000179, NM_003137, NM_012157, NM_001135052, NM_033632, NM_001145138, NM_002105, NM_002213, NM_001288837, NM_000616, NM_001145339, NM_00…	4892	385	20581	1.42057	0.00487988	8.58179e-05	0.011887
KEGG_PATHWAY	hsa04726:Serotonergic synapse	53	1.01923	1.06077e-05	NM_001297571, NM_016592, NM_000890, NM_001271166, NM_001282619, NM_001159322, NM_000068, NM_012202, NM_001256197, NM_001191321, NM_006578, NM_001099952, NM_024012, NM_000812, NM_000813, NM_001172646, NM_001243773, NM_000718, NM_000719, NM_001130442, NM_001320289, NM_001098722, NM_000524, NM_001260508, NM_000621, NM_005274, NM_002072, NM_002755, NM_001284297, NM_004333, NM_001140, NM_004985, NM_00…	1902	111	6879	1.7269	0.00311381	9.74538e-05	0.0141305
GOTERM_CC_DIRECT	GO:0045121~membrane raft	81	1.55769	1.1334e-05	NM_001066, NM_012306, NR_109846, NM_005502, NM_173174, NM_015993, NM_001282619, NM_001753, NM_014146, NM_002253, NM_001324281, NM_001272077, NR_036624, NM_001003791, NM_178568, NM_001012761, NM_001130916, NM_000271, NM_001314051, NM_012104, NM_004441, NM_000911, NM_001204387, NM_001017915, NM_001166, NM_173689, NM_000616, NM_001001994, NM_133369, NM_001010942, NM_001190720, NM_001111097, NM_00119…	4607	206	18224	1.5554	0.0125244	0.000293062	0.0181481
KEGG_PATHWAY	hsa04012:ErbB signaling pathway	44	0.846154	1.16226e-05	NM_001220, NM_001042599, NM_001328651, NM_002039, NM_002755, NM_001128166, NM_002752, NM_004333, NM_005027, NM_001256197, NM_001281435, NM_004985, NM_002228, NM_001318067, NM_001109891, NM_003152, NM_001114123, NM_001945, NM_001282426, NM_001982, NM_001146156, NM_203349, NM_002661, NM_006939, NM_016848, NM_012435, NM_001005862, NM_001168236, NM_030662, NM_014308, NM_015981, NM_002745, NM_004958, …	1902	87	6879	1.82915	0.00341123	0.000103542	0.0154823
UP_SEQ_FEATURE	lipid moiety-binding region:S-palmitoyl cysteine	72	1.38462	1.18695e-05	NM_016592, NM_019888, NM_001040134, NM_001199692, NR_109846, NM_182978, NM_001282619, NM_001753, NM_014146, NM_000025, NR_037962, NM_000024, NM_000909, NM_001174124, NM_030760, NM_001058, NM_000911, NM_000913, NM_001769, NM_001128834, NM_005288, NM_001317092, NM_000616, NM_001130064, NM_000794, NM_001130442, NM_001111097, NM_024871, NM_001197181, NM_033063, NM_001145279, NM_001131055, NM_000828, …	4858	185	20063	1.60731	0.101681	0.00509317	0.0239918
GOTERM_BP_DIRECT	GO:0007626~locomotory behavior	41	0.788462	1.21984e-05	NM_003162, NM_001278065, NM_016239, NM_020919, NM_173808, NM_018227, NM_054027, NM_004992, NM_000924, NM_001144777, NM_001018038, NM_014485, NM_000748, NM_004929, NM_000052, NM_001163, NM_000314, NM_001001331, NM_001322903, NM_000909, NM_000194, NM_178839, NM_000868, NM_003780, NM_001143831, NM_001271534, NM_001286164, NM_018008, NM_001085486, NM_000718, NM_001287347, NM_014310, NM_002398, NM_001…	4320	84	16792	1.89724	0.0870496	0.00221885	0.024191
INTERPRO	IPR001245:Serine-threonine/tyrosine-protein kinase catalytic domain	59	1.13462	1.25241e-05	NM_003188, NM_001114182, NM_014916, NM_001172129, NM_001006943, NM_173174, NM_001321357, NM_015375, NM_002253, NM_001256197, NM_178564, NM_003821, NM_006343, NM_001099439, NM_001130916, NM_001278301, NM_002446, NM_001012338, NM_001080434, NM_004441, NM_001005862, NM_002314, NM_001135052, NM_001168236, NM_001144914, NM_001318761, NM_001014796, NM_001111097, NM_001007792, NM_007313, NM_173598, NM_0…	4625	140	18559	1.69109	0.0525127	0.00414077	0.0234571
UP_KEYWORDS	Neuropathy	41	0.788462	1.26939e-05	NM_001127660, NM_001034850, NM_001134775, NM_001135242, NM_014365, NM_001322364, NM_004990, NM_001005360, NM_001287489, NM_001097642, NM_001127713, NM_006158, NM_153322, NM_024577, NM_001318360, NM_002180, NM_021619, NM_001282625, NM_001280787, NM_004863, NM_004862, NM_001316772, NM_018706, NM_001283, NM_003680, NM_020956, NM_004321, NM_000530, NM_001243571, NM_001258040, NM_001005373, NM_0010408…	4892	90	20581	1.91656	0.00770085	0.000133278	0.0187845
GOTERM_CC_DIRECT	GO:0005789~endoplasmic reticulum membrane	273	5.25	1.28316e-05	NM_001031726, NM_001142649, NM_016142, NM_001031723, NM_005094, NM_001308373, NM_001243719, NM_177938, NM_001003791, NM_004204, NM_016562, NM_005482, NM_024989, NM_001139457, NM_016131, NM_001329233, NM_018509, NM_000616, NM_001253891, NM_000794, NM_139245, NM_001324062, NM_016128, NM_021267, NM_000896, NM_001077198, NM_001042406, NM_001080480, NM_145865, NM_001204269, NM_001127713, NM_021136, NM…	4607	862	18224	1.2528	0.0141676	0.00032424	0.0205459
KEGG_PATHWAY	hsa04662:B cell receptor signaling pathway	37	0.711538	1.29113e-05	NM_001328651, NM_001316307, NM_152309, NM_000945, NM_000944, NM_005252, NM_002755, NM_005027, NM_001142353, NM_001324281, NM_004985, NM_001165412, NM_002228, NM_170672, NM_001109891, NM_001282426, NM_001146156, NM_001258440, NM_002661, NM_006939, NM_014395, NM_001135052, NM_001145138, NM_030662, NM_014308, NM_001017915, NM_002745, NM_080548, NM_001297649, NM_001130442, NM_000061, NM_001111097, NM…	1902	69	6879	1.9394	0.00378874	0.000111639	0.0171988
GOTERM_MF_DIRECT	GO:0032403~protein complex binding	81	1.55769	1.34163e-05	NM_006487, NM_001199319, NM_013436, NM_020347, NM_001085454, NM_173174, NM_003404, NM_002203, NM_005337, NR_036624, NM_001201528, NM_001292041, NM_001010935, NM_005388, NM_001190919, NM_001139457, NM_003827, NM_018992, NM_004441, NM_012120, NM_001195193, NM_001145138, NM_001252226, NM_006827, NM_001333, NM_001114380, NM_003743, NM_003884, NM_001005291, NM_001010942, NM_001323068, NM_001278589, NM…	4287	206	16881	1.54833	0.0326863	0.00184454	0.0236403
KEGG_PATHWAY	hsa04924:Renin secretion	35	0.673077	1.34873e-05	NM_016592, NM_000945, NM_002072, NM_000944, NM_001282619, NM_000924, NM_001284297, NM_000922, NM_001142353, NM_000029, NM_198098, NM_032790, NM_002069, NM_000025, NM_000024, NM_002224, NM_000720, NM_001099952, NM_012128, NM_015270, NM_015192, NM_006536, NM_000674, NM_001322838, NM_001172646, NM_001130687, NM_006888, NM_000719, NM_001191057, NM_001304349, NM_005184, NM_001199642, NM_000857, NM_000…	1902	64	6879	1.97789	0.00395745	0.000113288	0.0179661
GOTERM_CC_DIRECT	GO:0030027~lamellipodium	66	1.26923	1.37783e-05	NM_020441, NM_053031, NM_173174, NM_001135636, NM_001321357, NM_001003828, NM_001085458, NM_000368, NM_001145673, NM_005406, NM_001105244, NM_001164410, NM_001164883, NM_001256012, NM_213589, NM_002848, NM_012454, NM_001168325, NM_001135597, NM_001313941, NM_001306177, NM_181825, NM_001320707, NM_005245, NM_001277764, NM_173558, NM_001291867, NM_016337, NM_004475, NM_018222, NM_001127384, NM_0010…	4607	160	18224	1.63173	0.0152048	0.000340421	0.0220615
GOTERM_BP_DIRECT	GO:0048813~dendrite morphogenesis	23	0.442308	1.4392e-05	NM_012324, NM_004734, NM_001031695, NM_000555, NM_033668, NM_001008660, NM_015981, NM_015567, NM_001144777, NM_001103184, NM_000068, NM_032122, NM_001164410, NM_001164883, NM_001039538, NM_001286839, NM_001174126, NM_033063, NM_000194, NM_004421, NM_001042681, NM_001408, NM_001271534	4320	37	16792	2.41627	0.10188	0.0025551	0.0285406
GOTERM_BP_DIRECT	GO:0035418~protein localization to synapse	12	0.230769	1.47334e-05	NM_014932, NM_020795, NM_183377, NM_003458, NM_001164410, NM_005045, NM_016148, NM_001321076, NM_138735, NM_178839, NM_033026, NM_005552	4320	13	16792	3.58803	0.104167	0.00255489	0.0292176
UP_KEYWORDS	Protein transport	191	3.67308	1.48667e-05	NM_032451, NM_004781, NM_031885, NM_020673, NM_001013437, NM_001018038, NM_001134381, NM_001243719, NM_005148, NM_001163, NM_001201472, NM_001178111, NM_001173466, NM_004869, NM_024989, NM_001139457, NM_001168325, NM_018085, NM_001171506, NM_001025205, NM_016131, NM_001190266, NM_001195193, NM_001301076, NM_001257401, NM_013401, NM_001191028, NM_001195215, NM_001317915, NM_002866, NM_001324062, N…	4892	610	20581	1.3173	0.009013	0.000153444	0.0219994
GOTERM_BP_DIRECT	GO:0061003~positive regulation of dendritic spine morphogenesis	13	0.25	1.67831e-05	NM_001220, NM_003253, NM_013302, NM_001018054, NM_005045, NM_002220, NM_000430, NM_001128166, NR_028136, NM_001142524, NM_017450, NM_001002259, NM_015267	4320	15	16792	3.36877	0.117771	0.00284376	0.0332817
KEGG_PATHWAY	hsa05033:Nicotine addiction	25	0.480769	1.72851e-05	NM_000806, NM_001134408, NM_000828, NM_000826, NM_000827, NM_001270873, NM_000068, NM_000746, NM_001204266, NM_001191321, NM_000748, NM_080552, NM_000808, NM_000815, NM_000816, NM_000834, NM_001114175, NM_000836, NM_000812, NM_000813, NM_000810, NM_000718, NM_000832, NM_133445, NM_018558	1902	40	6879	2.26045	0.00506898	0.000141153	0.0230245
GOTERM_CC_DIRECT	GO:0098793~presynapse	33	0.634615	1.78392e-05	NM_001199097, NM_001261380, NM_014932, NR_073547, NM_001160302, NM_003716, NM_001163335, NM_001195733, NM_198992, NM_000068, NM_001287489, NM_001009991, NM_001164410, NM_003585, NM_004562, NM_004421, NM_001323606, NM_001324423, NM_007232, NM_001247987, NM_001243108, NM_016524, NM_138735, NM_002241, NM_006597, NM_001323933, NM_000718, NM_000021, NM_001009571, NM_181519, NM_001243198, NM_032298, NM…	4607	64	18224	2.03967	0.0196419	0.000431155	0.0285629
UP_SEQ_FEATURE	compositionally biased region:Poly-Ser	165	3.17308	2.05242e-05	NM_024900, NM_005544, NM_001160302, NM_001135733, NR_030737, NM_017519, NM_002114, NM_000368, NM_001190730, NM_001267608, NM_004349, NM_003749, NM_001008707, NM_003341, NM_020928, NM_001256666, NM_001077269, NM_032538, NM_001322838, NM_001320703, NM_001142650, NM_000718, NM_001321709, NR_126062, NM_001145339, NM_001007026, NM_002517, NM_001291867, NM_020728, NM_004975, NM_198859, NM_002221, NM_00…	4858	509	20063	1.33877	0.169242	0.00839264	0.041482
GOTERM_BP_DIRECT	GO:0046777~protein autophosphorylation	70	1.34615	2.32453e-05	NM_001220, NM_014916, NM_001172129, NM_001006943, NM_001252119, NM_173174, NM_101395, NM_001141973, NM_002253, NM_014911, NM_001164410, NM_001184763, NM_001288731, NM_001146156, NM_015092, NM_002446, NM_001012338, NM_001002838, NM_004302, NM_001005862, NM_004441, NM_001323375, NM_001013703, NM_001135052, NM_013302, NM_000555, NM_001144914, NM_001039469, NM_015981, NM_001288837, NM_001032296, NM_0…	4320	172	16792	1.58193	0.159326	0.00384927	0.0460936
KEGG_PATHWAY	hsa04925:Aldosterone synthesis and secretion	41	0.788462	2.39258e-05	NM_001256090, NM_001220, NM_016592, NM_006133, NM_002072, NM_005357, NM_001284297, NM_194071, NM_000349, NM_001202233, NM_032790, NM_002246, NM_001143839, NM_001116, NM_002224, NM_000720, NM_001099952, NM_003656, NM_001323375, NM_182899, NM_015270, NM_015192, NM_020397, NM_015981, NM_005400, NM_001172646, NM_001255978, NM_006888, NM_000719, NM_002742, NM_021116, NM_020439, NM_001304349, NM_005184…	1902	81	6879	1.83069	0.00700959	0.000190097	0.0318689
GOTERM_BP_DIRECT	GO:0030534~adult behavior	18	0.346154	2.40091e-05	NM_001281503, NR_073547, NM_000816, NM_004171, NM_001282146, NM_031885, NM_015567, NM_138735, NM_006946, NM_014141, NM_001166660, NM_133266, NM_033517, NM_032711, NM_000314, NM_016148, NM_000844, NM_015080	4320	26	16792	2.69103	0.164107	0.00388925	0.0476079
UP_KEYWORDS	Myristate	73	1.40385	2.44782e-05	NM_001172129, NM_004210, NM_000945, NM_001282619, NM_052905, NM_001130969, NM_000575, NM_003253, NM_021020, NM_001012, NM_001024226, NM_001143839, NM_001286730, NM_032268, NM_001168325, NM_012454, NM_016422, NM_002149, NM_005100, NM_001321541, NM_001168236, NM_003385, NM_052916, NM_001278542, NM_003885, NM_001277764, NM_001111097, NM_014165, NM_001271606, NM_007313, NM_032041, NM_001033677, NM_01…	4892	195	20581	1.57496	0.0147968	0.000248426	0.0362199
INTERPRO	IPR016201:Plexin-like fold	25	0.480769	2.46139e-05	NM_015103, NM_033668, NM_002673, NM_020911, NM_017789, NM_000889, NM_001146030, NM_001142287, NM_020163, NM_001178061, NM_001300780, NM_001193301, NM_002213, NM_001005914, NM_207303, NM_001256347, NM_001271938, NM_001286822, NM_001163257, NM_032242, NM_001282736, NM_001271661, NM_032108, NM_025179, NM_001303238	4625	44	18559	2.27998	0.100587	0.00754378	0.0460958
UP_KEYWORDS	Proto-oncogene	85	1.63462	2.65333e-05	NM_016592, NM_001172129, NM_005583, NM_001204961, NM_001003927, NM_001010974, NM_001008660, NM_001755, NM_005252, NM_003875, NM_194071, NM_001130172, NM_001256197, NM_001005207, NM_004349, NM_006343, NM_004862, NM_001321984, NM_003487, NM_001313941, NM_001144914, NM_001135608, NM_003743, NM_001130442, NM_006235, NM_001145339, NM_001111097, NM_130439, NM_001047160, NM_001007792, NM_006766, NM_0073…	4892	236	20581	1.51526	0.0160291	0.000264866	0.0392603
KEGG_PATHWAY	hsa04930:Type II diabetes mellitus	28	0.538462	2.6935e-05	NM_003749, NM_005544, NM_000352, NM_001328651, NM_000189, NM_014308, NM_002744, NM_002745, NM_001322364, NM_005400, NM_000525, NM_002752, NM_080867, NM_005027, NM_000068, NM_000718, NM_000719, NM_004958, NM_001190720, NM_003604, NM_001318067, NM_001206799, NM_001109891, NM_000720, NM_001282426, NM_000721, NM_001256324, NM_001256045	1902	48	6879	2.10975	0.00788772	0.000208373	0.0358764
UP_SEQ_FEATURE	domain:C2	38	0.730769	2.70833e-05	NM_001144382, NM_014747, NM_001286173, NM_022904, NM_015470, NM_144488, NM_003716, NM_001101669, NM_001321378, NM_001130964, NM_021962, NM_001284297, NM_001205317, NM_170692, NM_001144967, NM_001323267, NM_001287059, NM_004327, NM_001257137, NM_002661, NM_017721, NM_001566, NM_014904, NM_015192, NM_002646, NM_001320707, NM_133373, NM_005400, NM_001172646, NM_006226, NM_001009571, NM_006255, NM_00…	4858	82	20063	1.91385	0.21704	0.0105816	0.0547354
INTERPRO	IPR002219:Protein kinase C-like, phorbol ester/diacylglycerol binding	33	0.634615	2.89633e-05	NM_004850, NM_001347, NM_001206999, NM_004333, NM_004080, NM_201532, NM_001256197, NM_005406, NM_001308022, NM_170713, NM_145080, NM_001323267, NM_170672, NM_001080479, NM_001098671, NM_001293069, NM_001822, NM_004723, NM_002744, NM_005400, NM_001130065, NM_001080744, NM_001321709, NM_002742, NM_006255, NM_001316329, NM_006901, NM_002738, NM_001134398, NM_173598, NM_001080421, NM_001204504, NM_00…	4625	66	18559	2.00638	0.11728	0.00828197	0.0542391
GOTERM_BP_DIRECT	GO:0007628~adult walking behavior	20	0.384615	3.05623e-05	NM_004181, NM_001165963, NM_000824, NM_001031681, NM_003412, NM_017780, NM_002241, NM_001286715, NM_020971, NM_005076, NM_000068, NM_021240, NM_000794, NM_001113239, NM_001198533, NM_021080, NM_000271, NM_016564, NM_001406, NM_001304537	4320	31	16792	2.50777	0.20402	0.00484316	0.0605985
INTERPRO	IPR003968:Potassium channel, voltage dependent, Kv	18	0.346154	3.16821e-05	NM_000217, NM_004770, NM_012281, NR_110912, NM_004980, NR_109846, NM_001204269, NM_001260497, NM_001039574, NM_004976, NM_002237, NM_002236, NM_020697, NM_133329, NM_004975, NM_002233, NM_014379, NM_001322799	4625	27	18559	2.67517	0.127556	0.00849229	0.0593291
GOTERM_MF_DIRECT	GO:0035615~clathrin adaptor activity	10	0.192308	3.36276e-05	NM_001025205, NM_001030006, NM_001301076, NM_001242837, NM_015627, NM_001243198, NM_001008660, NM_001244871, NM_014203, NM_004041	4287	10	16881	3.93772	0.0799222	0.00437446	0.0592437
INTERPRO	IPR013098:Immunoglobulin I-set	58	1.11538	3.46585e-05	NM_001135163, NM_001195731, NM_053031, NM_001253387, NM_173808, NM_006338, NM_152447, NM_002253, NM_001291860, NM_002941, NM_020872, NM_001301110, NM_020737, NM_001258419, NM_001277285, NM_001291815, NR_028136, NM_001193582, NM_001012338, NM_152570, NM_001144914, NM_152744, NM_175607, NM_001312686, NM_133369, NM_001099658, NM_020862, NM_001290039, NM_080872, NM_001144952, NM_023068, NM_001318915,…	4625	141	18559	1.65064	0.138669	0.00874254	0.0649011
GOTERM_MF_DIRECT	GO:0030276~clathrin binding	28	0.538462	3.66365e-05	NM_001135729, NM_001247987, NM_001030006, NM_001256718, NM_001163335, NM_001008660, NM_016524, NM_003586, NM_001177880, NM_012471, NM_198992, NM_001321173, NM_001252065, NM_001009991, NM_020783, NM_031914, NM_181519, NM_001143854, NM_032041, NM_003585, NM_001303099, NM_015627, NM_001243198, NM_001135805, NM_032298, NM_001002243, NM_001297774, NM_001044305	4287	52	16881	2.12031	0.0867542	0.00452723	0.064543
KEGG_PATHWAY	hsa04022:cGMP-PKG signaling pathway	68	1.30769	3.81122e-05	NM_001256090, NM_001001396, NM_005544, NM_053031, NM_000945, NM_000944, NM_000701, NM_001282619, NM_194071, NR_036624, NM_005406, NM_001130417, NM_000025, NM_000024, NM_001143839, NM_001116, NM_001099952, NM_001286130, NM_000911, NM_003749, NM_182899, NM_015270, NM_001313941, NM_001001344, NM_005729, NM_001322838, NM_005400, NM_001256213, NM_004982, NM_001172646, NM_001255978, NM_001130687, NM_00…	1902	158	6879	1.55656	0.0111427	0.000287272	0.0507606
GOTERM_CC_DIRECT	GO:0032154~cleavage furrow	26	0.5	3.84932e-05	NM_032451, NM_145800, NM_053031, NM_001130848, NM_033668, NM_001143979, NM_001260493, NM_005402, NM_001256012, NM_001008491, NM_130800, NM_001291815, NM_001321137, NM_024333, NM_001313941, NM_201647, NM_181825, NM_001320707, NM_001011553, NM_001243775, NM_133373, NM_001042679, NM_001281425, NM_014700, NM_018984, NM_020315	4607	47	18224	2.18827	0.041902	0.000910335	0.061623
GOTERM_CC_DIRECT	GO:0015935~small ribosomal subunit	18	0.346154	3.86811e-05	NM_001009, NM_001020, NM_032476, NM_001146227, NM_001031, NM_001005, NM_001030001, NM_002952, NM_001007, NM_001029, NM_001028, NM_001018, NM_001026, NM_001013, NM_001024, NM_001010, NM_001997, NM_001135592	4607	27	18224	2.63715	0.0421022	0.000895728	0.0619237
UP_KEYWORDS	GTP-binding	115	2.21154	3.89194e-05	NM_004163, NM_020673, NM_002881, NM_020345, NM_001272077, NM_004675, NM_018184, NM_001243719, NR_037962, NM_005402, NM_001010935, NM_001321328, NM_001134486, NM_001270399, NM_001252091, NM_017888, NM_006477, NM_016131, NM_001011553, NM_203464, NM_001320509, NM_001010942, NM_001130442, NM_001317915, NM_002866, NM_001244071, NM_002867, NM_001197181, NM_001128850, NM_016577, NM_001256822, NM_000246,…	4892	343	20581	1.41053	0.0234237	0.000382223	0.0575827
GOTERM_BP_DIRECT	GO:0001662~behavioral fear response	19	0.365385	3.89296e-05	NM_012324, NM_001134223, NM_014618, NM_001135690, NM_000524, NM_001293634, NM_020919, NM_003269, NM_000810, NM_004992, NM_000794, NR_036624, NM_001174138, NM_001184906, NM_006160, NM_001166247, NM_000868, NR_028136, NM_000844	4320	29	16792	2.54668	0.252225	0.00603699	0.0771829
KEGG_PATHWAY	hsa04142:Lysosome	55	1.05769	4.02028e-05	NM_001319137, NM_001243014, NM_000543, NM_032520, NM_001611, NM_000027, NM_001174126, NM_000271, NM_001128930, NM_004862, NM_001142401, NM_001336, NM_001257401, NM_001130020, NM_001334, NM_001127605, NM_001333, NM_006432, NM_001039569, NM_001205228, NM_001199739, NM_001814, NM_177924, NM_000405, NM_015044, NM_000153, NM_001291641, NM_001122606, NM_001031681, NM_001278511, NM_006762, NM_000202, NM…	1902	121	6879	1.64396	0.0117503	0.000295453	0.0535443
GOTERM_MF_DIRECT	GO:0017075~syntaxin-1 binding	14	0.269231	4.04811e-05	NM_006651, NM_004781, NM_014232, NM_006650, NM_001127715, NM_001099756, NM_001032221, NM_001318234, NM_006178, NM_001288731, NM_001135805, NM_001322903, NM_001080421, NM_007269	4287	18	16881	3.06267	0.0954102	0.00476356	0.0713138
UP_SEQ_FEATURE	metal ion-binding site:Divalent metal cation 2	18	0.346154	4.17354e-05	NM_001077196, NM_001029851, NM_006208, NM_001130690, NM_001243121, NM_000924, NM_000923, NM_000922, NM_001243137, NM_001191057, NM_001099455, NM_001001484, NM_001319154, NM_001143839, NR_045555, NM_001039770, NM_000283, NM_006203	4858	28	20063	2.65493	0.314115	0.0155875	0.0843354
UP_SEQ_FEATURE	metal ion-binding site:Divalent metal cation 1	18	0.346154	4.17354e-05	NM_001077196, NM_001029851, NM_006208, NM_001130690, NM_001243121, NM_000924, NM_000923, NM_000922, NM_001243137, NM_001191057, NM_001099455, NM_001001484, NM_001319154, NM_001143839, NR_045555, NM_001039770, NM_000283, NM_006203	4858	28	20063	2.65493	0.314115	0.0155875	0.0843354
GOTERM_BP_DIRECT	GO:0010977~negative regulation of neuron projection development	25	0.480769	4.31746e-05	NM_002305, NM_001288662, NM_002014, NM_001100398, NM_001318134, NM_001272077, NM_153322, NM_002841, NM_001002837, NM_001146156, NM_000430, NM_012437, NM_052874, NM_002848, NM_015270, NM_003380, NM_001256876, NM_001199214, NM_001277764, NM_001145339, NM_001401, NM_005215, NM_018014, NM_004048, NM_001001329	4320	44	16792	2.20854	0.275554	0.00655695	0.0855959
GOTERM_BP_DIRECT	GO:0050919~negative chemotaxis	21	0.403846	4.397e-05	NM_001178061, NM_020163, NM_001313941, NM_001300780, NM_001193301, NM_013231, NM_002607, NM_001005914, NM_001962, NM_017789, NM_001289135, NM_001271946, NM_001256347, NM_001145000, NM_001146030, NM_003061, NM_013281, NM_001142287, NM_001288629, NM_001271661, NM_032108	4320	34	16792	2.40082	0.279844	0.00654423	0.0871721
GOTERM_BP_DIRECT	GO:0050890~cognition	23	0.442308	4.49977e-05	NM_007232, NM_016592, NM_001253387, NM_001031681, NM_000674, NM_017780, NM_001173533, NM_020717, NM_015267, NM_000746, NM_001033045, NM_032121, NM_000748, NM_000738, NM_006765, NM_001099433, NM_001244644, NM_001193493, NM_001324119, NM_018013, NM_173495, NM_001143831, NM_001254757	4320	39	16792	2.29236	0.285349	0.00656581	0.0892087
GOTERM_BP_DIRECT	GO:0000226~microtubule cytoskeleton organization	35	0.673077	4.64347e-05	NM_004182, NM_001288662, NM_001199867, NM_001300793, NM_002373, NM_001080429, NM_153712, NM_001173517, NM_001297707, NM_005076, NM_006158, NM_001168467, NM_000430, NM_001198615, NM_006031, NM_001286129, NM_001008707, NM_000333, NM_001323955, NM_001039469, NM_001168370, NM_002744, NM_001291876, NM_183419, NM_018174, NM_024871, NM_005909, NM_033133, NM_001039538, NM_015089, NM_033063, NM_001011649,…	4320	71	16792	1.91615	0.292975	0.00664493	0.0920563
GOTERM_BP_DIRECT	GO:0019233~sensory perception of pain	28	0.538462	4.68786e-05	NM_002487, NM_004181, NM_001134408, NM_001278065, NM_001135690, NM_001040151, NM_001034850, NM_003182, NM_024501, NM_004992, NM_001204269, NM_020795, NM_000748, NM_001164410, NM_021619, NM_001109891, NM_000909, NM_000911, NM_012281, NM_000913, NM_002977, NM_002745, NM_001202502, NM_000832, NM_001277971, NM_001160226, NM_001256796, NM_001145279	4320	52	16792	2.09302	0.295315	0.00658209	0.092936
GOTERM_BP_DIRECT	GO:0048169~regulation of long-term neuronal synaptic plasticity	14	0.269231	4.69679e-05	NM_001220, NM_001201465, NM_002241, NM_000832, NM_001130442, NM_000029, NM_004985, NM_145731, NM_001321076, NM_001146054, NM_001166247, NM_003179, NM_001143831, NM_005370	4320	18	16792	3.02325	0.295784	0.00647286	0.0931129
UP_KEYWORDS	Hereditary spastic paraplegia	26	0.5	4.93836e-05	NM_001031726, NM_001002262, NM_001134775, NM_024306, NM_206901, NM_001172631, NM_001127713, NM_001257360, NM_004984, NM_001003791, NM_001276468, NM_014846, NM_001324112, NM_004321, NM_001128834, NM_001143963, NM_001271803, NM_199367, NM_001199216, NM_001313858, NM_001164731, NM_001160227, NM_001136052, NM_020435, NM_001142296, NM_020944	4892	50	20581	2.18768	0.0296276	0.000477273	0.0730596
GOTERM_MF_DIRECT	GO:0017137~Rab GTPase binding	56	1.07692	4.9588e-05	NM_001301849, NM_005113, NM_001172435, NM_015470, NM_001102426, NM_001134381, NM_001009991, NM_001243254, NM_001493, NM_001308330, NM_015130, NM_004582, NM_001003398, NM_014904, NM_001146213, NM_001257999, NM_001144764, NM_001195215, NM_001284423, NM_001039948, NM_001125, NM_014806, NM_014700, NM_001278322, NM_001080491, NM_001003800, NM_004140, NM_001135242, NM_001300791, NM_001163335, NM_017772…	4287	134	16881	1.64561	0.115588	0.00556774	0.0873505
GOTERM_MF_DIRECT	GO:0005509~calcium ion binding	229	4.40385	5.01169e-05	NM_006487, NM_002298, NM_001303048, NM_003247, NM_001009991, NM_001286272, NM_177938, NM_002590, NM_001271946, NM_001168325, NM_001247987, NM_001008707, NM_013302, NM_001172646, NM_016279, NM_001033677, NM_001271938, NM_001282848, NM_001001132, NM_001080975, NM_001220491, NM_001297774, NM_001163335, NM_032330, NM_032437, NM_004333, NM_001171976, NM_001145160, NM_001122633, NM_015192, NM_032420, N…	4287	717	16881	1.25765	0.116746	0.00538297	0.0882817
UP_SEQ_FEATURE	compositionally biased region:Pro-rich	290	5.57692	5.13111e-05	NM_001163315, NM_001270520, NM_153350, NM_144488, NR_073110, NM_017519, NM_001199692, NM_173174, NM_001009998, NM_001142643, NM_002673, NM_001146109, NM_001098637, NM_001098635, NM_001321328, NM_001286130, NM_006203, NM_015011, NM_001271945, NM_032538, NM_022835, NM_175873, NM_001324062, NM_016453, NM_001033677, NM_001271938, NM_173598, NM_001080975, NM_001111125, NM_001242868, NM_014931, NM_0047…	4858	978	20063	1.22461	0.370958	0.0183714	0.103676
GOTERM_BP_DIRECT	GO:0045956~positive regulation of calcium ion-dependent exocytosis	13	0.25	5.13157e-05	NM_198992, NM_001252065, NM_001032221, NM_020783, NM_003936, NM_001164410, NM_001024226, NM_003585, NM_004975, NM_001178111, NM_001135805, NM_001256324, NM_001003406	4320	16	16792	3.15822	0.318278	0.00694185	0.101728
GOTERM_CC_DIRECT	GO:0014704~intercalated disc	25	0.480769	5.17821e-05	NM_001290307, NM_001165963, NM_199037, NM_001301026, NM_001927, NM_001127493, NM_021965, NM_001142349, NM_004114, NM_003047, NM_001112800, NM_001207063, NM_033668, NM_001204387, NM_002230, NM_001149, NM_003405, NM_000701, NM_000525, NM_181703, NM_004949, NM_006634, NM_001221, NM_001308176, NM_000891	4607	45	18224	2.19762	0.0559567	0.00117448	0.0828887
GOTERM_BP_DIRECT	GO:0071625~vocalization behavior	12	0.230769	5.26453e-05	NM_014141, NM_014618, NR_073547, NM_001166660, NM_133266, NM_033517, NM_001282146, NM_016148, NM_001321076, NM_138735, NM_014467, NM_015080	4320	14	16792	3.33175	0.325012	0.00699435	0.104363
GOTERM_CC_DIRECT	GO:0005840~ribosome	66	1.26923	5.37083e-05	NM_001042576, NM_001260502, NM_001020, NM_001022, NM_001319236, NM_001317771, NM_001017, NM_000988, NM_001019, NM_001270491, NM_000989, NM_001018, NM_031280, NM_001013, NM_001012, NM_001015, NM_000980, NM_001146054, NM_000981, NM_000982, NM_001025070, NM_000984, NM_001300976, NM_198486, NM_014018, NM_001030, NM_001031, NM_002952, NM_001029, NM_000998, NM_001028, NM_000999, NM_001026, NM_001024, N…	4607	166	18224	1.57276	0.0579767	0.00119379	0.0859708
INTERPRO	IPR003131:Potassium channel tetramerisation-type BTB domain	27	0.519231	5.4226e-05	NR_110835, NM_138392, NR_109846, NM_001204269, NM_001260497, NM_001039574, NM_020697, NM_014379, NM_138444, NM_018992, NM_004770, NM_000217, NR_110912, NM_012281, NM_001321547, NM_001282684, NM_004980, NM_004976, NM_002237, NM_002236, NM_133329, NM_004975, NM_002233, NM_020768, NM_001142730, NM_001319294, NM_001322799	4625	51	18559	2.1244	0.208288	0.0128916	0.101525
INTERPRO	IPR016024:Armadillo-type fold	121	2.32692	5.48592e-05	NM_001270520, NM_014722, NM_144708, NM_006336, NM_017794, NM_052905, NM_000368, NM_152641, NM_015092, NM_018448, NM_018085, NM_001191028, NM_031407, NM_002111, NM_015089, NM_181699, NM_016128, NM_001282181, NM_005921, NM_001048218, NM_014203, NM_031304, NM_014931, NM_175736, NM_001142397, NM_001099410, NM_001278511, NM_001278469, NM_001042749, NM_015077, NM_000051, NM_001290223, NM_001080453, NM_…	4625	351	18559	1.38332	0.210445	0.0123591	0.10271
UP_KEYWORDS	Ribonucleoprotein	101	1.94231	5.5337e-05	NM_173491, NM_001319236, NM_000988, NM_000989, NM_001270491, NM_031280, NM_001318186, NM_000980, NM_000981, NM_000982, NM_000984, NM_006196, NM_001318498, NM_198486, NM_014018, NM_001252129, NM_001142650, NM_001173524, NR_024356, NM_000998, NM_000999, NM_001315530, NM_001114093, NM_001997, NM_000992, NM_000993, NM_000990, NM_003141, NM_000996, NM_001207000, NM_000997, NM_001135592, NM_024540, NM_…	4892	296	20581	1.43552	0.0331396	0.000526442	0.0818638
GOTERM_BP_DIRECT	GO:0048167~regulation of synaptic plasticity	20	0.384615	5.71038e-05	NM_001131055, NM_001146028, NM_001252226, NM_005716, NM_003405, NM_175607, NM_001178137, NM_000021, NM_001142353, NM_003378, NM_004929, NM_021020, NM_014247, NM_001321931, NM_001164410, NM_001001331, NM_012479, NM_002220, NM_001284245, NM_017450	4320	32	16792	2.4294	0.347112	0.00745191	0.113196
GOTERM_CC_DIRECT	GO:0030659~cytoplasmic vesicle membrane	53	1.01923	5.84857e-05	NM_032451, NM_001286173, NM_020824, NM_000700, NM_001247997, NM_003404, NM_001102562, NM_024798, NM_003405, NM_005402, NM_001002266, NM_022036, NM_001146054, NM_006634, NM_012104, NM_001320350, NM_014904, NM_016131, NM_004981, NM_001039569, NM_001135702, NM_001142301, NM_001142610, NM_001039948, NM_002111, NM_001320147, NM_016235, NM_013451, NM_020804, NM_003716, NM_001321617, NM_031412, NM_00404…	4607	126	18224	1.66391	0.0629681	0.00127444	0.0936146
KEGG_PATHWAY	hsa04380:Osteoclast differentiation	58	1.11538	6.00468e-05	NM_003188, NM_012296, NM_006669, NM_001611, NM_001290271, NM_000945, NM_001173514, NM_005253, NM_000944, NM_005252, NM_001271036, NM_000575, NM_001165412, NM_000576, NM_000416, NM_172210, NM_001130916, NM_001282426, NM_001323375, NM_001135052, NM_001145138, NM_014308, NM_198159, NM_001136219, NM_001190720, NM_181690, NM_001258296, NM_001288705, NM_001328651, NM_000660, NM_001080547, NM_002754, NM…	1902	131	6879	1.6013	0.0174994	0.0004305	0.0799639
KEGG_PATHWAY	hsa05200:Pathways in cancer	144	2.76923	6.05774e-05	NM_001259, NM_002292, NM_001297571, NM_002291, NM_057749, NM_002881, NM_002203, NM_000609, NM_002204, NM_001105206, NM_005406, NM_004349, NM_004964, NM_170713, NM_000314, NM_005402, NM_003152, NM_001130916, NM_006939, NM_000179, NM_001145138, NM_198159, NM_001166, NM_001172646, NM_001145339, NM_001130442, NM_001190720, NM_001007792, NM_006119, NM_181690, NM_001012614, NM_198714, NM_001288705, NM_…	1902	393	6879	1.32521	0.0176526	0.000423964	0.0806701
GOTERM_MF_DIRECT	GO:0005245~voltage-gated calcium channel activity	23	0.442308	6.13408e-05	NM_001005747, NM_006539, NM_031895, NM_031896, NM_014286, NM_000068, NM_000718, NM_000719, NM_001005505, NR_110319, NM_006078, NM_001206917, NM_000723, NM_001145000, NM_000720, NM_201593, NM_139075, NM_000297, NM_000722, NM_000721, NM_000844, NM_001003406, NM_001145279	4287	40	16881	2.26419	0.140965	0.00631107	0.108043
GOTERM_CC_DIRECT	GO:0015629~actin cytoskeleton	82	1.57692	6.31936e-05	NM_001142685, NM_020441, NM_001323382, NM_002298, NM_001164317, NM_020673, NM_001173517, NM_001004298, NM_001145673, NM_002547, NM_003389, NM_001164883, NM_001166160, NM_001256012, NM_018704, NM_001288731, NM_001146054, NR_028136, NM_002702, NM_021914, NM_015134, NM_005720, NM_012120, NM_001168236, NM_001011553, NM_001077269, NM_000377, NM_001243775, NM_001110556, NM_001130065, NM_024060, NM_0000…	4607	218	18224	1.48793	0.0678612	0.0013505	0.101147
UP_KEYWORDS	Lipid metabolism	139	2.67308	6.41388e-05	NM_001144382, NM_001318509, NM_016142, NM_005094, NM_006668, NM_001318504, NM_198996, NM_001318112, NM_006111, NM_147156, NM_001003791, NM_000314, NM_153343, NM_001146056, NM_000414, NM_004585, NM_004863, NM_000271, NM_001263, NM_178836, NM_017888, NM_022726, NM_024551, NM_001324112, NM_001127605, NM_014351, NM_001253891, NM_001172646, NM_001128174, NM_000405, NM_001319839, NM_000182, NM_015627, …	4892	433	20581	1.35054	0.0383087	0.00060077	0.0948792
GOTERM_MF_DIRECT	GO:0097110~scaffold protein binding	26	0.5	6.61508e-05	NM_003188, NM_000218, NM_014932, NM_001001396, NM_030662, NM_001282146, NM_003380, NM_001206999, NM_001033053, NM_001145339, NM_001271821, NM_001190720, NM_001166660, NM_033517, NM_001286838, NM_016148, NM_001109891, NM_172057, NM_001321076, NM_001204213, NM_001199642, NM_006203, NM_001206747, NM_001256324, NM_005417, NM_001005407	4287	48	16881	2.13293	0.15114	0.006533	0.11651
GOTERM_BP_DIRECT	GO:0008542~visual learning	25	0.480769	7.00433e-05	NM_001131055, NM_001134408, NM_020465, NM_001031681, NM_033668, NM_006480, NM_004992, NM_000924, NM_004333, NM_001197104, NM_004985, NM_001145909, NM_000748, NM_001164410, NM_172315, NM_003780, NM_001201465, NM_001293634, NM_001256213, NM_000832, NM_004958, NM_000794, NM_001166660, NM_000859, NM_001161363	4320	45	16792	2.15947	0.407237	0.00897605	0.138829
GOTERM_BP_DIRECT	GO:0050770~regulation of axonogenesis	16	0.307692	7.68972e-05	NM_014057, NM_004428, NM_005715, NM_001039469, NM_004491, NM_000068, NM_000832, NM_015254, NM_017857, NM_001271946, NM_001258419, NM_001284245, NM_003061, NM_001304537, NM_018984, NM_001822	4320	23	16792	2.70403	0.436809	0.00968393	0.152404
INTERPRO	IPR004012:RUN	14	0.269231	7.96271e-05	NM_001301849, NM_001134405, NR_103475, NM_032167, NM_015164, NM_024513, NM_001321381, NM_001308339, NM_001039948, NM_001243254, NM_001105203, NM_014806, NM_001144826, NM_014853	4625	19	18559	2.95677	0.290339	0.0170022	0.149049
INTERPRO	IPR011992:EF-hand-like domain	99	1.90385	8.11885e-05	NM_001144382, NM_001034852, NM_002298, NM_001303048, NM_014624, NM_001243252, NM_001102426, NM_020672, NM_177938, NM_000070, NM_003152, NM_003151, NM_015130, NM_001168325, NM_001171506, NM_006272, NM_006271, NM_001172646, NM_001033677, NM_033119, NM_144668, NM_001001132, NM_001080975, NM_015082, NM_001282396, NM_181723, NM_001006641, NM_003705, NM_032330, NM_014600, NM_001130674, NM_032437, NM_00…	4625	279	18559	1.42388	0.295096	0.0165142	0.15197
INTERPRO	IPR002165:Plexin	17	0.326923	8.12208e-05	NM_015103, NM_001300780, NM_001193301, NM_002673, NM_020911, NM_207303, NM_017789, NM_001256347, NM_001271938, NM_001146030, NM_001163257, NM_001142287, NM_032242, NM_001282736, NM_001271661, NM_032108, NM_025179	4625	26	18559	2.62373	0.295194	0.0157757	0.15203
GOTERM_CC_DIRECT	GO:0031234~extrinsic component of cytoplasmic side of plasma membrane	33	0.634615	8.1905e-05	NM_002922, NM_005433, NM_001172129, NM_001018102, NM_014624, NM_001199861, NM_173174, NM_001140, NM_004985, NM_003253, NM_001018090, NM_001286839, NM_001321076, NM_001308046, NM_001206747, NM_001308217, NM_016224, NM_001135052, NM_001168236, NM_001322831, NM_001313941, NM_033018, NM_001681, NM_002031, NM_000061, NM_001145427, NM_001111097, NM_014426, NM_020728, NM_007313, NM_002378, NM_005417, NM…	4607	68	18224	1.91969	0.0870572	0.00171705	0.131077
GOTERM_BP_DIRECT	GO:0050796~regulation of insulin secretion	33	0.634615	8.19839e-05	NM_004436, NM_016592, NM_001166496, NM_000525, NM_000068, NM_001260497, NM_001142353, NM_000230, NM_000576, NM_001010935, NM_002224, NM_000720, NM_001282116, NM_001099952, NM_001322903, NM_000721, NM_002500, NM_000352, NM_007023, NM_022307, NM_000683, NM_001267843, NM_001252065, NM_000719, NM_001151, NM_001030272, NM_001005505, NM_024959, NM_000681, NM_001160226, NM_004975, NM_004291, NM_002356	4320	67	16792	1.91451	0.457798	0.0101501	0.162478
UP_KEYWORDS	Endoplasmic reticulum	307	5.90385	8.48561e-05	NM_001031726, NM_001142649, NM_016142, NM_001031723, NM_203371, NM_005094, NM_003730, NM_001003791, NM_177938, NM_016562, NM_005482, NM_001321984, NM_024989, NM_001139457, NM_001303420, NM_022726, NM_024092, NM_016131, NM_001329233, NM_003137, NM_018509, NM_001322831, NM_016134, NM_001329239, NM_016446, NM_001253891, NM_000794, NM_001324062, NM_021267, NM_000896, NM_001077198, NM_001042406, NM_00…	4892	1067	20581	1.21047	0.0503669	0.000782717	0.125508
UP_KEYWORDS	Calcium channel	31	0.596154	8.98455e-05	NM_001005747, NM_018398, NM_000068, NM_001035, NM_032790, NR_110319, NM_006078, NM_001206917, NM_000723, NM_002224, NM_000720, NM_001135955, NM_001099952, NM_139075, NM_000722, NM_000721, NM_001320350, NM_001270679, NM_006539, NM_001177311, NM_018646, NM_031895, NM_031896, NM_012471, NM_000718, NM_000719, NM_001005505, NM_201593, NM_001256324, NM_001003406, NM_001005407	4892	66	20581	1.97605	0.0532483	0.000816359	0.132883
UP_KEYWORDS	Polymorphism	2976	57.2308	9.12702e-05	NM_130838, NM_001927, NM_005095, NM_005094, NM_018003, NM_173174, NM_001300769, NM_078483, NM_080663, NM_001146109, NM_130446, NM_002590, NM_004204, NM_001286130, NM_001512, NM_005481, NM_130445, NM_005482, NM_001013628, NM_001013627, NR_104248, NM_001126340, NM_032538, NM_080676, NM_002596, NM_001007026, NM_016279, NM_001145543, NM_001244071, NM_001007023, NM_001122646, NM_016270, NM_001319839, …
328, NM_000841, NM_001105530, NM_170692, NM_000840, NM_017943, NM_014515, NM_001190442, NM_147193, NM_003389, NM_170693, NM_001201528, NM_001174092, NM_017945, NM_001128159, NM_003074, NM_147195, NM_000844, NM_003780, NM_014117, NM_001321547, NM_001321544, NM_181825, NM_001033117, NM_001190447, NM_001105549, NM_003385, NM_020971, NM_017940, NM_145754, NM_000852, NM_001005505, NM_001166133, NM_001…	4892	12043	20581	1.03963	0.0540694	0.000817108	0.134989
GOTERM_BP_DIRECT	GO:0006886~intracellular protein transport	88	1.69231	9.33266e-05	NM_001301849, NM_013433, NM_021249, NM_012290, NM_003405, NM_001102426, NM_001025593, NM_001134381, NM_001009991, NM_005856, NM_005854, NM_001163, NM_030930, NM_001164410, NM_015130, NM_052875, NM_052874, NM_001139457, NM_003827, NM_001323606, NM_005552, NM_001002292, NM_001025205, NM_001144757, NM_014396, NM_004723, NM_001146213, NM_001301076, NM_006827, NM_001039569, NM_001144764, NM_001284423,…	4320	236	16792	1.4494	0.501828	0.0113581	0.184937
UP_KEYWORDS	Lipid-binding	75	1.44231	9.38992e-05	NM_001286173, NM_021249, NM_005713, NM_001122742, NM_001252119, NM_024798, NM_014728, NM_003253, NM_001130072, NM_005148, NM_014869, NM_000314, NM_001184975, NM_173519, NM_001102664, NM_001079862, NM_001025205, NM_022130, NM_001322831, NM_001271512, NM_001039469, NM_022776, NM_001199378, NM_001206651, NM_001024213, NM_020728, NM_133367, NM_024586, NM_001001928, NM_003026, NM_001199835, NM_003794,…	4892	209	20581	1.50972	0.0555828	0.000828458	0.138875
GOTERM_BP_DIRECT	GO:0014047~glutamate secretion	18	0.346154	9.53747e-05	NM_006651, NM_005071, NM_004170, NM_004171, NM_014232, NM_005716, NM_000839, NM_003660, NM_001282536, NM_001280796, NM_014989, NM_001032221, NM_002866, NM_001163, NM_001322903, NM_001135805, NM_001304331, NM_001256310	4320	28	16792	2.49881	0.509388	0.0114198	0.188992
INTERPRO	IPR003961:Fibronectin, type III	77	1.48077	9.98001e-05	NM_153487, NM_001195731, NM_053031, NM_001253387, NM_001006943, NM_015163, NM_003105, NM_007050, NM_013231, NM_152447, NM_000949, NM_002941, NM_020872, NM_022823, NM_015429, NM_002841, NM_001105244, NM_020737, NM_006343, NM_000416, NM_015986, NM_001099439, NM_001099335, NM_001277285, NM_021258, NR_028136, NM_002848, NM_001193582, NM_001278301, NM_004441, NM_001001343, NM_001318761, NM_152744, NM_…	4625	207	18559	1.49267	0.3494	0.018516	0.186777
UP_SEQ_FEATURE	glycosylation site:N-linked (GlcNAc...)	1119	21.5192	0.000104169	NM_021777, NM_001130518, NM_032520, NM_001003927, NM_001719, NM_007050, NM_006338, NM_078483, NM_002593, NM_080865, NM_006343, NM_014293, NM_002389, NM_002590, NM_001257386, NM_016562, NM_000271, NM_130445, NM_024989, NM_007046, NM_001040142, NR_104248, NM_153456, NM_016279, NM_080872, NM_024738, NM_001195483, NM_006332, NM_001220491, NM_001161440, NM_001134771, NM_005071, NM_001040151, NM_005458…	4858	4234	20063	1.09148	0.609807	0.0355494	0.21037
UP_SEQ_FEATURE	lipid moiety-binding region:S-geranylgeranyl cysteine	45	0.865385	0.000104446	NM_016577, NM_001098722, NM_006834, NM_004163, NM_033315, NM_032144, NM_017594, NM_145173, NM_001316307, NM_005274, NM_020673, NM_002881, NM_001278368, NM_012202, NM_044472, NM_001172663, NM_001665, NM_001243719, NM_004675, NM_005402, NM_001010935, NM_001134486, NM_001252039, NM_004283, NM_001252091, NM_006477, NM_016131, NM_001313941, NM_001031677, NM_001243773, NM_001010942, NM_001317915, NM_00…	4858	108	20063	1.72079	0.610781	0.034345	0.210928
UP_SEQ_FEATURE	domain:Ig-like C2-type	44	0.846154	0.000108115	NM_001190981, NM_001040151, NM_001283050, NM_001004196, NM_007050, NM_006338, NM_020703, NM_014312, NM_007118, NM_001080457, NM_152722, NM_017789, NM_001105244, NM_000760, NM_001258419, NM_001842, NM_001146030, NM_001142287, NR_028136, NM_001184879, NM_152570, NM_004588, NM_199037, NM_005849, NM_001244889, NM_020163, NM_001142349, NM_001289023, NM_003728, NM_001205329, NM_001193301, NM_001005914,…	4858	105	20063	1.73062	0.623472	0.034283	0.21833
UP_KEYWORDS	Ligase	114	2.19231	0.000108604	NM_001318509, NM_130838, NM_005094, NM_004210, NM_032622, NM_001206998, NM_001272073, NM_001002266, NM_015323, NM_032268, NM_021255, NM_017888, NM_024686, NM_001320703, NM_172070, NM_001145339, NM_014640, NM_001144002, NM_001324046, NM_001319839, NM_016271, NM_173497, NM_003141, NM_003335, NM_000819, NM_001190847, NM_001288968, NM_022064, NM_183045, NM_016120, NM_152328, NM_020651, NM_138396, NM_…	4892	347	20581	1.38215	0.0640036	0.000944462	0.160607
GOTERM_BP_DIRECT	GO:0050885~neuromuscular process controlling balance	25	0.480769	0.000110907	NM_177400, NM_001316307, NM_001142333, NM_021962, NM_000068, NM_006158, NM_020795, NM_001001331, NM_004327, NM_001256012, NM_001321076, NM_000430, NM_003632, NM_003922, NR_073379, NM_001031695, NM_001146028, NM_138735, NM_015215, NM_000405, NM_033517, NM_007313, NM_016148, NM_001199642, NM_022049	4320	46	16792	2.11252	0.563112	0.0130581	0.219739
GOTERM_MF_DIRECT	GO:0030165~PDZ domain binding	39	0.75	0.000112761	NM_025212, NM_014932, NM_001001396, NM_001243372, NM_005716, NM_005274, NM_000827, NM_001145204, NM_032622, NM_001206999, NM_012193, NM_016441, NM_001278579, NM_021120, NM_000314, NM_006178, NM_001001331, NM_001286838, NM_004562, NM_001321076, NM_001015002, NM_001166247, NM_000844, NM_017450, NM_017412, NM_001303037, NM_030662, NM_001207063, NM_001050, NM_001001344, NM_004981, NM_000492, NM_00208…	4287	86	16881	1.78571	0.243706	0.0106858	0.198527
GOTERM_BP_DIRECT	GO:0016601~Rac protein signal transduction	14	0.269231	0.000113585	NM_001665, NM_003253, NM_001201404, NM_013436, NR_037962, NM_001039459, NM_001024934, NM_020919, NM_001282983, NM_001282925, NM_001324119, NM_001276293, NM_001220491, NM_004447	4320	19	16792	2.86413	0.57176	0.0131637	0.225038
KEGG_PATHWAY	hsa05220:Chronic myeloid leukemia	36	0.692308	0.000114698	NM_000321, NM_001259, NM_012296, NM_053056, NM_001328651, NM_080601, NM_000660, NM_002755, NM_004333, NM_005027, NM_001256197, NM_004985, NM_001165412, NM_004964, NM_001109891, NM_004327, NM_003152, NM_001130916, NM_001282426, NM_203349, NM_006939, NM_016848, NM_012435, NM_001105077, NM_001145138, NM_030662, NM_014308, NM_002745, NM_001024847, NM_001145339, NM_001130442, NM_001190720, NM_007313, …	1902	72	6879	1.80836	0.0331609	0.000783952	0.152691
GOTERM_CC_DIRECT	GO:0005905~clathrin-coated pit	28	0.538462	0.000118538	NM_001063, NM_001244871, NM_001008660, NM_004041, NM_001128617, NM_001005360, NM_014911, NM_001278463, NM_001130072, NM_005854, NM_001329226, NM_001308046, NM_015033, NM_001283, NM_002333, NM_001135703, NM_001243195, NM_001256718, NM_001318784, NM_004525, NM_001039569, NM_001205228, NM_001300899, NM_001303099, NM_001001132, NM_001145277, NM_001308203, NM_015509	4607	55	18224	2.01382	0.123503	0.00243817	0.189651
KEGG_PATHWAY	hsa05132:Salmonella infection	40	0.769231	0.000121442	NM_004850, NM_001134775, NM_015164, NM_001164317, NM_001024934, NM_002754, NM_005252, NM_001243211, NM_002752, NM_002751, NM_044472, NM_001165412, NM_000575, NM_001665, NM_005406, NM_002228, NM_001318067, NM_001201404, NM_000576, NM_000416, NM_001109891, NM_139013, NM_030978, NM_003941, NM_005552, NM_001301026, NM_001127487, NM_005720, NM_001145138, NM_001323955, NM_001271786, NM_001320707, NM_00…	1902	83	6879	1.743	0.0350761	0.000811171	0.161662
GOTERM_MF_DIRECT	GO:0003924~GTPase activity	86	1.65385	0.000124268	NM_001297571, NM_006834, NM_016592, NM_004163, NM_145173, NM_002452, NM_020673, NM_020345, NM_002881, NM_182978, NM_001282619, NM_018094, NM_052941, NM_012202, NM_015560, NM_001272077, NM_044472, NM_018184, NM_004675, NM_001243719, NR_037962, NM_007148, NM_001024226, NM_001010935, NM_005402, NM_006578, NM_001199989, NM_001134486, NM_001270399, NM_001252091, NM_006477, NM_016131, NM_001313941, NM_…	4287	234	16881	1.4472	0.26496	0.0113364	0.218765
GOTERM_CC_DIRECT	GO:0033268~node of Ranvier	12	0.230769	0.000127493	NM_001165963, NM_199037, NM_001040142, NM_001204387, NM_004518, NM_001177984, NM_001149, NM_005076, NM_000261, NM_020971, NM_001177643, NM_001204824	4607	15	18224	3.16458	0.132189	0.00257453	0.203965
KEGG_PATHWAY	hsa05412:Arrhythmogenic right ventricular cardiomyopathy (ARVC)	34	0.653846	0.00012965	NM_001005747, NM_018398, NM_001927, NM_001316306, NM_033668, NM_181501, NM_002203, NM_002230, NM_002207, NM_002204, NM_001035, NM_004949, NM_006078, NM_001206917, NM_000723, NM_000889, NM_001164883, NM_001282625, NM_000720, NM_001145000, NM_000722, NM_001290307, NM_006539, NM_031895, NM_031896, NM_002213, NM_000232, NM_000719, NM_001005505, NM_172244, NM_201593, NM_001127384, NM_001308176, NM_001…	1902	67	6879	1.83535	0.0374023	0.000846746	0.17258
GOTERM_BP_DIRECT	GO:0007611~learning or memory	21	0.403846	0.000132924	NM_000834, NM_001134408, NM_006272, NM_001184722, NM_000528, NM_001007792, NM_000756, NM_001277971, NM_003614, NM_001142885, NM_000405, NM_000314, NM_001316329, NM_001174126, NM_001169122, NM_000430, NM_002735, NM_001308217, NM_001190919, NM_001142524, NM_016848	4320	36	16792	2.26744	0.629342	0.0151529	0.263306
UP_KEYWORDS	Spinocerebellar ataxia	19	0.365385	0.000134038	NM_000332, NM_000333, NR_110912, NM_001167621, NM_001114748, NM_004980, NM_006133, NM_006392, NM_001301856, NM_173500, NM_006946, NM_000068, NM_001321931, NM_001316329, NM_001099952, NM_001190892, NM_001048218, NM_001256324, NM_022726	4892	33	20581	2.42225	0.0783916	0.00114913	0.198185
GOTERM_BP_DIRECT	GO:0042493~response to drug	108	2.07692	0.000138089	NM_002305, NM_001134408, NM_000700, NM_001344, NM_173174, NM_002203, NM_000701, NM_005337, NM_002204, NM_004964, NM_000314, NM_001257386, NM_001146054, NM_000271, NM_130445, NM_000479, NM_002500, NM_001301026, NM_000817, NM_001145138, NM_001071, NM_006472, NM_000714, NM_203464, NM_000794, NM_001145339, NM_001007792, NM_006119, NM_000182, NM_001319839, NM_001206924, NM_001134771, NM_000621, NM_001…	4320	304	16792	1.38092	0.643365	0.0155005	0.273524
GOTERM_CC_DIRECT	GO:0001726~ruffle	40	0.769231	0.000138714	NM_001318799, NM_001259, NM_016592, NM_001286523, NM_001077525, NM_002298, NR_073110, NM_001247997, NM_014624, NM_020673, NM_033668, NM_020919, NM_006289, NM_001260493, NM_001693, NM_004463, NM_005406, NM_001201404, NM_001002837, NM_001113511, NM_017450, NM_001168325, NM_001002857, NM_016224, NM_006272, NM_012120, NM_181825, NM_000259, NM_001077269, NM_001282971, NM_001300899, NM_015059, NM_01442…	4607	90	18224	1.7581	0.142951	0.00275086	0.221898
KEGG_PATHWAY	hsa05100:Bacterial invasion of epithelial cells	38	0.730769	0.000140954	NM_001328651, NM_145800, NM_001039459, NM_001024934, NM_033668, NM_002039, NM_001753, NM_005027, NM_001005360, NM_044472, NM_019106, NM_001665, NM_001201404, NM_001292041, NM_001290223, NM_001164883, NM_001008491, NM_030978, NM_001206747, NM_001282426, NM_203349, NM_003941, NM_016848, NM_012435, NM_001290307, NM_005720, NM_012120, NM_001313941, NM_014308, NM_000377, NM_001270439, NM_002026, NM_00…	1902	78	6879	1.76199	0.0405965	0.00090054	0.187614
UP_KEYWORDS	Isopeptide bond	322	6.19231	0.000142381	NM_021058, NM_005095, NM_002199, NM_002198, NM_018003, NM_001164317, NM_018256, NM_001135636, NM_001172659, NM_003540, NM_001320597, NM_001308373, NM_001318186, NM_001321328, NM_001251825, NM_001130916, NM_000980, NM_021064, NM_006203, NM_000981, NM_021063, NM_198723, NM_001190919, NM_006734, NM_001270399, NM_001290129, NM_030762, NM_003348, NM_001111112, NM_001195193, NM_001145138, NM_003341, NM…	4892	1132	20581	1.19671	0.0830628	0.00120367	0.210508
GOTERM_CC_DIRECT	GO:0005802~trans-Golgi network	55	1.05769	0.000144788	NM_006834, NM_001270891, NM_170706, NM_003105, NM_001243719, NM_001243254, NM_013271, NM_015907, NM_001024226, NM_173519, NM_001174126, NM_001201472, NM_012104, NM_001139459, NM_001002292, NM_001003398, NM_022130, NM_016131, NM_001290229, NM_001135190, NM_001079537, NM_001199378, NM_001199570, NM_001146016, NM_001077198, NM_015044, NM_001257291, NM_001635, NM_015678, NM_001291641, NM_001142333, N…	4607	136	18224	1.59974	0.148721	0.00282085	0.231603
GOTERM_BP_DIRECT	GO:0071320~cellular response to cAMP	27	0.519231	0.00014586	NM_001135690, NM_001323382, NM_001112800, NM_001009999, NM_003394, NM_000349, NM_000599, NM_198098, NM_001257199, NM_001130417, NM_001010935, NM_001282426, NM_006203, NM_001122633, NR_073074, NM_000218, NM_013302, NM_001244698, NM_000952, NM_001002, NM_000492, NM_001010942, NM_001047, NM_014247, NM_198679, NM_005477, NM_021072	4320	52	16792	2.01827	0.66347	0.0161234	0.288895
KEGG_PATHWAY	hsa04152:AMPK signaling pathway	54	1.03846	0.00014654	NM_003188, NM_005544, NM_000548, NM_194071, NM_000368, NM_001206864, NM_000230, NM_001206996, NM_006244, NM_006243, NM_001282426, NM_016131, NM_003749, NM_024551, NM_013302, NM_182899, NM_014308, NM_001190447, NM_001255978, NM_001005291, NM_001323068, NM_001003680, NM_003604, NM_001002021, NM_181690, NM_181699, NM_001282181, NM_000859, NM_001145443, NM_053056, NM_001261816, NM_001328651, NM_17220…	1902	123	6879	1.58783	0.0421708	0.0009163	0.195042
GOTERM_MF_DIRECT	GO:0003735~structural constituent of ribosome	82	1.57692	0.000149608	NM_001020, NM_016497, NM_001022, NM_024698, NM_001319236, NM_001317771, NM_001017, NM_000988, NM_001016, NM_001019, NM_001270491, NM_000989, NM_001018, NM_031280, NM_001013, NM_024103, NM_001012, NM_001015, NM_001160210, NM_000980, NM_000981, NM_000982, NM_001025070, NM_000984, NM_001300976, NM_001286184, NM_198486, NM_001321544, NM_001030, NM_001031, NM_002952, NM_001029, NM_006428, NM_000998, N…	4287	222	16881	1.45447	0.309685	0.0131488	0.26332
BIOCARTA	h_bArrestin-srcPathway:Roles of Ã¯Â¿Â½-arrestin-dependent Recruitment of Src Kinases in GPCR Signaling	16	0.307692	0.000150308	NM_000217, NM_016592, NM_001172129, NM_015192, NM_030662, NR_109846, NM_004041, NM_002745, NM_002755, NM_001204269, NM_001130442, NM_021116, NM_001282538, NM_001109891, NM_005417, NM_001005336	542	20	1625	2.39852	0.0446687	0.0446687	0.201075
UP_SEQ_FEATURE	compositionally biased region:Poly-Ala	131	2.51923	0.000151156	NM_001139514, NM_033271, NM_174937, NM_018003, NM_017519, NM_173515, NM_024697, NM_017797, NM_000501, NR_110512, NM_173602, NM_000179, NM_003749, NR_110912, NM_145285, NM_207396, NM_004981, NM_032538, NM_017780, NM_001321709, NM_001291867, NM_004975, NM_001033677, NM_016270, NM_005921, NM_001010848, NM_021267, NM_001012279, NM_015080, NM_001317990, NM_001297553, NM_016578, NM_001031701, NM_022064…	4858	404	20063	1.33915	0.744785	0.0459997	0.305123
UP_KEYWORDS	cAMP	20	0.384615	0.000157086	NM_001077196, NM_001029851, NM_001130690, NM_001243121, NM_007023, NM_000924, NM_000923, NM_147147, NM_000922, NM_001243137, NM_001191057, NM_002736, NM_001304349, NM_001143839, NM_001286130, NM_006203, NM_002735, NM_005477, NM_021072, NR_073074	4892	36	20581	2.33726	0.0912387	0.00130973	0.232225
UP_SEQ_FEATURE	lipid moiety-binding region:N-myristoyl glycine	47	0.903846	0.000157846	NM_005433, NM_001172129, NM_181836, NM_000945, NM_002073, NM_001042555, NM_014286, NM_001282619, NM_001256536, NM_001130969, NM_003253, NM_002069, NM_021020, NM_002143, NM_001024226, NM_001287010, NM_006915, NM_005737, NM_032268, NM_001168325, NM_012454, NM_002149, NM_023009, NM_001005753, NM_001168236, NM_014431, NM_001003954, NM_003385, NR_103511, NM_001277764, NM_001111097, NM_001271606, NM_00…	4858	116	20063	1.67332	0.759755	0.0464243	0.318607
KEGG_PATHWAY	hsa04971:Gastric acid secretion	36	0.692308	0.000162525	NM_001220, NM_001131055, NM_016592, NM_053031, NM_003047, NM_001199692, NM_000701, NM_002072, NM_001282619, NM_001284297, NM_000067, NM_002069, NM_001116, NM_002224, NM_001099952, NM_000740, NM_000218, NM_015270, NM_015192, NM_001050, NM_015981, NM_001318029, NM_002241, NM_001256213, NM_001172646, NM_000492, NM_006888, NM_001048, NM_021116, NM_001304349, NM_005184, NM_001316329, NM_002738, NM_001…	1902	73	6879	1.78359	0.0466625	0.000995053	0.216297
GOTERM_BP_DIRECT	GO:0007264~small GTPase mediated signal transduction	90	1.73077	0.000167295	NM_001142685, NM_006834, NM_001282862, NM_004163, NM_012294, NM_145173, NM_020673, NM_020345, NM_021962, NM_001242581, NM_001025598, NM_001190730, NM_001272077, NM_044472, NM_018184, NM_004675, NM_001243719, NM_001024226, NM_001010935, NM_001493, NM_001098671, NM_001321328, NM_001199989, NM_004308, NM_152643, NM_006939, NM_024940, NM_001252091, NM_006477, NM_016131, NM_001313941, NM_001243108, NM…	4320	246	16792	1.42209	0.713245	0.0182018	0.331283
GOTERM_MF_DIRECT	GO:0004683~calmodulin-dependent protein kinase activity	15	0.288462	0.000170385	NM_001220, NM_001323375, NM_001135740, NM_020397, NM_172206, NM_000555, NM_015981, NM_173174, NM_001243926, NM_020439, NM_002220, NM_001288731, NM_001221, NM_001270486, NM_003656	4287	22	16881	2.68481	0.344319	0.0144491	0.299836
GOTERM_BP_DIRECT	GO:0043647~inositol phosphate metabolic process	25	0.480769	0.000171673	NM_001160302, NM_014659, NM_015192, NM_001318784, NM_005539, NM_001017915, NM_133373, NM_001130964, NM_001101669, NM_001242829, NM_001172646, NM_001284297, NM_006888, NM_001128928, NM_018159, NM_000314, NM_005184, NM_002221, NM_153183, NM_002220, NM_001002837, NM_002661, NM_006703, NM_001566, NM_001308174	4320	47	16792	2.06757	0.722468	0.0184056	0.339939
GOTERM_BP_DIRECT	GO:0007193~adenylate cyclase-inhibiting G-protein coupled receptor signaling pathway	25	0.480769	0.000171673	NM_002922, NM_005297, NM_000621, NM_002073, NM_001204376, NM_182978, NM_001282619, NM_176876, NM_005302, NM_002069, NM_005226, NM_000864, NM_001116, NM_000909, NM_000868, NM_000911, NM_000913, NM_015270, NM_001024807, NM_001050, NM_000674, NM_001401, NM_021116, NM_004767, NM_001199642	4320	47	16792	2.06757	0.722468	0.0184056	0.339939
GOTERM_MF_DIRECT	GO:0005525~GTP binding	130	2.5	0.000172845	NM_004163, NM_002014, NM_020673, NM_002881, NM_020345, NM_001272077, NM_004675, NM_018184, NM_001243719, NR_037962, NM_007148, NM_001195602, NM_005402, NM_001010935, NM_001321328, NM_001134486, NM_001270399, NM_001252091, NM_017888, NM_006477, NM_001144757, NM_016131, NM_001011553, NM_203464, NM_001320509, NM_001010942, NM_001130442, NM_001317915, NM_002866, NM_001244071, NM_002867, NM_001197181,…	4287	384	16881	1.33308	0.348302	0.0141711	0.304159
UP_KEYWORDS	Alzheimer disease	12	0.230769	0.000174455	NM_019112, NM_001286247, NM_001204284, NM_003105, NM_000041, NM_001146156, NM_001146054, NM_001110, NM_001909, NM_000447, NM_019884, NM_000021	4892	16	20581	3.1553	0.100802	0.00143481	0.257871
GOTERM_CC_DIRECT	GO:0016021~integral component of membrane	1401	26.9423	0.000183952	NM_021777, NM_005094, NM_001003927, NM_153251, NM_007050, NM_006338, NM_078483, NM_153442, NM_080865, NM_006343, NM_014293, NM_002389, NM_002590, NM_001178111, NM_001257386, NM_016562, NM_004204, NM_000271, NM_016564, NM_004209, NM_024989, NM_001290129, NM_024092, NM_080670, NM_001040142, NR_104248, NM_001126340, NM_153456, NM_016279, NM_139245, NM_080872, NM_001007023, NM_001195483, NM_001042404…	4607	5163	18224	1.0734	0.185005	0.00352091	0.294163
KEGG_PATHWAY	hsa04664:Fc epsilon RI signaling pathway	34	0.653846	0.000185897	NM_012296, NM_001261816, NM_001328651, NM_004106, NM_001316307, NM_002754, NM_002755, NM_001159322, NM_002752, NM_005027, NM_002751, NM_001281435, NM_004985, NM_001318067, NM_001109891, NM_139013, NM_001282426, NM_002661, NM_006939, NM_001135052, NM_030662, NM_014308, NM_001017915, NM_002745, NM_001130442, NM_000061, NM_000589, NM_001111097, NM_002738, NM_181690, NM_001206670, NM_001134398, NM_00…	1902	68	6879	1.80836	0.0531919	0.00111486	0.247366
GOTERM_BP_DIRECT	GO:0007416~synapse assembly	30	0.576923	0.000192749	NM_014932, NR_073547, NM_015103, NM_033026, NM_004992, NM_000068, NM_003468, NM_020795, NM_001164410, NM_000314, NM_001261448, NM_001286839, NM_004421, NM_014718, NM_001244950, NM_001193582, NM_001271534, NM_152744, NM_138735, NM_018931, NM_018938, NM_006946, NM_000794, NM_001166660, NM_133266, NM_033517, NM_003458, NM_001144952, NM_013281, NM_015080	4320	61	16792	1.91166	0.762883	0.0203501	0.381597
GOTERM_CC_DIRECT	GO:0043679~axon terminus	25	0.480769	0.000195442	NM_001135690, NM_020804, NM_001199764, NM_145800, NM_000801, NM_002203, NM_001199861, NM_001796, NM_002925, NM_001204269, NM_001039574, NM_001145909, NM_001114123, NM_001190892, NM_000740, NM_001304537, NM_001177651, NM_000217, NM_000911, NM_004691, NM_000683, NM_001321709, NM_002079, NM_000738, NM_013281	4607	48	18224	2.06027	0.195354	0.00367717	0.312511
KEGG_PATHWAY	hsa04917:Prolactin signaling pathway	35	0.673077	0.00020673	NM_053056, NM_001328651, NM_002198, NM_001759, NM_014598, NM_001122742, NM_002754, NM_005252, NM_002755, NM_002752, NM_000949, NM_005027, NM_080867, NM_002751, NM_004985, NM_001165412, NM_001318067, NM_213662, NM_001109891, NM_003152, NM_139013, NM_001282426, NM_001146156, NM_203349, NM_006939, NM_016848, NM_012435, NM_001145138, NM_030662, NM_014308, NM_002745, NM_001130442, NM_181690, NM_005417…	1902	71	6879	1.78289	0.0589744	0.00121496	0.275052
KEGG_PATHWAY	hsa00562:Inositol phosphate metabolism	35	0.673077	0.00020673	NM_058004, NM_001160302, NM_001077525, NM_001195733, NM_001135636, NM_001130964, NM_001321378, NM_003559, NM_001101669, NM_005028, NM_001284297, NM_003898, NM_018425, NM_000314, NM_001002837, NM_001282426, NM_002661, NM_001566, NM_015192, NM_001318784, NM_002646, NM_005539, NM_001243571, NM_001017915, NM_133373, NM_001146258, NM_001278253, NM_001172646, NM_001128928, NM_018323, NM_002221, NM_0011…	1902	71	6879	1.78289	0.0589744	0.00121496	0.275052
GOTERM_CC_DIRECT	GO:0005770~late endosome	50	0.961538	0.000207763	NM_001063, NM_001008540, NM_031862, NM_001122606, NM_001243372, NM_001031681, NM_020673, NM_170706, NM_002755, NM_001141973, NM_001267048, NM_181509, NM_033121, NM_000052, NM_001010935, NM_001024226, NM_001305043, NM_000053, NM_001109891, NM_001174126, NM_001258286, NM_001244644, NM_006634, NM_052875, NM_012104, NM_001177651, NM_207354, NM_000218, NM_001005753, NM_001257401, NM_030662, NM_033386,…	4607	122	18224	1.6212	0.206305	0.00384354	0.332182
KEGG_PATHWAY	hsa04721:Synaptic vesicle cycle	32	0.615385	0.00021053	NM_001693, NM_001005360, NM_000068, NM_001690, NM_014989, NM_080552, NM_006178, NM_001242837, NM_003945, NM_001322903, NM_001135805, NM_052874, NM_003827, NM_001100592, NM_001025205, NM_006651, NM_014232, NM_001030006, NM_001301076, NM_006650, NM_001130020, NM_213620, NM_004691, NM_000718, NM_015994, NM_001032221, NM_002866, NM_001834, NM_001080421, NM_014203, NM_001695, NM_001005336	1902	63	6879	1.83706	0.0600253	0.00121303	0.280101
SMART	SM00109:C1	32	0.615385	0.000217014	NM_004850, NM_001347, NM_001206999, NM_004333, NM_004080, NM_201532, NM_001256197, NM_005406, NM_001308022, NM_170713, NM_001323267, NM_170672, NM_001080479, NM_001098671, NM_001293069, NM_001822, NM_004723, NM_002744, NM_005400, NM_001130065, NM_001080744, NM_001321709, NM_002742, NM_006255, NM_001316329, NM_006901, NM_002738, NM_001134398, NM_173598, NM_001080421, NM_001204504, NM_003647	2682	65	10057	1.84606	0.138521	0.0210754	0.325952
GOTERM_MF_DIRECT	GO:0008017~microtubule binding	77	1.48077	0.000223497	NM_001247997, NM_001143979, NM_001173517, NM_006480, NM_001103184, NM_002254, NM_015560, NM_003253, NM_021020, NM_001286272, NM_004486, NM_001173463, NM_001099433, NM_001146054, NM_016038, NM_012155, NM_014396, NM_004723, NM_001135597, NM_004321, NM_001008707, NM_004114, NM_001135746, NM_000555, NM_004522, NM_004521, NM_001099756, NM_001205028, NM_001135556, NM_018174, NM_145754, NM_024871, NM_00…	4287	208	16881	1.45771	0.42516	0.0177016	0.393127
INTERPRO	IPR011989:Armadillo-like helical	81	1.55769	0.000224481	NM_001270520, NM_015473, NM_014109, NM_013433, NM_014722, NM_144708, NM_001083953, NM_017519, NM_006336, NM_000548, NM_001321538, NM_001085458, NM_017794, NM_001201427, NM_001099280, NM_001004051, NM_014865, NM_015092, NM_018448, NM_018085, NM_024646, NM_012316, NM_015565, NM_001191028, NM_001317784, NM_002111, NM_152534, NM_014971, NM_015089, NM_181699, NM_022070, NM_016128, NM_001282181, NM_005…	4625	225	18559	1.44459	0.619758	0.0394886	0.419654
GOTERM_CC_DIRECT	GO:0030175~filopodium	33	0.634615	0.000224491	NM_001316306, NM_014722, NM_001040134, NM_002298, NM_033668, NM_001260493, NM_044472, NM_001286792, NM_007124, NM_001164410, NM_001286839, NM_001166160, NM_001261448, NM_005737, NM_002444, NM_001122679, NM_213589, NM_001242397, NM_001304537, NM_017450, NM_012454, NM_017582, NM_001198763, NM_004114, NM_181825, NM_001207063, NM_001304346, NM_005245, NM_032595, NM_001497, NM_001282925, NM_001177643,…	4607	71	18224	1.83857	0.220936	0.00408445	0.358882
GOTERM_CC_DIRECT	GO:0016023~cytoplasmic, membrane-bounded vesicle	55	1.05769	0.000224931	NM_001063, NM_001006617, NM_021249, NM_001040134, NM_005716, NM_001323382, NM_002253, NM_001025598, NM_001184977, NM_080723, NM_001105203, NM_001201472, NM_001184728, NM_005552, NM_001002292, NM_001185054, NM_004723, NM_001135597, NM_000913, NM_001144914, NM_001039840, NM_001077269, NM_001205228, NM_001099756, NM_001176, NM_183376, NM_001199377, NM_001178074, NM_016577, NM_001008540, NM_001261816…	4607	138	18224	1.57655	0.221317	0.00402657	0.359584
GOTERM_MF_DIRECT	GO:0016301~kinase activity	87	1.67308	0.00022742	NM_001114182, NM_001006617, NM_001145109, NM_053031, NM_001085454, NM_012290, NM_001126181, NM_001142782, NM_001823, NM_000076, NM_147156, NM_003821, NM_001164410, NM_001184975, NM_001262, NM_001288731, NM_001146156, NM_001282426, NM_001291478, NM_001142601, NM_001005862, NM_006823, NM_001134419, NM_014308, NM_001144914, NM_001301128, NM_015981, NM_001320707, NM_001324310, NM_002953, NM_001135702…	4287	241	16881	1.4215	0.430721	0.0174517	0.400015
GOTERM_BP_DIRECT	GO:0061337~cardiac conduction	24	0.461538	0.000229341	NM_000218, NM_001005747, NM_199037, NM_006539, NM_018398, NM_012281, NM_031895, NM_004980, NM_031896, NM_004981, NM_020971, NM_000719, NM_001005505, NM_147183, NM_002246, NM_006078, NM_001206917, NM_000723, NM_172057, NM_000720, NM_201593, NM_173194, NM_000722, NM_000891	4320	45	16792	2.07309	0.819578	0.0238306	0.453885
GOTERM_BP_DIRECT	GO:0001934~positive regulation of protein phosphorylation	52	1	0.000247741	NM_001759, NM_001005340, NM_002881, NM_001008738, NM_001291861, NM_002253, NM_001278579, NM_001962, NM_001083617, NM_000576, NM_152643, NM_001012338, NM_021255, NM_001005862, NM_052950, NM_000913, NM_001130442, NM_001277764, NM_001199570, NM_000756, NM_001007792, NM_007313, NM_032409, NM_001278138, NM_001288705, NM_001206491, NM_004850, NM_053056, NM_001042599, NM_005430, NM_001244871, NM_000660,…	4320	127	16792	1.59154	0.842742	0.0253653	0.490215
GOTERM_CC_DIRECT	GO:0005764~lysosome	82	1.57692	0.000250424	NM_001319137, NM_001243014, NM_001167600, NM_000543, NM_001172129, NM_001611, NM_000548, NM_001017368, NM_003730, NM_001752, NM_001141973, NM_001320750, NM_005856, NM_000027, NM_024829, NM_005854, NM_030930, NM_000576, NM_000024, NM_001305043, NM_001174126, NM_001002266, NM_001244644, NM_016562, NM_139075, NM_001146054, NM_000271, NM_001142401, NM_032268, NM_001320350, NM_001336, NM_016134, NM_00…	4607	226	18224	1.43526	0.243087	0.00441099	0.400262
GOTERM_BP_DIRECT	GO:0051726~regulation of cell cycle	51	0.980769	0.000252243	NM_000321, NR_034146, NM_001287135, NM_002198, NM_057749, NM_004060, NM_000548, NM_000368, NM_000230, NM_001112, NM_000314, NM_003968, NM_004774, NM_001260, NM_001272011, NM_001001992, NM_033018, NM_001039803, NM_001166, NM_001320214, NM_002596, NM_001198899, NM_020310, NM_001012614, NM_001323538, NM_001300960, NM_130470, NM_033668, NM_002229, NM_001256438, NM_001113239, NM_213662, NM_002228, NM_…	4320	124	16792	1.5987	0.847941	0.0254712	0.499102
GOTERM_CC_DIRECT	GO:0032809~neuronal cell body membrane	13	0.25	0.000256519	NM_004770, NM_012281, NM_000810, NM_020703, NM_001204269, NM_001260497, NM_133369, NM_004976, NM_001001323, NM_001171172, NM_002143, NM_004975, NM_032552	4607	18	18224	2.85691	0.2482	0.00444766	0.409984
GOTERM_CC_DIRECT	GO:0097060~synaptic membrane	13	0.25	0.000256519	NM_001160302, NM_001316329, NM_001304348, NM_001114748, NM_001303099, NM_001243571, NM_033668, NM_013281, NM_001202502, NM_014467, NM_001205317, NM_002204, NM_001321709	4607	18	18224	2.85691	0.2482	0.00444766	0.409984
GOTERM_BP_DIRECT	GO:0035176~social behavior	25	0.480769	0.00026015	NM_012324, NR_073547, NM_003269, NM_004992, NM_001018038, NM_001142353, NM_004985, NM_000748, NM_000314, NM_001321076, NM_004421, NR_028136, NM_014618, NM_001282146, NM_138735, NM_000832, NM_014141, NM_004958, NM_001130442, NM_001166660, NM_133266, NM_033517, NM_016148, NM_015080, NM_173495	4320	48	16792	2.0245	0.85666	0.0259089	0.514709
UP_SEQ_FEATURE	repeat:II	16	0.307692	0.000264496	NM_001165963, NM_001040142, NM_033668, NM_002977, NM_002213, NM_000718, NM_000068, NM_000719, NM_000889, NM_000720, NM_001177984, NM_000721, NM_001256324, NM_001003406, NM_001005407, NM_001303238	4858	26	20063	2.54147	0.908349	0.0741929	0.533329
UP_SEQ_FEATURE	repeat:I	16	0.307692	0.000264496	NM_001165963, NM_001040142, NM_033668, NM_002977, NM_002213, NM_000718, NM_000068, NM_000719, NM_000889, NM_000720, NM_001177984, NM_000721, NM_001256324, NM_001003406, NM_001005407, NM_001303238	4858	26	20063	2.54147	0.908349	0.0741929	0.533329
UP_SEQ_FEATURE	repeat:IV	16	0.307692	0.000264496	NM_001165963, NM_001040142, NM_033668, NM_002977, NM_002213, NM_000718, NM_000068, NM_000719, NM_000889, NM_000720, NM_001177984, NM_000721, NM_001256324, NM_001003406, NM_001005407, NM_001303238	4858	26	20063	2.54147	0.908349	0.0741929	0.533329
UP_SEQ_FEATURE	repeat:III	16	0.307692	0.000264496	NM_001165963, NM_001040142, NM_033668, NM_002977, NM_002213, NM_000718, NM_000068, NM_000719, NM_000889, NM_000720, NM_001177984, NM_000721, NM_001256324, NM_001003406, NM_001005407, NM_001303238	4858	26	20063	2.54147	0.908349	0.0741929	0.533329
KEGG_PATHWAY	hsa04370:VEGF signaling pathway	31	0.596154	0.000268395	NM_001328651, NM_001316307, NM_000945, NM_002754, NM_000944, NM_002755, NM_001159322, NM_005027, NM_002253, NM_001142353, NM_002751, NM_001243926, NM_044472, NM_004985, NM_001109891, NM_139013, NM_001282426, NM_002661, NM_001142601, NM_012435, NM_030662, NM_014308, NM_002745, NM_001130442, NM_001316329, NM_002738, NM_001206670, NM_181690, NM_001258296, NM_005417, NM_001256045	1902	61	6879	1.838	0.075885	0.00151652	0.356961
GOTERM_BP_DIRECT	GO:0007613~memory	30	0.576923	0.00027387	NM_001131055, NM_001134408, NM_000621, NM_000904, NM_002204, NM_001142353, NM_000746, NM_000748, NM_001130417, NM_000314, NM_002224, NR_028136, NM_001098482, NM_003780, NM_006272, NR_073379, NM_015192, NM_004114, NM_001252226, NM_001201465, NM_001256213, NM_000021, NM_000794, NM_133266, NM_014978, NM_001160226, NM_019112, NM_001171172, NM_033517, NM_015063	4320	62	16792	1.88082	0.870619	0.0268982	0.541783
GOTERM_BP_DIRECT	GO:0008360~regulation of cell shape	56	1.07692	0.000282204	NM_001172129, NM_000700, NM_001040134, NM_001323382, NM_001303048, NM_001080529, NM_173174, NM_012342, NM_147147, NM_002253, NM_002673, NR_037962, NM_006779, NM_001256012, NM_002444, NM_006272, NM_001135190, NM_001134419, NM_001204387, NM_001077269, NM_001288837, NM_018460, NM_032538, NM_173500, NM_001024213, NM_173558, NM_000034, NM_018222, NM_001163257, NM_001324119, NM_015318, NM_001288705, NM…	4320	140	16792	1.55481	0.878426	0.0273459	0.558226
GOTERM_BP_DIRECT	GO:0071277~cellular response to calcium ion	26	0.5	0.000289318	NM_001320350, NM_013302, NM_001280558, NM_001323382, NM_001322429, NM_005729, NM_005252, NM_004333, NM_001204406, NM_001140, NM_014427, NM_021116, NM_002229, NM_002238, NM_002228, NM_000070, NM_024103, NM_002221, NM_001098671, NM_001135805, NM_006160, NM_022097, NM_001221, NM_001503, NM_013943, NM_001170634	4320	51	16792	1.98163	0.884716	0.0276667	0.57226
GOTERM_BP_DIRECT	GO:0006412~translation	91	1.75	0.000299682	NM_001042576, NM_001020, NM_016497, NM_001022, NM_024698, NM_001319236, NM_001317771, NM_001017, NM_000988, NM_001016, NM_001019, NM_001270491, NM_000989, NM_001018, NM_031280, NM_001013, NM_001177381, NM_024103, NM_001012, NM_001015, NM_001160210, NM_000980, NM_000981, NM_000982, NM_001025070, NM_000984, NM_001300976, NM_001286184, NM_001321544, NM_001030, NM_001031, NM_002952, NM_001029, NM_001…	4320	253	16792	1.3981	0.893303	0.0282817	0.592703
KEGG_PATHWAY	hsa04923:Regulation of lipolysis in adipocytes	29	0.557692	0.000300428	NM_016592, NM_005544, NM_000905, NM_001328651, NM_001271166, NM_005357, NM_001282619, NM_005027, NM_000922, NM_002069, NM_000025, NM_000024, NM_001116, NM_000909, NM_001282426, NM_003749, NM_001256585, NM_015270, NM_014308, NM_007069, NM_000674, NM_021116, NM_003604, NM_016006, NM_001304349, NM_181690, NM_001199642, NM_198714, NM_001256045	1902	56	6879	1.87294	0.0845496	0.00166539	0.399486
INTERPRO	IPR008936:Rho GTPase activation protein	39	0.75	0.000306296	NM_001142685, NM_022904, NM_020824, NM_015103, NM_001199417, NM_004491, NM_021962, NM_005027, NM_001007231, NM_002673, NM_170692, NM_001025598, NM_002547, NM_020911, NM_001164741, NM_001278733, NM_015230, NM_004327, NM_004308, NM_001293069, NM_001258415, NM_001822, NM_001135190, NM_001101800, NM_001270699, NM_001318784, NM_001256026, NM_001033117, NM_001320822, NM_001321164, NM_001135608, NM_0184…	4625	91	18559	1.71975	0.732709	0.0514082	0.572187
INTERPRO	IPR027417:P-loop containing nucleoside triphosphate hydrolase	264	5.07692	0.000314358	NM_002881, NM_001320597, NM_001243719, NM_001206917, NR_037962, NM_001173463, NM_001321328, NM_006739, NM_001257386, NM_001134486, NM_001252091, NM_001077188, NM_006477, NM_016131, NM_015011, NM_001303037, NM_153456, NM_203464, NM_001317915, NM_002866, NM_002867, NM_001244071, NM_173496, NM_001145443, NM_016577, NM_001002800, NM_000246, NM_001320032, NM_002073, NM_002072, NM_001127713, NM_019106,…	4625	879	18559	1.2052	0.741834	0.0507497	0.587206
UP_KEYWORDS	Apoptosis	163	3.13462	0.000316096	NM_002305, NM_024900, NM_001066, NM_001344, NM_001135733, NM_002881, NM_001039479, NM_001286526, NM_020672, NR_045072, NM_001308373, NR_036624, NM_147156, NM_005406, NM_022491, NM_000314, NM_021257, NM_001257137, NM_001547, NM_001130916, NM_004862, NM_001139457, NM_022037, NM_003842, NM_001320707, NM_005729, NM_001166, NM_001032296, NM_001270615, NM_001146186, NM_018174, NM_002111, NM_001256560, …	4892	536	20581	1.27939	0.175133	0.00256381	0.466782
GOTERM_CC_DIRECT	GO:0043235~receptor complex	51	0.980769	0.000317732	NM_001308263, NM_017617, NM_001308267, NM_002204, NM_001278579, NM_005302, NM_080865, NM_005856, NM_000025, NM_005854, NM_000889, NM_000024, NM_001130916, NM_016562, NM_022036, NM_000844, NM_001012338, NM_031936, NM_001005862, NM_004302, NM_004525, NM_002213, NM_015567, NM_001127671, NM_001003680, NM_001007792, NM_001278138, NM_020768, NM_004767, NM_018558, NM_001002259, NM_001031701, NM_00104259…	4607	127	18224	1.58852	0.297686	0.00542178	0.507586
UP_KEYWORDS	Exocytosis	30	0.576923	0.000331069	NM_014747, NM_001172129, NM_004140, NM_001195733, NM_003716, NM_001013848, NM_001321378, NM_198992, NM_001127715, NM_001205317, NM_014989, NM_005402, NM_001178111, NM_004283, NM_001015002, NM_001308330, NM_012437, NM_001324423, NM_006651, NM_006650, NM_007023, NM_001321164, NM_003586, NM_001252065, NM_001256627, NM_002866, NM_001009571, NM_001324062, NM_004975, NM_001080421	4892	67	20581	1.88376	0.182623	0.00264983	0.488843
UP_SEQ_FEATURE	repeat:LRR 10	46	0.884615	0.000331472	NM_133504, NM_013231, NM_006338, NM_001277226, NM_194449, NM_001184750, NM_020794, NM_001017388, NM_015541, NM_173628, NM_001197296, NM_198565, NM_015564, NM_001289135, NM_001271946, NM_016562, NM_001184906, NM_178839, NM_138481, NM_004225, NM_005014, NM_001281503, NM_152570, NM_012157, NM_002939, NM_001134745, NM_015567, NM_001312686, NM_178011, NM_004369, NM_001099658, NM_001301200, NM_00113447…	4858	116	20063	1.63771	0.949964	0.0893477	0.667949
GOTERM_CC_DIRECT	GO:0031594~neuromuscular junction	27	0.519231	0.000339133	NM_001198798, NM_001927, NM_033668, NM_000495, NM_001039574, NM_001130417, NM_007124, NM_001164410, NM_001166160, NM_001256012, NM_006037, NM_004209, NM_001304537, NM_001278719, NM_001199107, NM_001207063, NM_001204387, NM_001149, NM_003885, NM_000021, NM_145731, NM_001304349, NM_001080421, NM_001288629, NM_001320523, NM_001221, NM_001303140	4607	55	18224	1.9419	0.314207	0.00569854	0.541687
SMART	SM00423:PSI	23	0.442308	0.000339839	NM_020163, NM_015103, NM_001300780, NM_001193301, NM_033668, NM_002213, NM_002673, NM_001005914, NM_020911, NM_207303, NM_017789, NM_000889, NM_001256347, NM_001286822, NM_001271938, NM_001146030, NM_001163257, NM_001142287, NM_032242, NM_001282736, NM_001271661, NM_025179, NM_001303238	2682	42	10057	2.05347	0.20825	0.0287668	0.509994
GOTERM_MF_DIRECT	GO:0004871~signal transducer activity	75	1.44231	0.000344586	NM_001297571, NM_002305, NM_016592, NM_001144382, NM_005544, NM_001167930, NM_001130033, NR_073110, NM_000801, NM_173174, NM_182978, NM_001130964, NM_001282619, NM_012202, NM_002308, NM_003821, NM_000070, NM_006578, NM_003152, NM_003151, NM_004862, NM_003680, NM_016848, NM_001002292, NM_001286510, NM_003749, NM_001252226, NM_001301128, NM_001199427, NM_133373, NM_005400, NM_001243773, NM_00111055…	4287	204	16881	1.44769	0.574157	0.0255375	0.60551
GOTERM_BP_DIRECT	GO:0042552~myelination	24	0.461538	0.000347776	NM_001301085, NM_002371, NM_001040142, NM_001205329, NM_000259, NM_000660, NM_001012964, NM_015993, NM_005806, NM_020703, NM_000368, NM_001318112, NM_006965, NM_001401, NM_153322, NM_001130417, NM_005967, NM_001199377, NM_052886, NM_001177984, NM_001174071, NM_001025081, NM_021083, NM_001005862	4320	46	16792	2.02802	0.925499	0.0323383	0.687509
KEGG_PATHWAY	hsa04014:Ras signaling pathway	87	1.67308	0.000349963	NM_001297571, NM_001134408, NM_012296, NM_012294, NM_002881, NM_020638, NM_001159322, NM_001128166, NM_002253, NM_012202, NM_170692, NM_001962, NM_044472, NM_003253, NM_001165412, NM_170713, NM_005402, NM_172210, NM_001010935, NM_001098671, NM_006578, NM_001282426, NM_001314051, NM_006939, NM_016848, NM_001252091, NM_001168236, NM_001145138, NM_004114, NM_001313941, NM_001243108, NM_014308, NM_00…	1902	226	6879	1.39228	0.0977891	0.00190387	0.465211
INTERPRO	IPR014756:Immunoglobulin E-set	44	0.846154	0.000350453	NM_001113178, NM_000890, NM_001171167, NM_001260508, NM_015103, NM_020801, NM_001164317, NM_145037, NM_001039479, NM_004041, NM_000525, NM_002673, NM_020911, NM_001165412, NM_004983, NM_005148, NM_001025604, NM_015057, NM_001127487, NM_004245, NM_001145138, NM_006472, NM_006828, NM_002240, NM_004981, NM_006432, NM_004982, NM_002241, NM_015215, NM_001110556, NM_005349, NM_000014, NM_001176, NM_183…	4625	107	18559	1.65011	0.779016	0.0543791	0.654421
UP_KEYWORDS	Lysosome	88	1.69231	0.000358278	NM_001319137, NM_001243014, NM_001167600, NM_000543, NM_001172129, NM_001321430, NM_001611, NM_003730, NM_078483, NM_001141973, NM_000027, NM_018184, NM_024829, NM_017842, NM_030930, NM_000576, NM_001305043, NM_001002266, NM_016562, NM_139075, NM_000271, NM_001142401, NM_007282, NM_004862, NM_032268, NM_001320350, NM_001336, NM_014396, NM_016134, NM_001257401, NM_001334, NM_001127605, NM_001333, …	4892	263	20581	1.40769	0.19606	0.00283015	0.528918
INTERPRO	IPR003591:Leucine-rich repeat, typical subtype	66	1.26923	0.000362773	NM_133504, NM_013231, NM_006338, NM_001145077, NM_152447, NM_194449, NM_001321350, NM_001039029, NM_198565, NR_110512, NM_020737, NM_015564, NM_001289135, NM_002544, NM_001271946, NM_178568, NM_001258419, NM_016562, NM_018140, NM_178839, NM_001282460, NM_005014, NM_014057, NM_152570, NM_018509, NM_001317721, NM_001134745, NM_015567, NM_001312686, NM_052953, NM_001099658, NM_020862, NM_003061, NM_…	4625	178	18559	1.48788	0.790441	0.0542835	0.677353
GOTERM_BP_DIRECT	GO:2000311~regulation of alpha-amino-3-hydroxy-5-methyl-4-isoxazole propionate selective glutamate receptor activity	12	0.230769	0.000371157	NM_012324, NM_014932, NM_020795, NM_006539, NM_006078, NR_136288, NM_016148, NM_001145204, NM_031895, NM_031896, NM_138735, NM_182553	4320	16	16792	2.91528	0.937437	0.0340514	0.73357
GOTERM_BP_DIRECT	GO:0048488~synaptic vesicle endocytosis	12	0.230769	0.000371157	NM_002547, NM_020804, NM_001160302, NM_001164410, NM_001195733, NM_001135805, NM_001146054, NM_001177880, NM_001001132, NM_003026, NM_020946, NM_001297774	4320	16	16792	2.91528	0.937437	0.0340514	0.73357
GOTERM_BP_DIRECT	GO:0060292~long term synaptic depression	12	0.230769	0.000371157	NM_000794, NM_001032221, NM_133266, NM_000314, NM_033517, NM_001252226, NM_001024226, NM_000827, NM_001775, NM_173174, NM_001145118, NM_001320126	4320	16	16792	2.91528	0.937437	0.0340514	0.73357
GOTERM_BP_DIRECT	GO:0048168~regulation of neuronal synaptic plasticity	12	0.230769	0.000371157	NM_006272, NR_073379, NM_001201465, NM_000041, NM_015981, NM_080881, NM_001014839, NR_028136, NM_005076, NM_000349, NM_003179, NM_001130969	4320	16	16792	2.91528	0.937437	0.0340514	0.73357
GOTERM_BP_DIRECT	GO:0086002~cardiac muscle cell action potential involved in contraction	12	0.230769	0.000371157	NM_001165963, NM_199037, NM_004588, NM_001040151, NM_001142349, NM_000720, NM_021032, NM_000722, NM_000701, NM_001256324, NM_000891, NM_000719	4320	16	16792	2.91528	0.937437	0.0340514	0.73357
GOTERM_BP_DIRECT	GO:0072659~protein localization to plasma membrane	30	0.576923	0.000383864	NM_001127493, NM_001286173, NM_001040151, NM_004106, NM_001002262, NM_001193599, NM_174976, NM_001465, NM_001320466, NM_005856, NM_005854, NM_001206917, NM_020752, NM_001198615, NM_016131, NM_001010917, NM_004114, NM_000259, NM_001204387, NM_001039350, NM_001321907, NM_002744, NM_001149, NM_001110556, NM_001204878, NM_147183, NM_001032221, NM_014247, NM_001004334, NM_005370	4320	63	16792	1.85097	0.943101	0.0347698	0.758594
GOTERM_BP_DIRECT	GO:0050808~synapse organization	19	0.365385	0.000389633	NM_014932, NM_001282146, NM_000259, NM_001134745, NM_001128166, NM_000368, NM_001001502, NM_003087, NM_020795, NM_001166660, NM_015564, NM_058238, NM_032407, NM_001001331, NM_004421, NM_006221, NM_001146054, NM_178839, NM_001177651	4320	33	16792	2.23799	0.945501	0.0348604	0.769952
GOTERM_CC_DIRECT	GO:0031982~vesicle	51	0.980769	0.000394957	NM_001142649, NM_001063, NM_021019, NM_000700, NM_001008660, NM_001141973, NM_003821, NM_001161473, NM_000416, NM_002444, NM_022036, NM_052950, NM_000911, NM_004723, NM_001313941, NM_001271786, NM_001115156, NM_004521, NM_001099756, NM_001135556, NM_001277764, NM_001317915, NM_024060, NM_000852, NM_001304547, NM_002867, NM_001271606, NM_005184, NM_001206799, NM_004475, NR_110005, NM_004252, NM_00…	4607	128	18224	1.57611	0.355499	0.00653495	0.63059
GOTERM_MF_DIRECT	GO:0008022~protein C-terminus binding	68	1.30769	0.000400595	NM_006487, NM_001199319, NM_003404, NM_001317192, NM_001291860, NM_006158, NM_001145724, NM_002246, NM_001321775, NM_001166160, NM_005652, NM_001251825, NM_002165, NM_007186, NM_004869, NM_015094, NM_001005862, NM_012155, NM_001301026, NM_000332, NM_000913, NM_012120, NM_001204387, NM_003380, NM_000718, NM_001681, NM_001145713, NM_001277764, NM_001130442, NM_001033057, NM_002866, NM_007313, NM_00…	4287	182	16881	1.47124	0.629341	0.0287684	0.703602
GOTERM_BP_DIRECT	GO:0016050~vesicle organization	17	0.326923	0.000406905	NM_016224, NM_021249, NM_012120, NM_152760, NM_003716, NM_020919, NM_001753, NM_001205228, NM_001145427, NM_014426, NM_001284237, NM_032409, NM_001206747, NM_001242933, NM_003941, NM_001199835, NM_003794	4320	28	16792	2.35999	0.952097	0.0359473	0.803953
GOTERM_BP_DIRECT	GO:0007616~long-term memory	17	0.326923	0.000406905	NM_001323375, NM_001143676, NM_001013703, NM_003182, NM_001031681, NM_000827, NM_002744, NM_006480, NM_001178137, NM_004992, NM_000832, NM_004958, NM_021116, NM_004929, NM_005045, NM_016148, NM_001172418	4320	28	16792	2.35999	0.952097	0.0359473	0.803953
GOTERM_BP_DIRECT	GO:0060079~excitatory postsynaptic potential	17	0.326923	0.000406905	NM_012324, NM_001134408, NM_001172435, NM_000674, NM_000944, NM_004992, NM_002088, NM_000832, NM_001321709, NM_001166660, NM_001164410, NM_001286838, NM_001098635, NM_001166160, NM_001146054, NM_001166247, NM_001145279	4320	28	16792	2.35999	0.952097	0.0359473	0.803953
GOTERM_CC_DIRECT	GO:0061202~clathrin-sculpted gamma-aminobutyric acid transport vesicle membrane	8	0.153846	0.000409227	NM_000817, NM_002866, NM_001134366, NM_014232, NM_080552, NM_025219, NM_001135805, NM_006597	4607	8	18224	3.95572	0.36565	0.00667109	0.653304
UP_SEQ_FEATURE	topological domain:Extracellular	747	14.3654	0.00040939	NM_001282176, NM_021777, NM_001003927, NM_001199692, NM_007050, NM_006338, NM_001040033, NM_176876, NM_078483, NM_001040031, NM_153442, NM_080865, NM_001080477, NM_006343, NM_001286838, NM_002590, NM_014293, NM_002389, NM_001178111, NM_001257386, NM_153343, NM_001286130, NM_016562, NM_016564, NM_030760, NR_104248, NM_016446, NM_001322838, NM_016279, NM_024874, NM_139245, NM_001324062, NM_080872, …	4858	2787	20063	1.10693	0.975256	0.106042	0.824346
GOTERM_CC_DIRECT	GO:0032587~ruffle membrane	36	0.692308	0.000422769	NM_020804, NM_001286173, NM_002298, NM_001195733, NM_001080950, NM_033668, NM_001135636, NM_006289, NM_001005360, NM_003253, NM_001286792, NM_001321775, NM_001098671, NM_001145000, NM_003159, NM_001242397, NM_001168325, NM_004723, NM_001079812, NM_181825, NM_001243121, NM_001256876, NM_001005, NM_001300899, NM_002664, NM_004447, NM_001277764, NM_001402, NM_173558, NM_001185095, NM_032595, NM_0191…	4607	82	18224	1.73666	0.375134	0.00679159	0.674854
KEGG_PATHWAY	hsa05212:Pancreatic cancer	32	0.615385	0.000425915	NM_000321, NM_001259, NM_053056, NM_001328651, NM_001316307, NM_002881, NM_000660, NM_002755, NM_002752, NM_005027, NM_004333, NM_001256197, NM_044472, NM_004985, NM_001165412, NM_001318067, NM_213662, NM_005402, NM_001109891, NM_001130916, NM_001282426, NM_001005862, NM_001145138, NM_001306177, NM_014308, NM_002745, NM_001024847, NM_001190720, NM_001308158, NM_181690, NM_005902, NM_001256045	1902	65	6879	1.78054	0.11772	0.0022746	0.565911
GOTERM_CC_DIRECT	GO:0005912~adherens junction	25	0.480769	0.000427807	NM_017617, NM_014240, NM_015286, NM_001042478, NM_001103184, NM_001962, NM_001164883, NM_001261466, NM_001308046, NM_001244015, NM_000272, NM_001002838, NM_001290307, NM_001207063, NM_181825, NM_001318761, NM_020971, NM_001033057, NM_005993, NM_032595, NM_004998, NM_014470, NM_001134830, NM_173496, NM_001127384	4607	50	18224	1.97786	0.378626	0.00677442	0.68287
GOTERM_MF_DIRECT	GO:0042803~protein homodimerization activity	226	4.34615	0.000430406	NM_001003396, NM_032520, NM_001247997, NM_001080477, NM_172057, NM_001257386, NM_001251825, NM_001512, NM_001168325, NM_001323606, NM_030762, NM_001135597, NM_001145138, NM_016134, NM_015981, NM_001253891, NM_000616, NM_002664, NM_015974, NM_001321647, NM_001012614, NM_001288705, NM_001220491, NM_001257291, NM_001260493, NM_001167880, NM_004331, NM_001257199, NM_001287010, NM_001312673, NM_001301…	4287	730	16881	1.21907	0.655735	0.0300076	0.755775
GOTERM_MF_DIRECT	GO:0035255~ionotropic glutamate receptor binding	14	0.269231	0.000434041	NM_016592, NM_001201465, NM_001204387, NM_001201477, NM_002547, NM_133266, NM_021120, NM_006078, NM_033517, NM_006178, NM_004475, NM_016148, NM_001321076, NM_001170634	4287	21	16881	2.62515	0.658823	0.0294292	0.762136
GOTERM_BP_DIRECT	GO:0048172~regulation of short-term neuronal synaptic plasticity	11	0.211538	0.000436647	NM_001145176, NM_001197104, NM_002866, NM_145731, NM_001172435, NM_003660, NM_015063, NM_001145204, NM_001080421, NM_001166247, NM_003179	4320	14	16792	3.0541	0.961639	0.0380743	0.862475
SMART	SM00593:RUN	13	0.25	0.000438169	NM_001301849, NM_001134405, NR_103475, NM_032167, NM_015164, NM_001321381, NM_001308339, NM_001039948, NM_001243254, NM_001105203, NM_014806, NM_001144826, NM_014853	2682	18	10057	2.7082	0.259988	0.0329008	0.657104
GOTERM_BP_DIRECT	GO:0042391~regulation of membrane potential	34	0.653846	0.00043952	NM_000824, NM_014747, NM_005071, NM_033272, NM_000525, NM_147147, NM_001205317, NM_000746, NM_001314030, NM_014989, NM_001144967, NR_136288, NM_172057, NM_001100117, NM_001286130, NM_144633, NR_073074, NM_000217, NM_001166347, NM_138718, NM_012285, NM_001204387, NM_001322838, NM_004521, NM_000832, NM_001289095, NM_002238, NM_183377, NM_000112, NM_005477, NM_021072, NM_001256324, NM_182553, NM_001…	4320	75	16792	1.76212	0.962454	0.0378778	0.868127
UP_SEQ_FEATURE	region of interest:Catalytic	25	0.480769	0.000447488	NM_001160302, NM_001291309, NM_000189, NM_000944, NM_001322364, NM_000924, NM_000922, NM_001177875, NM_003898, NM_001142353, NM_001243137, NM_001201528, NM_001204284, NM_001143839, NM_001002837, NM_020205, NM_001312673, NM_001077196, NM_001029851, NM_001243108, NM_001243121, NM_001130081, NM_001191057, NM_006766, NM_000859	4858	52	20063	1.98552	0.982464	0.112127	0.90073
UP_SEQ_FEATURE	domain:Ricin B-type lectin	16	0.307692	0.000462286	NM_001034845, NM_017423, NM_198321, NM_153605, NM_001198763, NM_007210, NM_014568, NM_198516, NM_006039, NM_022479, NM_001253827, NM_001122636, NM_001319051, NM_001168368, NM_001304514, NM_002349	4858	27	20063	2.44734	0.984659	0.112503	0.930384
UP_SEQ_FEATURE	domain:CH 2	16	0.307692	0.000462286	NM_003128, NM_001127487, NM_001322033, NM_002298, NM_001164317, NM_001282337, NM_001003828, NM_006946, NM_001110556, NM_020971, NM_001137605, NM_007124, NM_001102, NM_018222, NM_001024858, NM_033071	4858	27	20063	2.44734	0.984659	0.112503	0.930384
UP_SEQ_FEATURE	domain:CH 1	16	0.307692	0.000462286	NM_003128, NM_001127487, NM_001322033, NM_002298, NM_001164317, NM_001282337, NM_001003828, NM_006946, NM_001110556, NM_020971, NM_001137605, NM_007124, NM_001102, NM_018222, NM_001024858, NM_033071	4858	27	20063	2.44734	0.984659	0.112503	0.930384
UP_SEQ_FEATURE	repeat:LRR 9	51	0.980769	0.000472528	NM_133504, NM_013231, NM_006338, NM_194449, NM_198565, NM_015564, NM_001289135, NM_001271946, NM_001258419, NM_016562, NM_178839, NM_005014, NM_152570, NM_012157, NM_001134745, NM_015567, NM_001312686, NM_001099658, NM_003061, NM_032206, NM_001318810, NM_006068, NM_173651, NM_001277226, NM_001184750, NM_020794, NM_001017388, NM_015541, NM_001197296, NM_173628, NM_001080457, NM_001184906, NM_13848…	4858	134	20063	1.57182	0.986016	0.111843	0.950904
UP_SEQ_FEATURE	domain:Fibronectin type-III 1	51	0.980769	0.000472528	NM_001006943, NM_001253387, NM_003105, NM_007050, NM_000949, NM_002941, NM_020872, NM_015429, NM_001105244, NM_006343, NM_001099439, NM_001277285, NM_021258, NM_002848, NM_001193582, NM_001278301, NM_004441, NM_001318761, NM_152744, NM_175607, NM_001127671, NM_001003680, NM_001290039, NM_022834, NM_001144952, NM_001161440, NM_001190981, NM_001243271, NM_005076, NM_005876, NM_000395, NM_000760, NM…	4858	134	20063	1.57182	0.986016	0.111843	0.950904
GOTERM_CC_DIRECT	GO:0005765~lysosomal membrane	95	1.82692	0.000487487	NM_001243014, NM_001321430, NM_025219, NM_078483, NM_001693, NM_001141973, NM_001690, NM_018184, NM_017842, NM_001305043, NM_001290184, NM_001174126, NM_001002266, NM_139075, NM_000271, NM_001193544, NM_001142401, NM_007282, NM_004862, NM_153280, NM_080592, NM_001025205, NM_001320350, NM_014396, NM_001257401, NM_004525, NM_001205228, NM_001039569, NM_001257999, NM_001252065, NR_046371, NM_0011998…	4607	274	18224	1.37151	0.418542	0.00760778	0.777783
GOTERM_BP_DIRECT	GO:0071872~cellular response to epinephrine stimulus	10	0.192308	0.000490917	NM_001035, NM_001047, NM_000218, NM_001001396, NR_034146, NM_001304349, NM_003047, NM_001146054, NM_006203, NM_000349	4320	12	16792	3.2392	0.974424	0.041733	0.969175
GOTERM_BP_DIRECT	GO:0006811~ion transport	51	0.980769	0.000491289	NM_000806, NM_000824, NM_001134771, NM_005071, NM_003047, NM_001160100, NM_001031681, NM_001160300, NM_020348, NM_001112800, NM_001318792, NM_015993, NM_078483, NM_001267812, NM_000746, NM_000748, NM_152468, NM_001130417, NM_080552, NM_000869, NM_016582, NM_182548, NM_001177651, NM_024092, NM_001114175, NM_004170, NM_004171, NM_001127198, NM_001323971, NM_145648, NM_000812, NM_000813, NM_134431, …	4320	127	16792	1.56094	0.974495	0.041294	0.969907
UP_SEQ_FEATURE	zinc finger region:Phorbol-ester/DAG-type 2	14	0.269231	0.000497914	NM_001347, NM_005400, NM_001080744, NM_004080, NM_201532, NM_002742, NM_001321709, NM_001323267, NM_006901, NM_001316329, NM_006255, NM_002738, NM_003647, NM_001204504	4858	22	20063	2.62811	0.988883	0.114499	1.00175
UP_SEQ_FEATURE	zinc finger region:Phorbol-ester/DAG-type 1	14	0.269231	0.000497914	NM_001347, NM_005400, NM_001080744, NM_004080, NM_201532, NM_002742, NM_001321709, NM_001323267, NM_006901, NM_001316329, NM_006255, NM_002738, NM_003647, NM_001204504	4858	22	20063	2.62811	0.988883	0.114499	1.00175
GOTERM_BP_DIRECT	GO:0043268~positive regulation of potassium ion transport	9	0.173077	0.000511348	NM_000794, NM_001127493, NM_000681, NM_000352, NM_013233, NM_001204387, NM_000674, NM_004521, NR_027621	4320	10	16792	3.49833	0.978044	0.0424663	1.00932
GOTERM_MF_DIRECT	GO:0008289~lipid binding	58	1.11538	0.000511718	NM_005713, NM_001291429, NM_003253, NM_001130072, NM_005148, NM_000314, NM_014869, NM_001184975, NM_173519, NM_001098671, NM_001102664, NM_001193544, NM_001288733, NM_001079862, NM_001025205, NM_001242921, NM_001322831, NM_001271512, NM_001039469, NM_000041, NM_022776, NM_001206651, NM_001024213, NM_001304547, NM_020728, NM_024586, NM_001001928, NM_003026, NM_033197, NM_002371, NM_052960, NM_0037…	4287	151	16881	1.5125	0.718564	0.0336858	0.89795
UP_SEQ_FEATURE	calcium-binding region:1	49	0.942308	0.000532603	NM_001034852, NM_002298, NM_014624, NM_000945, NM_001130964, NM_001243252, NM_004929, NM_000070, NM_177938, NM_024103, NM_012198, NM_001098671, NM_001160210, NM_001171506, NM_002149, NM_001319676, NM_133373, NM_003385, NM_001080744, NM_001277764, NM_001024213, NM_001185095, NM_005184, NM_032041, NM_001033677, NM_014700, NM_024830, NM_001001132, NM_001282396, NM_017839, NM_001166240, NM_181723, NM…	4858	128	20063	1.58097	0.991875	0.118961	1.07118
GOTERM_BP_DIRECT	GO:0030168~platelet activation	47	0.903846	0.000538465	NM_000089, NM_001347, NM_001261816, NM_004106, NM_080601, NM_002072, NM_004041, NM_004080, NM_201532, NM_001665, NM_001323267, NM_006343, NM_001109891, NM_000090, NM_002224, NM_001099952, NM_001282426, NM_002661, NM_000552, NM_001135052, NM_001769, NM_001313941, NM_014308, NM_002745, NM_000683, NM_005400, NM_001243773, NM_001110556, NM_080548, NM_001080744, NM_001135702, NM_001321709, NM_00111109…	4320	115	16792	1.58862	0.98207	0.0441772	1.06257
UP_SEQ_FEATURE	repeat:LRR 8	55	1.05769	0.000542716	NM_133504, NM_013231, NM_006338, NM_001145077, NM_194449, NM_198565, NM_015564, NM_001289135, NM_001271946, NM_178568, NM_001258419, NM_016562, NM_178839, NM_001282460, NM_005014, NM_152570, NM_012157, NM_001134745, NM_015567, NM_001312686, NM_001099658, NM_003061, NM_001318810, NM_032206, NM_006068, NM_173651, NM_001277226, NM_001184750, NM_020794, NM_001017388, NM_015541, NM_001080457, NM_00119…	4858	148	20063	1.53476	0.992585	0.118164	1.09141
GOTERM_BP_DIRECT	GO:0048791~calcium ion-regulated exocytosis of neurotransmitter	21	0.403846	0.000549195	NM_014747, NM_001247987, NM_001163335, NM_016524, NM_003586, NM_001177880, NM_198992, NM_001252065, NM_001205317, NM_000068, NM_001009991, NM_014989, NM_020783, NM_031914, NM_181519, NM_001143854, NM_003585, NM_001100117, NM_001135805, NM_032298, NM_001297774	4320	39	16792	2.09302	0.983451	0.0445485	1.08364
GOTERM_CC_DIRECT	GO:0030529~intracellular ribonucleoprotein complex	53	1.01923	0.000557062	NM_012297, NM_003407, NM_021822, NM_101395, NM_001320597, NM_000988, NM_001270491, NM_001025596, NM_001286679, NM_001013, NM_001318186, NM_001012, NM_001099433, NM_006437, NM_001098208, NM_001146156, NM_006196, NM_001286242, NM_001142650, NM_001173524, NM_001317123, NM_007298, NM_001258296, NM_001037738, NM_003141, NM_001207000, NM_003142, NM_001322033, NM_002136, NM_032477, NM_002137, NM_004559,…	4607	136	18224	1.54157	0.461854	0.00856899	0.888328
INTERPRO	IPR015943:WD40/YVTN repeat-like-containing domain	110	2.11538	0.000579959	NM_001297571, NM_020441, NM_031885, NM_001276252, NM_018256, NM_001013437, NM_001280541, NM_002673, NM_001206996, NM_017789, NM_001317924, NM_001173463, NM_001201472, NM_170710, NM_001173466, NM_005481, NM_001013628, NM_012155, NM_001190266, NM_005720, NM_033632, NM_001317721, NM_001008707, NM_001201564, NM_001318852, NM_001007793, NM_001134830, NM_001163257, NM_001142550, NM_015626, NM_032242, N…	4625	331	18559	1.33354	0.9178	0.0825515	1.08079
GOTERM_CC_DIRECT	GO:0043231~intracellular membrane-bounded organelle	176	3.38462	0.00059316	NM_005544, NM_004781, NM_001040134, NM_000701, NM_015710, NM_002096, NM_001693, NM_001025598, NM_001014763, NM_007146, NM_000414, NM_001128930, NM_004862, NM_006196, NM_001177651, NM_001336, NM_001077, NM_000179, NM_006272, NM_001247987, NM_001206612, NM_001001344, NM_001191028, NM_000714, NM_021999, NM_001199739, NM_001128174, NM_001130442, NM_001324062, NM_001304547, NM_006332, NM_001114093, NM…	4607	558	18224	1.24768	0.48304	0.00899748	0.945634
KEGG_PATHWAY	hsa05031:Amphetamine addiction	32	0.615385	0.000593468	NM_001256090, NM_001220, NM_016592, NM_001134408, NM_000828, NM_000826, NM_000827, NM_000945, NM_000944, NM_005252, NM_194071, NM_001142353, NM_002228, NM_000720, NM_001190892, NM_001323375, NM_000834, NM_000836, NM_182899, NM_015981, NM_001255978, NM_006888, NM_000832, NM_000719, NM_133445, NM_000794, NM_005184, NM_001304349, NM_001316329, NM_002738, NM_001199642, NM_001221	1902	66	6879	1.75356	0.16015	0.00311178	0.787725
UP_KEYWORDS	SH3-binding	28	0.538462	0.000633045	NM_001301085, NM_004416, NM_003022, NM_001277174, NM_001039459, NM_001206999, NM_001128166, NM_001321173, NM_004947, NM_004480, NM_001290223, NM_001261466, NM_001002837, NM_004308, NM_152688, NM_003632, NM_012120, NM_001017915, NM_004525, NM_001110, NM_001040022, NM_001304547, NM_133266, NM_198679, NM_033517, NM_016337, NM_016453, NM_005436	4892	63	20581	1.86981	0.319989	0.00493198	0.932784
UP_SEQ_FEATURE	repeat:LRR 7	63	1.21154	0.000647481	NM_153350, NM_133504, NM_013231, NM_006338, NM_001145077, NM_152447, NM_194449, NM_198565, NM_015564, NM_001289135, NM_002544, NM_001271946, NM_178568, NM_001079821, NM_001258419, NM_016562, NM_178839, NM_001282460, NM_005014, NM_014057, NM_152570, NM_012157, NM_001134745, NM_015567, NM_001312686, NM_001033053, NM_001099658, NM_020862, NM_003061, NM_001318810, NM_032206, NM_006068, NM_173651, NM_…	4858	176	20063	1.47831	0.997124	0.136085	1.30079
GOTERM_MF_DIRECT	GO:0019904~protein domain specific binding	75	1.44231	0.00066046	NM_004163, NM_001143979, NM_000945, NM_003404, NM_003405, NM_000701, NM_000363, NM_003540, NM_001195573, NM_001025593, NM_002204, NM_006158, NM_001145724, NM_001243719, NM_000576, NM_001166160, NM_001244644, NM_001146054, NM_007186, NM_001190919, NM_052874, NM_001270399, NM_003749, NM_001301026, NM_001288837, NM_001278542, NM_001135702, NM_001033053, NM_001007026, NM_001278589, NM_001271606, NM_0…	4287	208	16881	1.41985	0.80534	0.0421516	1.15753
GOTERM_CC_DIRECT	GO:0005769~early endosome	81	1.55769	0.000669773	NM_006834, NM_001063, NM_015049, NM_001243014, NM_014916, NM_015470, NM_020673, NM_003105, NM_018949, NM_001276293, NM_002253, NM_001244944, NM_001105203, NM_000024, NM_001010935, NM_001174126, NM_052875, NM_001002292, NM_052950, NM_014396, NM_001243195, NM_181825, NM_000041, NM_000616, NM_001168375, NM_001205228, NM_001257999, NM_001007792, NM_183376, NM_015627, NM_001113348, NM_001300743, NM_01…	4607	229	18224	1.39918	0.525283	0.0100176	1.06716
GOTERM_BP_DIRECT	GO:0006461~protein complex assembly	47	0.903846	0.000672696	NM_004781, NM_001167930, NM_004140, NM_001323382, NM_001204171, NM_001320732, NM_001024934, NM_001025158, NM_001008660, NM_173174, NM_001293312, NM_005524, NM_005337, NM_001197104, NM_014989, NM_001009955, NM_000070, NM_001318360, NM_001163, NM_001204517, NM_001109891, NM_001321076, NM_003941, NM_001324423, NM_001185054, NR_040448, NM_005441, NM_014232, NM_001042483, NM_012120, NM_001303037, NM_1…	4320	116	16792	1.57492	0.993422	0.0537128	1.32578
GOTERM_BP_DIRECT	GO:0030010~establishment of cell polarity	15	0.288462	0.000707794	NM_014904, NM_001286129, NM_001199867, NM_000296, NM_001205329, NM_032430, NM_005715, NM_001039469, NM_002744, NM_014784, NM_001256627, NM_173496, NM_152720, NM_001285439, NM_004441	4320	24	16792	2.4294	0.994939	0.0558397	1.39449
GOTERM_BP_DIRECT	GO:0007162~negative regulation of cell adhesion	20	0.384615	0.000736009	NM_006487, NM_004194, NM_001110, NM_000922, NM_002673, NM_004811, NM_001324062, NM_006747, NM_001176, NM_014470, NM_001030288, NM_021080, NM_001163257, NM_001142287, NM_001982, NM_001142401, NM_001314051, NM_001220491, NM_001271534, NR_135637	4320	37	16792	2.1011	0.995901	0.0573953	1.4497
KEGG_PATHWAY	hsa05133:Pertussis	35	0.673077	0.000736872	NM_001114182, NM_001735, NM_002198, NM_033668, NM_015991, NM_002754, NM_005252, NM_001282619, NM_002752, NM_001734, NM_001733, NM_002751, NM_001165412, NM_000575, NM_002228, NM_002069, NM_001318067, NM_001114101, NM_000576, NM_001109891, NM_001079821, NM_139013, NM_002163, NM_021914, NM_001145138, NM_001313941, NM_000632, NM_002745, NM_006888, NM_013258, NM_000491, NM_005184, NM_000064, NM_003266…	1902	75	6879	1.6878	0.194845	0.00379489	0.977205
BIOCARTA	h_bArr-mapkPathway:Role of Ã¯Â¿Â½-arrestins in the activation and targeting of MAP kinases	13	0.25	0.000738781	NM_000217, NM_021116, NM_016592, NM_001282538, NM_015192, NM_030662, NM_001109891, NR_109846, NM_002745, NM_004041, NM_002755, NM_001204269, NM_001005336	542	16	1625	2.436	0.201222	0.106256	0.984714
UP_SEQ_FEATURE	domain:Fibronectin type-III 2	50	0.961538	0.00074532	NM_001006943, NM_001253387, NM_003105, NM_007050, NM_000949, NM_002941, NM_020872, NM_015429, NM_001105244, NM_006343, NM_001099439, NM_001277285, NM_021258, NM_002848, NM_001193582, NM_001278301, NM_004441, NM_001318761, NM_152744, NM_175607, NM_001127671, NM_001003680, NM_001290039, NM_022834, NM_001144952, NM_001161440, NM_001190981, NM_001243271, NM_005076, NM_005876, NM_000395, NM_000760, NM…	4858	133	20063	1.55259	0.998812	0.151501	1.49594
UP_SEQ_FEATURE	nucleotide phosphate-binding region:GTP	101	1.94231	0.000746521	NM_004163, NM_020673, NM_002881, NM_020345, NM_001272077, NM_004675, NM_018184, NM_001243719, NR_037962, NM_005402, NM_001010935, NM_001321328, NM_001134486, NM_001270399, NM_001252091, NM_006477, NM_016131, NM_001011553, NM_001320509, NM_001130442, NM_001010942, NM_001317915, NM_002866, NM_001244071, NM_002867, NM_001197181, NM_016577, NM_001256822, NM_001128850, NM_152328, NM_002073, NM_002072,…	4858	310	20063	1.34554	0.998825	0.148395	1.49834
INTERPRO	IPR011511:Variant SH3	28	0.538462	0.000752395	NM_001286523, NM_001309242, NM_016239, NM_001142643, NM_001465, NM_001080527, NM_001001669, NM_004947, NM_015347, NM_005775, NM_001113511, NM_001301026, NM_001303037, NM_001204387, NM_001170414, NM_001324062, NM_133266, NM_033517, NM_001301108, NM_014806, NM_020764, NM_016148, NM_001134398, NM_173496, NM_001001132, NM_003026, NM_001128924, NM_001308175	4625	61	18559	1.84192	0.960906	0.102426	1.4
GOTERM_BP_DIRECT	GO:0048812~neuron projection morphogenesis	24	0.461538	0.00075242	NM_001143676, NM_020804, NM_020928, NM_020919, NM_181501, NM_001719, NM_001128174, NM_001005360, NM_001281716, NM_001195573, NM_002673, NM_018174, NM_006158, NM_032122, NM_000052, NM_058238, NM_001261448, NM_022095, NM_173564, NM_152720, NM_032552, NM_003632, NM_001177651, NM_020864	4320	48	16792	1.94352	0.996374	0.0580319	1.48179
KEGG_PATHWAY	hsa05131:Shigellosis	31	0.596154	0.000754491	NM_004850, NM_001039459, NM_001024934, NM_033668, NM_002754, NM_002752, NM_002751, NM_044472, NM_001165412, NM_001665, NM_005406, NM_001318067, NM_003821, NM_001201404, NM_001292041, NM_001290223, NM_001109891, NM_139013, NM_030978, NM_003941, NM_005720, NM_001145138, NM_001079812, NM_000377, NM_002745, NM_001256856, NM_001270439, NM_001190720, NM_005022, NM_007313, NM_005417	1902	64	6879	1.75185	0.199008	0.00381862	1.00046
GOTERM_CC_DIRECT	GO:0016324~apical plasma membrane	99	1.90385	0.000765646	NM_001063, NM_004163, NM_016592, NM_004781, NM_017617, NM_000700, NM_005379, NM_001199692, NM_000701, NM_001042478, NM_001753, NM_015375, NM_001202413, NM_001690, NM_001145673, NM_000746, NM_021020, NM_001206917, NM_000024, NM_000314, NM_001174126, NM_002444, NM_006203, NM_001168324, NM_002848, NM_001005862, NM_001301026, NM_001328620, NM_001769, NM_001011553, NM_004525, NM_001322838, NM_00101479…	4607	291	18224	1.34576	0.573322	0.0112921	1.21904
GOTERM_MF_DIRECT	GO:0045499~chemorepellent activity	16	0.307692	0.000796516	NM_001178061, NM_020163, NM_001300780, NM_001193301, NM_013231, NM_001005914, NM_001962, NM_017789, NM_001256347, NM_001146030, NM_013281, NM_001142287, NM_001010848, NM_001288629, NM_001271661, NM_032108	4287	27	16881	2.33346	0.861066	0.0493498	1.39441
UP_SEQ_FEATURE	compositionally biased region:Ser-rich	137	2.63462	0.000803798	NM_005544, NM_001201372, NM_001247997, NM_017519, NM_020733, NM_001025596, NM_001308022, NR_027508, NM_001080517, NM_173602, NR_002223, NM_006734, NM_001013627, NM_033071, NM_004774, NM_015134, NM_194286, NM_024019, NM_001039840, NM_003743, NM_052916, NM_173500, NM_001143886, NM_001267617, NM_001324046, NM_001300960, NM_001308176, NM_001113178, NM_001164665, NM_001300743, NM_001171167, NM_014692,…	4858	441	20063	1.28298	0.9993	0.155441	1.61241
GOTERM_BP_DIRECT	GO:0061178~regulation of insulin secretion involved in cellular response to glucose stimulus	12	0.230769	0.000806955	NM_001201362, NM_001962, NM_001256627, NM_003253, NM_021724, NM_001318761, NM_001040455, NM_001199642, NM_033018, NM_138735, NM_005400, NM_001099756	4320	17	16792	2.74379	0.997588	0.0614731	1.58838
GOTERM_BP_DIRECT	GO:0050804~modulation of synaptic transmission	12	0.230769	0.000806955	NM_001289095, NM_014932, NM_020795, NM_001206943, NM_001166660, NM_032595, NM_001304349, NM_001018054, NM_005045, NM_000944, NM_001166247, NM_001172418	4320	17	16792	2.74379	0.997588	0.0614731	1.58838
KEGG_PATHWAY	hsa05142:Chagas disease (American trypanosomiasis)	45	0.865385	0.000832497	NM_001114182, NM_016592, NM_001328651, NM_000660, NM_015991, NM_182978, NM_002754, NM_002072, NM_005252, NM_001282619, NM_002752, NM_001284297, NM_005027, NM_002751, NM_001206996, NM_001281435, NM_001165412, NM_002228, NM_002069, NM_001318067, NM_000576, NM_001114101, NM_000416, NM_001109891, NM_139013, NM_001130916, NM_001282426, NM_001291310, NM_001145138, NM_015192, NM_014308, NM_002745, NM_00…	1902	104	6879	1.56493	0.217183	0.0041415	1.10337
GOTERM_BP_DIRECT	GO:1900026~positive regulation of substrate adhesion-dependent cell spreading	18	0.346154	0.000843642	NM_001039141, NM_020820, NM_001316307, NM_001323382, NM_002966, NM_006418, NM_001110556, NM_004333, NM_001005360, NM_001277764, NM_044472, NM_001047160, NM_001290223, NM_001113511, NM_001168344, NM_001193483, NM_000261, NM_024940	4320	32	16792	2.18646	0.998166	0.0635306	1.66002
UP_KEYWORDS	Autism spectrum disorder	20	0.384615	0.000881281	NM_001165963, NM_001286129, NM_001256577, NM_012281, NM_001282146, NM_001149, NM_004992, NM_000719, NM_001303052, NM_014141, NM_001166660, NM_133266, NM_033517, NM_000314, NM_001080517, NM_006037, NM_173653, NM_001958, NM_173552, NM_173495	4892	40	20581	2.10354	0.415464	0.00677362	1.29634
UP_SEQ_FEATURE	repeat:LRR 11	40	0.769231	0.000887721	NM_133504, NM_006338, NM_001277226, NM_194449, NM_001184750, NM_020794, NM_001017388, NM_015541, NM_001197296, NM_198565, NM_173628, NM_001289135, NM_001271946, NM_016562, NM_001184906, NM_138481, NM_004225, NM_005014, NM_001281503, NM_152570, NM_012157, NM_002939, NM_015567, NM_001312686, NM_004369, NM_001099658, NM_001301200, NM_001134479, NM_001324336, NM_007018, NM_003266, NM_003265, NM_00306…	4858	101	20063	1.6356	0.999672	0.166687	1.77933
UP_SEQ_FEATURE	short sequence motif:Effector region	40	0.769231	0.000887721	NM_016577, NM_006834, NM_004163, NM_033315, NM_032144, NM_017594, NM_145173, NM_001316307, NM_020673, NM_002881, NM_020345, NM_001278368, NM_004985, NM_044472, NM_001665, NM_001243719, NM_004675, NM_001010935, NM_005402, NM_001199989, NM_001252039, NM_004283, NM_001252091, NM_006477, NM_016131, NM_001313941, NM_001031677, NM_001130442, NM_001010942, NM_014310, NM_001317915, NM_002866, NM_00104267…	4858	101	20063	1.6356	0.999672	0.166687	1.77933
UP_SEQ_FEATURE	domain:Sema	17	0.326923	0.000888441	NM_001178061, NM_020163, NM_015103, NM_001300780, NM_001193301, NM_002673, NM_001005914, NM_020911, NM_017789, NM_001256347, NM_001146030, NM_001163257, NM_001142287, NM_032242, NM_001271661, NM_032108, NM_025179	4858	31	20063	2.26478	0.999674	0.163425	1.78076
UP_SEQ_FEATURE	repeat:LRR 6	72	1.38462	0.000889946	NM_153350, NM_152441, NM_133504, NM_013231, NM_006338, NM_001145077, NM_152447, NM_001276293, NM_194449, NM_001039029, NM_198565, NM_020737, NM_015564, NM_001289135, NM_002544, NM_001271946, NM_178568, NM_001079821, NM_001258419, NM_016562, NM_178839, NM_001282460, NM_005014, NM_014057, NM_152570, NM_012157, NM_001134745, NM_015567, NM_001312686, NM_001033053, NM_001099658, NM_020862, NM_003061, …	4858	209	20063	1.42274	0.999679	0.160422	1.78375
GOTERM_CC_DIRECT	GO:0030315~T-tubule	20	0.384615	0.000891222	NM_001165963, NM_001001396, NM_199037, NM_000890, NM_001127493, NM_001260508, NM_003047, NM_001112800, NM_001260493, NM_001149, NM_000701, NM_000525, NM_206901, NM_001142353, NM_024060, NM_000070, NM_001204213, NM_001221, NM_001164757, NM_000891	4607	38	18224	2.08196	0.628973	0.0129611	1.41764
INTERPRO	IPR001565:Synaptotagmin	13	0.25	0.000899292	NM_016524, NM_003586, NM_033026, NM_001177880, NM_198992, NM_001252065, NM_020783, NM_001143854, NM_181519, NM_003585, NM_001135805, NM_032298, NM_001297774	4625	20	18559	2.60829	0.979246	0.117503	1.67116
GOTERM_BP_DIRECT	GO:0060999~positive regulation of dendritic spine development	14	0.269231	0.000930808	NM_014932, NM_001040134, NM_004210, NM_000041, NM_001178137, NM_000021, NM_004958, NM_001281771, NM_001401, NM_033517, NM_001024226, NM_001166160, NM_016148, NM_003656	4320	22	16792	2.47357	0.999044	0.0691683	1.83003
GOTERM_BP_DIRECT	GO:0007214~gamma-aminobutyric acid signaling pathway	14	0.269231	0.000930808	NM_000806, NM_001144382, NM_000816, NM_001114175, NM_005458, NM_000813, NM_001270873, NM_001282619, NM_000810, NM_000068, NM_006226, NM_001204266, NM_001046, NM_000808	4320	22	16792	2.47357	0.999044	0.0691683	1.83003
GOTERM_BP_DIRECT	GO:0060078~regulation of postsynaptic membrane potential	14	0.269231	0.000930808	NM_001165963, NM_004588, NM_199037, NM_001081676, NM_001142349, NM_001040142, NM_001040151, NM_002977, NM_001321931, NM_000297, NM_001177984, NM_005477, NM_021072, NR_073074	4320	22	16792	2.47357	0.999044	0.0691683	1.83003
GOTERM_CC_DIRECT	GO:0030136~clathrin-coated vesicle	27	0.519231	0.00093267	NM_004781, NM_001244871, NM_001008660, NM_001321378, NM_001010852, NM_014911, NM_173519, NM_001308046, NM_004421, NM_001139457, NM_001286164, NM_014396, NM_016224, NM_001290229, NM_014232, NM_001256718, NM_001318784, NM_001205228, NM_001317784, NM_001195215, NM_001145427, NM_004998, NM_001303099, NM_001243198, NM_001308203, NM_020946, NM_015044	4607	58	18224	1.84146	0.645701	0.0133851	1.48311
KEGG_PATHWAY	hsa04068:FoxO signaling pathway	55	1.05769	0.000933949	NM_001278065, NM_005544, NM_001759, NM_001752, NM_001256197, NM_033031, NM_001145724, NM_170693, NM_000314, NM_001130916, NM_001282426, NM_148177, NM_006939, NM_003749, NM_001252226, NM_014308, NM_001130442, NM_001145339, NM_001190720, NM_003604, NM_181690, NM_016270, NM_004839, NM_001800, NM_053056, NM_001261816, NM_001328651, NM_031412, NM_000660, NM_002754, NM_002755, NM_002752, NM_001033578, …	1902	134	6879	1.48447	0.240207	0.00456802	1.23706
GOTERM_BP_DIRECT	GO:0071902~positive regulation of protein serine/threonine kinase activity	19	0.365385	0.00098736	NM_001313941, NM_030662, NM_020919, NM_002881, NM_001286712, NM_002755, NM_198580, NM_001291861, NM_001271970, NM_006888, NM_003885, NM_001277764, NM_003936, NM_005184, NM_001146054, NM_032552, NM_005417, NM_001288705, NM_003656	4320	35	16792	2.11011	0.999373	0.0724957	1.94019
GOTERM_CC_DIRECT	GO:0005768~endosome	79	1.51923	0.000999086	NM_207342, NM_000543, NM_000700, NM_001247997, NM_003105, NM_000701, NM_001753, NM_001128166, NM_001320750, NM_002253, NM_030930, NM_000024, NM_001184975, NM_173519, NM_001002266, NM_001244644, NM_016562, NM_001130916, NM_001142401, NM_052875, NM_004869, NM_032268, NM_012104, NM_016131, NM_014904, NM_022130, NM_001198683, NM_001313941, NM_001199427, NM_004525, NM_001144764, NM_002866, NM_00109878…	4607	225	18224	1.3889	0.670948	0.0141494	1.58794
GOTERM_MF_DIRECT	GO:0005544~calcium-dependent phospholipid binding	27	0.519231	0.00100156	NM_001247987, NM_001286173, NM_000700, NM_001163335, NM_016524, NM_003568, NM_003586, NM_001002796, NM_001003954, NM_001177880, NM_033026, NM_198992, NM_001320698, NM_001252065, NM_001154, NM_001009991, NM_020783, NM_031914, NM_181519, NM_001143854, NM_020728, NM_003585, NM_001135805, NM_001193544, NM_032298, NM_001297774, NM_001002857	4287	58	16881	1.83308	0.916434	0.0601668	1.75039
GOTERM_BP_DIRECT	GO:2000310~regulation of N-methyl-D-aspartate selective glutamate receptor activity	11	0.211538	0.00100741	NM_012324, NM_014932, NM_001166660, NM_000756, NM_005045, NM_001321076, NM_001288731, NM_173174, NM_138735, NM_182553, NM_001145279	4320	15	16792	2.85049	0.999461	0.0731941	1.97921
UP_KEYWORDS	Signal-anchor	138	2.65385	0.00101235	NM_004784, NM_001318509, NM_001195731, NM_178537, NM_001130518, NM_005715, NM_014146, NM_001318112, NM_004480, NM_001114089, NM_177938, NM_001003791, NM_014293, NM_002409, NM_004776, NM_001323606, NM_001290129, NM_004775, NM_001077188, NM_001329233, NM_003033, NM_018509, NM_198516, NM_033309, NM_018464, NM_001324310, NM_153456, NM_021999, NM_173216, NM_020156, NM_178026, NM_006927, NM_207015, NM_…	4892	455	20581	1.27599	0.460348	0.00768075	1.48779
UP_SEQ_FEATURE	calcium-binding region:2	45	0.865385	0.00101595	NM_001166240, NM_181723, NM_001034852, NM_001322033, NM_002298, NM_003705, NM_014624, NM_000945, NM_032330, NM_001130964, NM_014286, NM_001195519, NM_001243252, NM_001130674, NM_004080, NM_004929, NM_177938, NM_000070, NM_012198, NM_024103, NM_002143, NM_170672, NM_001130438, NM_001098671, NM_001160210, NM_001171506, NM_002149, NM_001319676, NM_001282337, NM_133373, NM_003385, NM_006888, NM_00108…	4858	118	20063	1.57496	0.999897	0.177477	2.03386
GOTERM_CC_DIRECT	GO:0030122~AP-2 adaptor complex	10	0.192308	0.001073	NM_001025205, NM_001030006, NM_001301076, NM_001242837, NM_015627, NM_001243198, NM_001008660, NM_014203, NM_001308203, NM_001134381	4607	13	18224	3.04286	0.696936	0.0149979	1.70446
GOTERM_BP_DIRECT	GO:0021762~substantia nigra development	24	0.461538	0.00107616	NM_004181, NR_034146, NM_001006617, NM_006271, NM_007365, NM_001128834, NM_001313941, NM_003405, NM_032538, NM_001282211, NM_006888, NM_044472, NM_001823, NM_001199216, NM_001271606, NM_033133, NM_005184, NM_022491, NM_032727, NM_001308317, NM_014866, NM_001037494, NM_001025081, NM_004209	4320	49	16792	1.90385	0.999677	0.0772431	2.11292
GOTERM_MF_DIRECT	GO:0005248~voltage-gated sodium channel activity	13	0.25	0.00107789	NM_001165963, NM_199037, NM_004588, NM_001081676, NM_001142349, NM_001040151, NM_001040142, NM_002977, NM_001177984, NM_000297, NM_021072, NM_005477, NR_073074	4287	20	16881	2.55952	0.930843	0.0630783	1.88259
INTERPRO	IPR001611:Leucine-rich repeat	89	1.71154	0.00108139	NM_001163315, NM_153350, NM_152441, NM_133504, NM_013231, NM_006338, NM_001145077, NM_152447, NM_001276293, NM_194449, NM_001321350, NM_019121, NM_001039029, NM_198565, NM_033402, NR_110512, NM_020737, NM_001289135, NM_015564, NM_001098802, NM_002544, NM_001271946, NM_178568, NM_001079821, NM_001258419, NM_016562, NM_018140, NM_178839, NM_198075, NM_001282460, NM_001012338, NM_005014, NM_014057, …	4625	263	18559	1.35793	0.990534	0.13552	2.00632
INTERPRO	IPR020849:Small GTPase superfamily, Ras type	20	0.384615	0.00110517	NM_006477, NM_001128850, NM_033315, NM_017594, NM_145173, NM_002881, NM_020345, NM_001130442, NM_001272077, NM_001010942, NM_014310, NM_004985, NM_004675, NM_002886, NM_001037131, NM_005402, NM_001010935, NM_001199989, NM_001281300, NM_001252091	4625	39	18559	2.05782	0.991457	0.13439	2.05
KEGG_PATHWAY	hsa04270:Vascular smooth muscle contraction	49	0.942308	0.00111543	NM_016592, NM_001243947, NM_021019, NM_053031, NM_001159322, NM_001256197, NM_005406, NM_005856, NM_005854, NM_001116, NM_001099952, NM_015270, NM_001313941, NM_001322838, NM_005400, NM_001172646, NM_001130687, NM_000719, NM_001199629, NM_001143886, NM_005184, NM_000857, NM_000855, NM_004850, NM_002072, NM_002755, NM_014784, NM_004333, NM_001284297, NM_001323267, NM_001271618, NM_001109891, NM_00…	1902	117	6879	1.51469	0.279722	0.00536455	1.47579
GOTERM_BP_DIRECT	GO:0018107~peptidyl-threonine phosphorylation	20	0.384615	0.00111985	NM_014916, NM_001261816, NM_001162407, NM_001039469, NM_013233, NM_001024847, NM_002745, NM_101395, NM_003885, NM_004958, NM_001184985, NM_001113239, NM_001164410, NM_001304349, NM_001130916, NM_001146156, NM_001193511, NM_001221, NM_002446, NM_004302	4320	38	16792	2.04581	0.999767	0.0794895	2.1978
UP_KEYWORDS	Metal-binding	938	18.0385	0.00113392	NM_001014434, NM_021777, NM_130838, NM_005095, NM_007055, NM_032522, NM_001130518, NM_004210, NM_001172659, NM_080663, NM_001318879, NM_014293, NM_130445, NM_001135190, NM_001323573, NM_001145339, NM_016279, NM_139245, NM_001145543, NM_198859, NM_001134398, NM_016270, NM_000283, NM_016271, NM_001282848, NM_001001132, NM_000285, NM_001220491, NM_001042406, NM_016578, NM_001300741, NM_001040152, NM…	4892	3640	20581	1.08413	0.4989	0.00849397	1.66506
KEGG_PATHWAY	hsa05030:Cocaine addiction	25	0.480769	0.00116169	NM_001256090, NM_016592, NM_001134408, NM_000826, NM_001282619, NM_194071, NM_000840, NM_001165412, NM_002069, NM_002228, NM_001164410, NM_001321076, NM_001190892, NM_000834, NM_000836, NM_001145138, NM_182899, NM_000839, NM_001255978, NM_000832, NM_003885, NM_000794, NM_133445, NM_001304349, NM_001199642	1902	49	6879	1.84526	0.289463	0.00549669	1.53656
GOTERM_BP_DIRECT	GO:0006915~apoptotic process	179	3.44231	0.00118123	NM_001319137, NM_002305, NM_001031726, NM_024900, NM_002198, NM_001344, NM_001135733, NM_002881, NM_001039479, NM_173174, NM_001286526, NM_020672, NR_045072, NM_001308373, NR_036624, NM_003253, NM_147156, NM_000575, NM_000070, NM_022491, NM_000314, NM_000576, NM_199341, NM_021257, NM_001257137, NM_001130916, NM_001146054, NM_004862, NM_022037, NM_004155, NM_003842, NM_001320707, NM_000714, NM_005…	4320	567	16792	1.22712	0.999853	0.0828757	2.31692
GOTERM_BP_DIRECT	GO:0072583~clathrin-mediated endocytosis	13	0.25	0.00122047	NM_001025205, NM_001030006, NM_001243195, NM_001301076, NM_001834, NM_001303099, NM_001242837, NM_001195733, NM_001243198, NM_001008660, NM_014203, NM_001318134, NM_001005336	4320	20	16792	2.52657	0.99989	0.0847153	2.393
GOTERM_BP_DIRECT	GO:0043113~receptor clustering	13	0.25	0.00122047	NM_021120, NM_002644, NM_000889, NM_001164410, NM_001204387, NM_001301128, NM_004421, NM_001114380, NM_001166247, NM_001110556, NM_000068, NM_002088, NM_001303238	4320	20	16792	2.52657	0.99989	0.0847153	2.393
GOTERM_BP_DIRECT	GO:0051090~regulation of sequence-specific DNA binding transcription factor activity	15	0.288462	0.00122952	NM_001143676, NM_001256090, NM_001135052, NM_001172129, NM_002745, NM_005252, NM_002752, NM_001033578, NM_002751, NM_002228, NM_001318067, NM_002133, NM_001109891, NM_139013, NM_005641	4320	25	16792	2.33222	0.999897	0.0845317	2.41054
GOTERM_BP_DIRECT	GO:0086012~membrane depolarization during cardiac muscle cell action potential	10	0.192308	0.00123017	NM_199037, NM_004588, NM_001040151, NM_001142349, NM_001112800, NM_000720, NM_000722, NM_005477, NM_000891, NM_000719	4320	13	16792	2.99003	0.999898	0.0838038	2.41181
GOTERM_BP_DIRECT	GO:0021819~layer formation in cerebral cortex	10	0.192308	0.00123017	NM_003936, NM_001164410, NM_005045, NM_014598, NM_000555, NM_001146056, NM_003269, NM_000430, NM_032552, NM_003885	4320	13	16792	2.99003	0.999898	0.0838038	2.41181
GOTERM_BP_DIRECT	GO:0060041~retina development in camera-type eye	27	0.519231	0.00123042	NM_002292, NM_000322, NM_003269, NM_001114393, NM_001291429, NM_001286715, NM_001199513, NM_002143, NM_006343, NM_006914, NM_014714, NM_001256012, NM_000884, NM_000272, NM_015072, NM_002624, NM_003320, NM_014587, NM_012255, NM_001291593, NM_017780, NM_001205028, NM_000589, NM_001282538, NM_024830, NM_000283, NM_004789	4320	58	16792	1.80948	0.999898	0.0830633	2.4123
INTERPRO	IPR001627:Semaphorin/CD100 antigen	17	0.326923	0.00123999	NM_001178061, NM_020163, NM_015103, NM_001300780, NM_001193301, NM_002673, NM_001005914, NM_020911, NM_017789, NM_001256347, NM_001146030, NM_001163257, NM_001142287, NM_032242, NM_001271661, NM_032108, NM_025179	4625	31	18559	2.20054	0.995223	0.145446	2.29736
UP_SEQ_FEATURE	domain:RUN	11	0.211538	0.00125339	NM_001321381, NM_001301849, NM_001134405, NM_001039948, NM_001105203, NR_103475, NM_014806, NM_001144826, NM_015164, NM_014853, NM_024513	4858	16	20063	2.8393	0.999988	0.210256	2.50349
GOTERM_CC_DIRECT	GO:0043194~axon initial segment	9	0.173077	0.00128021	NM_001165963, NM_001174138, NM_004518, NM_001177984, NM_001149, NM_001221, NM_020971, NM_001193582, NM_001204824	4607	11	18224	3.2365	0.759372	0.0176487	2.03047
GOTERM_CC_DIRECT	GO:0017146~NMDA selective glutamate receptor complex	9	0.173077	0.00128021	NM_133445, NM_000834, NM_014932, NM_001134408, NM_000836, NM_016148, NM_173174, NM_004447, NM_000832	4607	11	18224	3.2365	0.759372	0.0176487	2.03047
GOTERM_BP_DIRECT	GO:0071526~semaphorin-plexin signaling pathway	18	0.346154	0.00132603	NM_001178061, NM_020163, NM_015103, NM_001300780, NM_001282983, NM_001193301, NM_001110556, NM_002673, NM_001005914, NM_020911, NM_017789, NM_001256347, NM_001163257, NM_001146030, NM_001142287, NM_001271661, NM_032108, NM_025179	4320	33	16792	2.1202	0.99995	0.088429	2.5974
GOTERM_CC_DIRECT	GO:1902711~GABA-A receptor complex	12	0.230769	0.00136394	NM_000815, NM_000806, NM_000816, NM_001204266, NM_001114175, NM_001191321, NM_000812, NM_000813, NM_018558, NM_001270873, NM_000810, NM_000808	4607	18	18224	2.63715	0.780792	0.018563	2.16191
GOTERM_CC_DIRECT	GO:0032839~dendrite cytoplasm	12	0.230769	0.00136394	NM_001281435, NM_002143, NM_001303099, NM_001321076, NM_001184763, NM_031412, NM_003159, NM_002745, NM_001308217, NM_001166247, NM_001145279, NM_001002292	4607	18	18224	2.63715	0.780792	0.018563	2.16191
UP_SEQ_FEATURE	repeat:LRR 12	36	0.692308	0.00137344	NM_133504, NM_001277226, NM_194449, NM_001184750, NM_020794, NM_001017388, NM_015541, NM_001197296, NM_198565, NM_173628, NM_001289135, NM_001271946, NM_016562, NM_001184906, NM_138481, NM_004225, NM_005014, NM_001281503, NM_152570, NM_002939, NM_015567, NM_001312686, NM_004369, NM_001099658, NM_001301200, NM_001134479, NM_001324336, NM_007018, NM_003266, NM_003265, NM_003061, NM_001318810, NM_03…	4858	90	20063	1.65196	0.999996	0.223836	2.74011
INTERPRO	IPR001660:Sterile alpha motif domain	38	0.730769	0.0013735	NM_015474, NM_001286523, NM_001303496, NM_001006943, NM_003660, NM_173515, NM_145865, NM_001142643, NM_015077, NM_001277961, NM_147156, NM_015230, NM_001166160, NM_001099439, NM_152486, NM_001193307, NM_001304537, NM_001309192, NM_001278301, NM_004441, NM_001101676, NM_001135190, NM_001257359, NM_001318761, NM_001005373, NM_001282536, NM_001168648, NM_003621, NM_133266, NM_001280794, NM_033517, N…	4625	94	18559	1.62218	0.997314	0.155605	2.5417
GOTERM_MF_DIRECT	GO:0050839~cell adhesion molecule binding	28	0.538462	0.00138058	NM_014932, NR_073547, NM_001135770, NM_080601, NM_001004196, NM_033668, NM_002230, NM_145296, NM_020795, NM_001080477, NM_000889, NM_002444, NM_001122679, NM_001171976, NM_001040712, NM_001282146, NR_029467, NM_001207063, NM_001114380, NM_138735, NM_080548, NM_001166660, NM_001098816, NM_001163278, NM_021189, NM_001161363, NM_015080, NM_001303238	4287	62	16881	1.77832	0.967355	0.0782465	2.4052
KEGG_PATHWAY	hsa05161:Hepatitis B	58	1.11538	0.0013836	NM_000321, NM_001256090, NM_001259, NM_057749, NM_018947, NM_001191016, NM_003404, NM_173174, NM_005252, NM_001291429, NM_194071, NM_001291860, NM_001199880, NM_001281435, NM_001165412, NM_000314, NM_003152, NM_001130916, NM_003151, NM_001282426, NM_182899, NM_001145138, NM_014308, NM_001255978, NM_001135702, NM_001130442, NM_001190720, NM_181690, NM_001258296, NM_005921, NM_001206491, NM_053056,…	1902	145	6879	1.44669	0.334397	0.00644046	1.82759
GOTERM_CC_DIRECT	GO:0032045~guanyl-nucleotide exchange factor complex	7	0.134615	0.00142627	NM_001290223, NM_001039459, NM_001010935, NM_170672, NM_152643, NM_000922, NM_001321709	4607	7	18224	3.95572	0.795491	0.0191693	2.25966
GOTERM_BP_DIRECT	GO:0007016~cytoskeletal anchoring at plasma membrane	9	0.173077	0.00145006	NM_001258331, NM_001164317, NM_016148, NM_002230, NM_006289, NM_001149, NM_020971, NM_001177643, NM_015059	4320	11	16792	3.1803	0.99998	0.0954477	2.83706
GOTERM_BP_DIRECT	GO:0051279~regulation of release of sequestered calcium ion into cytosol	9	0.173077	0.00145006	NM_001111097, NM_001127493, NM_000101, NM_001079812, NM_006073, NM_173174, NM_005400, NM_080548, NM_002742	4320	11	16792	3.1803	0.99998	0.0954477	2.83706
UP_SEQ_FEATURE	domain:Rho-GAP	29	0.557692	0.0014662	NM_001142685, NM_020824, NM_001199417, NM_004491, NM_021962, NM_005027, NM_001007231, NM_002547, NM_001025598, NM_001164741, NM_001278733, NM_015230, NM_004327, NM_004308, NM_001258415, NM_001293069, NM_001822, NM_001135190, NM_001270699, NM_001101800, NM_001318784, NM_001256026, NM_001033117, NM_001321164, NM_001135608, NM_018460, NM_001130065, NM_001256423, NM_006901	4858	68	20063	1.76128	0.999998	0.232876	2.92257
UP_SEQ_FEATURE	cross-link:Glycyl lysine isopeptide (Lys-Gly) (interchain with G-Cter in ubiquitin)	84	1.61538	0.00149513	NM_021058, NM_016592, NM_021018, NM_001079521, NM_001135636, NM_005252, NM_001172659, NM_001242809, NM_175931, NM_003533, NM_080596, NM_001161334, NM_003537, NM_001318186, NM_003536, NM_021064, NM_021063, NM_005385, NM_198723, NM_001190919, NM_006734, NM_001290129, NM_001177651, NM_000552, NM_001282907, NM_025224, NM_014586, NM_000813, NM_006472, NM_002105, NM_000810, NM_001681, NM_177925, NM_003…	4858	255	20063	1.36043	0.999999	0.232825	2.97941
GOTERM_BP_DIRECT	GO:0086010~membrane depolarization during action potential	16	0.307692	0.00151699	NM_001165963, NR_110319, NM_001081676, NM_001040151, NM_001040142, NM_172057, NM_139075, NM_001177984, NM_002977, NM_003405, NM_000721, NM_001256324, NM_000068, NM_000718, NM_001003406, NM_001005407	4320	28	16792	2.22116	0.999988	0.0987621	2.96615
GOTERM_BP_DIRECT	GO:0050690~regulation of defense response to virus by virus	16	0.307692	0.00151699	NM_001025205, NM_001030006, NM_001172129, NM_001301076, NM_001039459, NM_213620, NM_000616, NM_001039569, NM_002577, NM_001024226, NM_001242837, NM_018026, NM_014203, NM_001283, NM_004946, NM_004048	4320	28	16792	2.22116	0.999988	0.0987621	2.96615
GOTERM_MF_DIRECT	GO:0015631~tubulin binding	21	0.403846	0.0015177	NM_012155, NM_001286215, NM_001008707, NM_001247997, NM_001173517, NM_001323573, NM_001005, NM_001286715, NM_001135041, NM_018174, NM_001199214, NM_014640, NM_016073, NM_000034, NM_032041, NM_001276310, NM_007298, NM_004562, NM_001011649, NM_015964, NM_001177643	4287	42	16881	1.96886	0.976768	0.0837748	2.6411
INTERPRO	IPR020635:Tyrosine-protein kinase, catalytic domain	35	0.673077	0.00152668	NM_001042599, NM_005433, NM_001172129, NM_001006943, NM_173174, NM_002253, NM_006343, NM_001308046, NM_001982, NM_001304537, NM_001309192, NM_001278301, NM_002446, NM_001012338, NM_001005862, NM_004441, NM_006206, NM_001135052, NM_001168236, NM_001144914, NM_001318761, NM_001014796, NM_002031, NM_000061, NM_001111097, NM_001007792, NM_000875, NM_007313, NM_001699, NM_002378, NM_002419, NM_0012886…	4625	85	18559	1.65231	0.998613	0.167056	2.82134
UP_KEYWORDS	Tyrosine-protein kinase	42	0.807692	0.0015278	NM_001042599, NM_005433, NM_001172129, NM_001006943, NM_001162407, NM_173174, NM_002757, NM_002755, NM_101395, NM_015375, NM_002253, NM_004714, NM_001281435, NM_001320800, NM_006343, NM_001099439, NM_001308046, NM_001982, NM_001304537, NM_001309192, NM_001278301, NM_001012338, NM_001005862, NM_004441, NM_006206, NM_001135052, NM_001168236, NM_030662, NM_001144914, NM_001318761, NM_001014796, NM_0…	4892	112	20581	1.57765	0.605896	0.0112911	2.23736
GOTERM_MF_DIRECT	GO:0005158~insulin receptor binding	17	0.326923	0.00153847	NM_003749, NM_005544, NM_001261816, NM_001001550, NM_006208, NM_080601, NM_018110, NM_001265587, NM_001042555, NM_001291861, NM_003604, NM_152721, NM_000875, NM_001242933, NM_005417, NM_018368, NM_003794	4287	31	16881	2.15939	0.977934	0.0830253	2.67677
GOTERM_BP_DIRECT	GO:0007417~central nervous system development	47	0.903846	0.00155338	NM_004734, NM_002487, NM_002371, NM_013436, NM_005076, NM_001080, NM_001008272, NM_001126336, NM_006617, NM_001204266, NM_000314, NM_004562, NM_002522, NM_014862, NM_001193582, NM_006198, NM_016848, NM_006261, NM_004302, NM_002167, NM_006272, NM_000555, NM_003256, NM_004194, NM_001012964, NM_017780, NM_021817, NM_001128174, NM_001281726, NM_001007026, NM_006236, NM_001111097, NM_000852, NM_001290…	4320	120	16792	1.52242	0.999991	0.100138	3.03626
KEGG_PATHWAY	hsa04750:Inflammatory mediator regulation of TRP channels	42	0.807692	0.00160033	NM_001220, NM_016592, NM_001328651, NM_000621, NM_001167930, NM_002754, NM_002072, NM_001159322, NM_002752, NM_001284297, NM_005027, NM_002751, NM_001318067, NM_000576, NM_001323267, NM_001116, NM_002224, NM_139013, NM_001099952, NM_001282426, NM_000868, NM_002661, NM_015270, NM_015192, NM_014308, NM_015981, NM_005400, NM_001172646, NM_006888, NM_021116, NM_001007792, NM_183377, NM_001304349, NM_…	1902	98	6879	1.55002	0.375544	0.00733042	2.11105
GOTERM_BP_DIRECT	GO:2000786~positive regulation of autophagosome assembly	8	0.153846	0.00160737	NM_001206651, NM_001172435, NM_002881, NM_001146258, NM_003559, NM_005028, NM_001267048, NM_001005373	4320	9	16792	3.45514	0.999994	0.102553	3.1402
GOTERM_BP_DIRECT	GO:0021766~hippocampus development	26	0.5	0.00162815	NM_001001396, NM_031885, NM_001114393, NM_018227, NM_000368, NM_006158, NM_001164410, NM_080552, NM_001146156, NM_000430, NM_024012, NM_000217, NM_004405, NM_004114, NM_012255, NM_000555, NM_181825, NM_001318761, NM_003743, NM_003885, NM_001047, NM_003936, NM_032595, NM_005045, NM_002377, NM_001289003	4320	56	16792	1.8047	0.999995	0.102931	3.18018
GOTERM_BP_DIRECT	GO:0010976~positive regulation of neuron projection development	37	0.711538	0.00163185	NM_001256574, NM_001220, NM_020465, NM_001009999, NM_173174, NM_173808, NM_004491, NM_002204, NM_001272077, NM_006244, NM_001080477, NM_001010935, NM_004421, NM_001145412, NM_003656, NM_005103, NM_199037, NM_001168236, NM_020397, NM_001039469, NM_001301128, NM_016529, NM_002742, NM_001199214, NM_005886, NM_001111097, NM_001007792, NM_014247, NM_001160226, NM_198679, NM_016453, NM_005045, NM_01623…	4320	89	16792	1.61596	0.999995	0.102288	3.18728
GOTERM_BP_DIRECT	GO:0051966~regulation of synaptic transmission, glutamatergic	14	0.269231	0.00163897	NM_012324, NM_001278065, NM_000839, NM_000021, NM_001321709, NM_000841, NM_002547, NM_000840, NM_001160226, NM_001135805, NM_001080421, NR_028136, NM_000844, NM_001143831	4320	23	16792	2.36602	0.999995	0.101857	3.20097
UP_SEQ_FEATURE	repeat:LRR 5	77	1.48077	0.00166319	NM_153350, NM_152441, NM_133504, NM_013231, NM_006338, NM_001145077, NM_152447, NM_001276293, NM_194449, NM_001321350, NM_001039029, NM_033402, NM_198565, NR_110512, NM_020737, NM_015564, NM_001289135, NM_002544, NM_001271946, NM_178568, NM_001079821, NM_001258419, NM_016562, NM_178839, NM_001282460, NM_005014, NM_014057, NM_152570, NM_018509, NM_012157, NM_001134745, NM_015567, NM_001312686, NM_…	4858	231	20063	1.37663	1	0.251129	3.309
INTERPRO	IPR001715:Calponin homology domain	32	0.615385	0.00166876	NM_001303499, NM_003128, NM_012326, NM_001322033, NM_001080429, NM_002298, NM_001164317, NM_001297707, NM_005358, NM_001003828, NM_001008272, NM_144722, NM_015447, NM_007124, NM_001113511, NM_033071, NM_001127487, NM_001306177, NM_033386, NM_001282337, NM_001282668, NM_001110556, NM_001278542, NM_006946, NM_020971, NM_001137605, NM_001289124, NM_001102, NM_001134398, NM_018222, NM_001142615, NM_0…	4625	76	18559	1.68958	0.999248	0.176684	3.08004
BIOCARTA	h_bArrestinPathway:Ã¯Â¿Â½-arrestins in GPCR Desensitization	12	0.230769	0.00170598	NM_000217, NM_001025205, NM_021116, NM_016592, NM_001282538, NM_015192, NR_109846, NM_014203, NM_004041, NM_001001928, NM_001204269, NM_001005336	542	15	1625	2.39852	0.404921	0.15888	2.26032
GOTERM_CC_DIRECT	GO:0030666~endocytic vesicle membrane	29	0.557692	0.00170977	NM_001220, NM_000828, NM_000826, NM_005430, NM_000827, NM_001025158, NM_001753, NM_001005360, NM_001281716, NM_006078, NM_001242837, NM_001321076, NM_001945, NM_003941, NM_001002292, NM_001025205, NM_006539, NM_017564, NM_001030006, NM_001769, NM_001301076, NM_138715, NM_031895, NM_015981, NM_001145339, NM_058238, NM_014203, NM_001221, NM_001135592	4607	66	18224	1.73812	0.850863	0.0226656	2.70306
UP_SEQ_FEATURE	repeat:LRR 13	31	0.596154	0.00175098	NM_001277226, NM_194449, NM_001184750, NM_020794, NM_001017388, NM_015541, NM_198565, NM_001197296, NM_173628, NM_001289135, NM_001271946, NM_016562, NM_138481, NM_004225, NM_001281503, NM_152570, NM_002939, NM_015567, NM_001312686, NM_004369, NM_001301200, NM_007018, NM_001324336, NM_003266, NM_003265, NM_003061, NM_032206, NM_001318810, NM_006068, NM_001289003, NM_173651	4858	75	20063	1.70702	1	0.258234	3.48074
UP_SEQ_FEATURE	repeat:LRR 18	15	0.288462	0.00175108	NM_194449, NM_001184750, NM_020794, NM_007018, NM_001324336, NM_001289135, NM_001271946, NM_003266, NM_003265, NM_016562, NM_003061, NM_032206, NM_001318810, NM_138481, NM_001289003	4858	27	20063	2.29438	1	0.254131	3.48092
GOTERM_MF_DIRECT	GO:0030507~spectrin binding	15	0.288462	0.00178176	NM_001297571, NM_001185054, NM_001199764, NM_001127493, NM_001080429, NM_001323382, NM_001300791, NM_001149, NM_001297707, NM_020971, NM_001135556, NM_015447, NM_001282538, NM_001252660, NM_001297764	4287	26	16881	2.27176	0.987934	0.0934993	3.09384
INTERPRO	IPR000198:Rho GTPase-activating protein domain	29	0.557692	0.00178187	NM_001142685, NM_020824, NM_001199417, NM_004491, NM_021962, NM_005027, NM_001007231, NM_002547, NM_001025598, NM_001164741, NM_001278733, NM_015230, NM_004327, NM_004308, NM_001258415, NM_001293069, NM_001822, NM_001135190, NM_001270699, NM_001101800, NM_001318784, NM_001256026, NM_001033117, NM_001321164, NM_001135608, NM_018460, NM_001130065, NM_001256423, NM_006901	4625	67	18559	1.73686	0.999539	0.18302	3.28553
GOTERM_CC_DIRECT	GO:0030673~axolemma	11	0.211538	0.00179111	NM_000746, NM_001318852, NM_014141, NM_001290039, NM_002238, NM_003128, NM_004171, NM_000674, NM_015194, NM_000525, NM_001260497	4607	16	18224	2.71956	0.863782	0.0234527	2.82994
KEGG_PATHWAY	hsa05414:Dilated cardiomyopathy	37	0.711538	0.00182195	NM_016592, NM_001005747, NM_018398, NM_001927, NM_001316306, NM_033668, NM_000660, NM_181501, NM_002203, NM_000363, NM_002207, NM_002204, NM_001035, NM_006078, NM_001206917, NM_000723, NM_000889, NM_001116, NM_001282625, NM_000720, NM_001145000, NM_000722, NM_001145160, NM_006539, NM_015270, NM_031895, NM_031896, NM_002213, NM_000232, NM_000719, NM_021116, NM_001005505, NM_172244, NM_001304349, N…	1902	84	6879	1.59308	0.414998	0.00821439	2.40011
KEGG_PATHWAY	hsa04961:Endocrine and other factor-regulated calcium reabsorption	23	0.442308	0.00190104	NM_001025205, NM_016592, NM_001030006, NM_015192, NM_001301076, NM_015270, NM_004795, NM_001122742, NM_002072, NM_000701, NM_001256213, NM_001172646, NM_001284297, NM_001005360, NM_004929, NM_001304349, NM_001316329, NM_001834, NM_002738, NM_001242837, NM_001116, NM_014203, NM_001005336	1902	45	6879	1.84855	0.42847	0.00844052	2.50309
INTERPRO	IPR018247:EF-Hand 1, calcium-binding site	63	1.21154	0.00190514	NM_031231, NM_001034852, NM_002298, NM_001303048, NM_014624, NM_000945, NM_001130964, NM_019554, NM_004929, NM_177938, NM_000070, NM_012198, NM_024103, NM_001098671, NM_001168325, NM_001300976, NM_001171506, NM_002149, NM_006272, NM_006271, NM_001319676, NM_133373, NM_001190447, NM_012318, NM_003385, NM_001080744, NM_001277764, NM_005184, NM_032041, NM_001033677, NM_033119, NM_001080975, NM_00100…	4625	178	18559	1.42025	0.999729	0.189899	3.509
KEGG_PATHWAY	hsa04972:Pancreatic secretion	40	0.769231	0.00195339	NM_016592, NM_001001396, NM_004163, NM_003047, NM_001199692, NM_001775, NM_000701, NM_002072, NM_001284297, NM_000067, NM_001035, NM_001001331, NM_001010935, NM_001116, NM_002224, NM_001099952, NM_139075, NM_004283, NM_001869, NM_000740, NM_012128, NM_000218, NM_015270, NM_015192, NM_001313941, NM_006536, NM_001001344, NM_001322838, NM_001256213, NM_001172646, NM_000492, NM_001681, NM_001010942, …	1902	93	6879	1.55558	0.437216	0.00854329	2.57119
UP_KEYWORDS	Ligand-gated ion channel	32	0.615385	0.00196595	NM_000824, NM_000806, NM_001134408, NM_000828, NM_000826, NM_000827, NM_000746, NM_001035, NM_001204266, NM_000748, NM_001191321, NM_001286838, NM_002224, NM_001099952, NM_001286130, NM_000869, NM_001166247, NR_073074, NM_000808, NM_000834, NM_001114175, NM_000836, NM_000812, NM_000813, NM_000810, NM_002088, NM_000832, NM_133445, NM_001256796, NM_001042543, NM_005477, NM_021072	4892	80	20581	1.68283	0.698335	0.0143353	2.87033
GOTERM_BP_DIRECT	GO:1902476~chloride transmembrane transport	38	0.730769	0.00201077	NM_000806, NM_000824, NM_001025356, NM_001134771, NM_001142649, NM_032646, NM_001243372, NM_001199692, NM_001270873, NM_001267812, NM_001204266, NM_001191321, NM_001005367, NM_001313726, NM_001278202, NM_012128, NM_000808, NM_000815, NM_000816, NM_001114175, NM_000812, NM_001166347, NM_138718, NM_006536, NM_000813, NM_000810, NM_001145963, NM_000492, NM_001046, NM_001256959, NM_000112, NM_0010425…	4320	93	16792	1.58825	1	0.122496	3.91345
INTERPRO	IPR019747:FERM conserved site	14	0.269231	0.00201231	NM_001286490, NM_181825, NM_001318337, NM_001282983, NM_001260493, NM_006289, NM_015059, NM_002830, NM_019114, NM_001258331, NM_001286839, NM_002444, NM_001252660, NM_015123	4625	24	18559	2.34077	0.999829	0.194984	3.70288
GOTERM_BP_DIRECT	GO:0001525~angiogenesis	78	1.5	0.00202861	NM_001302508, NR_073547, NM_001128160, NM_173174, NM_001130964, NM_001243211, NM_001753, NM_002253, NM_001291860, NM_000230, NM_005854, NM_000314, NM_007146, NM_001145000, NM_002165, NM_001282426, NM_130445, NM_001314051, NM_001193582, NM_004774, NM_004441, NM_001135052, NM_017564, NM_014909, NM_001184722, NM_001205329, NM_001256026, NM_004428, NM_001144914, NM_133373, NM_005349, NM_006500, NM_00…	4320	223	16792	1.35959	1	0.122518	3.94752
GOTERM_BP_DIRECT	GO:0072661~protein targeting to plasma membrane	15	0.288462	0.00203737	NM_004770, NM_003128, NM_001127493, NM_001040134, NM_001303048, NM_001135636, NM_014600, NM_001149, NM_001243127, NM_004975, NM_018026, NM_006815, NM_001168325, NM_001002857, NM_001002838	4320	26	16792	2.24252	1	0.122029	3.96424
GOTERM_MF_DIRECT	GO:0004842~ubiquitin-protein transferase activity	108	2.07692	0.00204245	NM_130838, NM_015002, NM_152441, NM_004210, NM_006336, NM_152903, NM_001039479, NM_032622, NM_001206998, NM_001002266, NM_001257137, NM_148177, NM_017520, NM_032268, NM_003348, NM_001111112, NM_012157, NM_033632, NM_012159, NM_003341, NM_018316, NM_001166, NM_031407, NM_001320703, NM_172070, NM_001145339, NM_173497, NM_015626, NM_003141, NM_152375, NM_003335, NM_057162, NM_001190847, NM_183045, N…	4287	329	16881	1.29262	0.993682	0.10425	3.53885
GOTERM_CC_DIRECT	GO:0030864~cortical actin cytoskeleton	21	0.403846	0.00204577	NM_001278322, NM_001018102, NM_004140, NM_001127662, NM_005379, NM_181825, NM_001260493, NM_020717, NM_001649, NM_001284423, NM_001402, NM_001105530, NM_001271608, NM_007124, NM_032595, NM_001018090, NM_001166160, NM_004475, NM_006366, NM_001015002, NM_001308176	4607	43	18224	1.93186	0.897432	0.0264353	3.22616
UP_KEYWORDS	Autism	14	0.269231	0.00206157	NM_001165963, NM_001286129, NM_001256577, NM_012281, NM_001282146, NM_004992, NM_000719, NM_014141, NM_001166660, NM_133266, NM_001080517, NM_173653, NM_173552, NM_173495	4892	25	20581	2.35596	0.715434	0.0148504	3.00796
GOTERM_BP_DIRECT	GO:0007158~neuron cell-cell adhesion	11	0.211538	0.00206782	NR_073547, NM_014932, NM_001286164, NM_020795, NM_001166660, NM_001282146, NM_001294345, NM_138735, NM_175607, NM_015080, NM_003885	4320	16	16792	2.67234	1	0.122755	4.02235
UP_SEQ_FEATURE	repeat:Spectrin 3	13	0.25	0.00212847	NM_002705, NM_003128, NM_007124, NM_001322033, NM_001102, NM_001130438, NM_178123, NM_001024858, NR_028136, NM_006946, NM_020971, NM_033071, NM_007118	4858	22	20063	2.44039	1	0.2953	4.21589
GOTERM_MF_DIRECT	GO:0035091~phosphatidylinositol binding	35	0.673077	0.00214181	NM_001142685, NM_021249, NM_015144, NM_001130848, NM_032167, NM_001252119, NM_024798, NM_001321378, NM_001033578, NM_001276293, NM_001311175, NM_002224, NM_001099952, NM_014035, NM_001242933, NM_006224, NM_001143676, NM_016224, NM_001135597, NM_003320, NM_001243108, NM_002646, NM_152760, NM_001130081, NM_001317781, NM_001289095, NM_183373, NM_014426, NM_020728, NM_004998, NM_001303099, NM_0012431…	4287	85	16881	1.62141	0.995063	0.106849	3.70796
UP_SEQ_FEATURE	compositionally biased region:Poly-Gln	55	1.05769	0.00216773	NM_138983, NM_005544, NM_017617, NM_014598, NM_173515, NM_021241, NM_000068, NM_194449, NM_001080475, NM_007146, NM_138426, NM_014862, NR_028136, NM_001260, NM_000332, NM_000333, NR_110912, NM_001271945, NM_001267843, NM_001270616, NM_001017371, NM_001007026, NM_001033057, NM_002111, NM_001289980, NM_001207000, NM_001012279, NM_001164757, NM_001113178, NM_018328, NM_001320273, NM_001177465, NM_00…	4858	156	20063	1.45605	1	0.295369	4.29205
UP_SEQ_FEATURE	short sequence motif:SH3-binding	25	0.480769	0.0021774	NM_012296, NM_001301085, NM_004416, NM_003022, NM_001277174, NM_001039459, NM_001206999, NM_001321173, NM_004463, NM_004947, NM_004480, NM_001261466, NM_001002837, NM_004308, NM_003632, NM_012120, NM_004525, NM_001110, NM_001040022, NM_133266, NM_001304547, NM_198679, NM_033517, NM_001007559, NM_005436	4858	57	20063	1.81135	1	0.292116	4.31079
GOTERM_BP_DIRECT	GO:0050772~positive regulation of axonogenesis	13	0.25	0.00218414	NM_001271978, NM_001313941, NM_002755, NM_020703, NM_004333, NM_002673, NM_002941, NM_006158, NM_001290039, NM_003253, NM_001289135, NM_001163257, NM_024042	4320	21	16792	2.40626	1	0.128188	4.24397
UP_SEQ_FEATURE	repeat:LRR 17	18	0.346154	0.00218624	NM_001277226, NM_194449, NM_001184750, NM_020794, NM_015541, NM_198565, NM_007018, NM_001324336, NM_001289135, NM_003266, NM_001271946, NM_003265, NM_016562, NM_003061, NM_032206, NM_001318810, NM_138481, NM_001289003	4858	36	20063	2.06494	1	0.288869	4.32793
UP_SEQ_FEATURE	domain:Laminin G-like	9	0.173077	0.00222135	NR_073547, NM_001447, NM_001289135, NM_001271946, NM_003061, NM_138735, NM_005245, NM_001008781, NM_015080	4858	12	20063	3.09742	1	0.288591	4.39595
GOTERM_BP_DIRECT	GO:0048015~phosphatidylinositol-mediated signaling	42	0.807692	0.0022325	NM_012296, NM_058004, NM_001006617, NM_005544, NM_001261816, NM_001042599, NM_080601, NM_020638, NM_001042555, NM_001204376, NM_001321378, NM_002039, NM_014286, NM_005027, NM_000314, NM_001945, NM_001282426, NM_001982, NM_001005862, NM_006206, NM_003749, NM_001243195, NM_001313941, NM_001024843, NM_002646, NM_001144914, NM_000952, NM_004795, NM_002607, NM_004958, NM_033137, NM_002238, NM_00130447…	4320	106	16792	1.54015	1	0.129819	4.33598
GOTERM_BP_DIRECT	GO:0048010~vascular endothelial growth factor receptor signaling pathway	31	0.596154	0.00224654	NM_001037333, NM_004850, NM_013436, NM_001039459, NM_173174, NM_002754, NM_005337, NM_005027, NM_002253, NM_001243926, NM_002751, NM_044472, NM_005406, NM_001201404, NM_000101, NM_001290223, NM_139013, NM_001145000, NM_017450, NM_012435, NM_001313941, NM_000397, NM_001453, NM_002742, NM_002577, NM_001204, NM_001134398, NM_001699, NM_001324119, NM_005417, NM_001256045	4320	72	16792	1.67359	1	0.129575	4.36268
SMART	SM00369:LRR_TYP	66	1.26923	0.00228152	NM_133504, NM_013231, NM_006338, NM_001145077, NM_152447, NM_194449, NM_001321350, NM_001039029, NM_198565, NR_110512, NM_020737, NM_015564, NM_001289135, NM_002544, NM_001271946, NM_178568, NM_001258419, NM_016562, NM_018140, NM_178839, NM_001282460, NM_005014, NM_014057, NM_152570, NM_018509, NM_001317721, NM_001134745, NM_015567, NM_001312686, NM_052953, NM_001099658, NM_020862, NM_003061, NM_…	2682	178	10057	1.39038	0.791788	0.145227	3.3776
UP_SEQ_FEATURE	repeat:WD 5	78	1.5	0.00228294	NM_001297571, NM_020441, NM_001276252, NM_018256, NM_001013437, NM_001280541, NM_001206996, NM_003389, NM_001317924, NM_001173463, NM_001201472, NM_170710, NM_014714, NM_006578, NM_005481, NM_001308330, NM_003922, NM_003310, NM_025222, NM_012155, NM_052950, NM_005441, NM_001190266, NM_005720, NM_033632, NM_001317721, NM_001008707, NM_001201564, NM_001271786, NM_001202550, NM_001199777, NM_0011355…	4858	237	20063	1.3592	1	0.291162	4.51519
UP_SEQ_FEATURE	domain:PDZ 1	20	0.384615	0.0022924	NM_001178074, NM_001301026, NM_001172128, NM_178140, NM_001301128, NM_001204387, NM_032622, NM_173515, NM_001142782, NM_001145118, NM_001170414, NM_001033057, NM_021120, NM_001163, NM_001080423, NM_001321076, NM_001297764, NM_015685, NM_001303140, NM_004252	4858	42	20063	1.96661	1	0.288151	4.53349
UP_SEQ_FEATURE	domain:PDZ 2	20	0.384615	0.0022924	NM_001178074, NM_001301026, NM_001172128, NM_178140, NM_001301128, NM_001204387, NM_032622, NM_173515, NM_001142782, NM_001145118, NM_001170414, NM_001033057, NM_021120, NM_001163, NM_001080423, NM_001321076, NM_001297764, NM_015685, NM_001303140, NM_004252	4858	42	20063	1.96661	1	0.288151	4.53349
KEGG_PATHWAY	hsa04911:Insulin secretion	37	0.711538	0.0023348	NM_001256090, NM_001220, NM_016592, NM_000701, NM_002072, NM_033026, NM_000525, NM_001284297, NM_194071, NM_001035, NM_002248, NM_001116, NM_002224, NM_000720, NM_001322903, NM_001100117, NM_000740, NM_004137, NM_014232, NM_182899, NM_000352, NM_015270, NM_015192, NM_007023, NM_015981, NM_001322838, NM_001256213, NM_001172646, NM_001255978, NM_000719, NM_021116, NM_002866, NM_001304349, NM_001316…	1902	85	6879	1.57434	0.497034	0.0100555	3.06603
GOTERM_BP_DIRECT	GO:0006364~rRNA processing	75	1.44231	0.00234403	NM_024654, NM_003831, NM_001020, NM_018256, NM_001022, NM_001319236, NM_001317771, NM_001017, NM_001016, NM_000988, NM_001019, NM_001270491, NM_000989, NM_001018, NM_001013, NM_001012, NM_001015, NM_000980, NM_000981, NM_000982, NM_001025070, NM_016038, NM_000984, NM_012255, NM_001436, NM_001030, NM_017780, NM_001031, NM_002952, NM_001029, NM_001028, NM_058219, NM_000998, NM_000999, NM_001315530,…	4320	214	16792	1.36228	1	0.133779	4.54785
INTERPRO	IPR001806:Small GTPase superfamily	51	0.980769	0.00234405	NM_001128850, NM_016577, NM_006834, NM_033315, NM_004163, NM_032144, NM_017594, NM_145173, NM_001316307, NM_020673, NM_002881, NM_020345, NM_001278368, NM_004491, NM_001272077, NM_004985, NM_044472, NM_001665, NM_001172663, NM_004675, NM_001243719, NM_001037131, NR_037962, NM_005402, NM_001010935, NM_001199989, NM_001300796, NM_004283, NM_001252039, NM_001252091, NM_006477, NM_016131, NM_00131394…	4625	139	18559	1.47231	0.999959	0.218491	4.30072
GOTERM_BP_DIRECT	GO:0045893~positive regulation of transcription, DNA-templated	162	3.11538	0.00239525	NM_001297573, NM_002198, NM_001135733, NM_001719, NM_001008660, NM_012342, NM_001248002, NM_000076, NM_000070, NM_004964, NM_000576, NM_015986, NM_001251825, NM_001012761, NM_001130916, NM_005481, NM_002500, NM_001168325, NM_004774, NM_001206615, NM_001323375, NM_001145138, NM_182899, NM_198159, NM_001271945, NM_003743, NM_001270616, NM_001190720, NM_002518, NM_001324046, NM_016270, NM_001098833,…	4320	515	16792	1.22272	1	0.135465	4.64499
GOTERM_MF_DIRECT	GO:0030552~cAMP binding	14	0.269231	0.0024167	NM_001077196, NM_001130690, NM_001243121, NM_007023, NM_147147, NM_014247, NM_002736, NM_001143839, NM_001286130, NM_006203, NM_002735, NM_021072, NM_005477, NR_073074	4287	24	16881	2.297	0.997505	0.117382	4.17435
GOTERM_MF_DIRECT	GO:0005546~phosphatidylinositol-4,5-bisphosphate binding	26	0.5	0.00242877	NM_001006617, NM_003047, NM_152424, NM_014728, NM_198992, NM_001140, NM_001143854, NM_018404, NM_001135805, NM_001242397, NM_001002857, NM_001286129, NM_000218, NM_015192, NM_001252065, NM_152698, NM_001145427, NM_005022, NM_001303099, NM_001112706, NM_001243198, NM_015627, NM_199138, NM_178123, NM_001297774, NM_000891	4287	58	16881	1.76518	0.997579	0.115671	4.19478
GOTERM_MF_DIRECT	GO:0048306~calcium-dependent protein binding	26	0.5	0.00242877	NM_001316307, NM_000700, NM_003047, NM_014624, NM_000363, NM_019554, NM_001320597, NM_001320698, NM_001130969, NM_001135805, NM_001322903, NM_001232, NM_001193544, NM_001002857, NM_006272, NM_006271, NM_014232, NM_006650, NM_138735, NM_015194, NM_001199214, NM_000014, NM_001033677, NM_006950, NM_001879, NM_005620	4287	58	16881	1.76518	0.997579	0.115671	4.19478
INTERPRO	IPR014352:FERM/acyl-CoA-binding protein, 3-helical bundle	23	0.442308	0.00246857	NM_001286490, NM_001309242, NM_001271512, NM_001318337, NM_181825, NM_001282983, NM_173174, NM_006289, NM_001260493, NM_014728, NM_001080527, NM_015059, NM_020715, NM_013262, NM_002830, NM_019114, NM_001258331, NM_017671, NM_001286839, NM_002444, NM_001079862, NM_001252660, NM_015123	4625	50	18559	1.84587	0.999976	0.223888	4.52422
SMART	SM00454:SAM	36	0.692308	0.00248419	NM_015474, NM_001286523, NM_001006943, NM_003660, NM_173515, NM_145865, NM_001142643, NM_001277961, NM_015077, NM_015230, NM_001166160, NM_001099439, NM_152486, NM_001193307, NM_001309192, NM_001304537, NM_001278301, NM_004441, NM_001101676, NM_001135190, NM_001318761, NM_001257359, NM_001005373, NM_001282536, NM_001168648, NM_003621, NM_133266, NM_001280794, NM_033517, NM_020764, NM_016148, NM_1…	2682	85	10057	1.58816	0.81891	0.143877	3.67242
KEGG_PATHWAY	hsa04151:PI3K-Akt signaling pathway	120	2.30769	0.00248467	NM_001297571, NM_002292, NM_001259, NM_002291, NM_005544, NM_057749, NM_152309, NM_002203, NM_003247, NM_002207, NM_002204, NM_000368, NM_000582, NM_001206996, NM_001105206, NM_000314, NM_000889, NM_058174, NM_001314051, NM_006939, NM_001135052, NM_001145138, NM_182899, NM_001320707, NM_002213, NM_001130442, NM_001145339, NM_001190720, NM_006119, NM_181690, NM_181699, NM_001282181, NM_001288705, …	1902	345	6879	1.25799	0.518766	0.010544	3.25984
INTERPRO	IPR011333:BTB/POZ fold	66	1.26923	0.00248743	NM_033271, NM_032522, NM_152903, NM_145804, NR_109846, NM_017797, NM_001039574, NM_130446, NM_018143, NM_001318189, NM_018992, NM_015094, NM_004770, NM_025224, NR_110912, NM_001268, NM_001321547, NM_018316, NM_004980, NM_001257999, NM_004976, NM_001303451, NM_133329, NM_032775, NM_004975, NM_020768, NM_153270, NM_001172418, NM_057162, NM_006469, NM_001317990, NM_001256574, NR_110835, NM_138392, N…	4625	190	18559	1.3939	0.999978	0.220777	4.55802
UP_KEYWORDS	Differentiation	191	3.67308	0.0024949	NM_001282176, NM_001259, NM_001301085, NR_034146, NM_001034852, NM_000900, NM_014722, NM_001164317, NM_001143979, NM_001719, NM_001206999, NM_001002878, NM_017789, NM_001080477, NM_032727, NM_001271946, NM_001080479, NM_001166160, NM_001322151, NM_001130916, NM_001033088, NM_000479, NM_001314051, NM_000272, NM_016564, NM_002500, NM_001297764, NM_001168325, NM_178836, NM_003014, NM_194286, NM_0031…	4892	667	20581	1.20472	0.781571	0.0177384	3.6294
GOTERM_BP_DIRECT	GO:0046854~phosphatidylinositol phosphorylation	38	0.730769	0.00250657	NM_001010854, NM_058004, NM_005544, NM_001042599, NM_080601, NM_001195733, NM_020638, NM_001135636, NM_001042555, NM_001321378, NM_003559, NM_002039, NM_001242829, NM_005028, NM_005027, NM_018425, NM_001945, NM_001982, NM_001282426, NM_015092, NM_001005862, NM_006206, NM_003749, NM_002646, NM_014308, NM_001144914, NM_004795, NM_001146258, NM_001278253, NM_002607, NM_033137, NM_001128928, NM_00130…	4320	94	16792	1.57136	1	0.140246	4.8558
SMART	SM00060:FN3	57	1.09615	0.00253622	NM_053031, NM_001253387, NM_001006943, NM_015163, NM_003105, NM_007050, NM_000949, NM_002941, NM_020872, NM_022823, NM_015429, NM_001105244, NM_002841, NM_006343, NM_001099439, NM_001277285, NR_028136, NM_001193582, NM_002848, NM_001278301, NM_004441, NM_001318761, NM_152744, NM_175607, NM_001168375, NM_001127671, NM_020862, NM_001290039, NM_001003680, NM_022834, NM_001144952, NM_001161440, NM_00…	2682	150	10057	1.42493	0.825285	0.135309	3.74798
INTERPRO	IPR000210:BTB/POZ-like	63	1.21154	0.00257338	NM_033271, NM_032522, NM_152903, NM_145804, NR_109846, NM_017797, NM_001039574, NM_130446, NM_018143, NM_018992, NM_015094, NM_004770, NM_025224, NR_110912, NM_001268, NM_018316, NM_004980, NM_001257999, NM_004976, NM_001303451, NM_133329, NM_032775, NM_004975, NM_020768, NM_153270, NM_001172418, NM_057162, NM_006469, NM_001317990, NM_001256574, NR_110835, NM_138392, NM_005567, NM_001204269, NM_0…	4625	180	18559	1.40446	0.999985	0.222929	4.71194
KEGG_PATHWAY	hsa04919:Thyroid hormone signaling pathway	47	0.903846	0.00257527	NM_053056, NM_017617, NM_001261816, NM_001328651, NM_003047, NM_000461, NM_001122742, NM_000548, NM_001130964, NM_018593, NM_000701, NM_002755, NM_001284297, NM_005027, NM_004985, NM_004964, NM_001109891, NM_001145000, NM_001282426, NM_001146156, NM_005481, NM_002661, NM_001190919, NM_004774, NM_015192, NM_030662, NM_006517, NM_014308, NM_001079518, NM_133373, NM_002745, NM_053002, NM_001256213, …	1902	115	6879	1.47814	0.531447	0.0107717	3.37683
GOTERM_MF_DIRECT	GO:0004890~GABA-A receptor activity	12	0.230769	0.00260153	NM_000815, NM_000806, NM_000816, NM_001204266, NM_001114175, NM_001191321, NM_000812, NM_000813, NM_018558, NM_001270873, NM_000810, NM_000808	4287	19	16881	2.48698	0.998423	0.121068	4.48675
INTERPRO	IPR001251:CRAL-TRIO domain	16	0.307692	0.00263226	NM_152581, NM_014692, NM_001171877, NM_001320675, NM_001039199, NM_007118, NM_001010852, NM_015078, NM_173519, NM_002833, NM_004308, NM_001308049, NM_001129727, NM_178123, NM_033064, NR_028136	4625	30	18559	2.14014	0.999988	0.222964	4.81726
SMART	SM00630:Sema	17	0.326923	0.00265137	NM_001178061, NM_020163, NM_015103, NM_001300780, NM_001193301, NM_002673, NM_001005914, NM_020911, NM_017789, NM_001256347, NM_001146030, NM_001163257, NM_001142287, NM_032242, NM_001271661, NM_032108, NM_025179	2682	31	10057	2.05635	0.838607	0.130903	3.915
GOTERM_BP_DIRECT	GO:0001921~positive regulation of receptor recycling	10	0.192308	0.00265851	NM_001113348, NM_005856, NM_004781, NM_001135190, NM_001243195, NM_006178, NM_001146054, NM_147147, NM_001002857, NM_000021	4320	14	16792	2.77646	1	0.147003	5.14283
GOTERM_BP_DIRECT	GO:0090303~positive regulation of wound healing	10	0.192308	0.00265851	NM_001130442, NM_000681, NM_001313893, NM_000700, NM_053031, NM_001323382, NM_001265587, NM_001945, NM_005400, NM_001256876	4320	14	16792	2.77646	1	0.147003	5.14283
GOTERM_MF_DIRECT	GO:0005178~integrin binding	41	0.788462	0.00269067	NM_002292, NM_006487, NM_001316306, NM_001322033, NM_001005340, NM_033668, NM_002203, NM_006289, NM_004616, NM_001304392, NM_001276293, NM_002253, NM_002204, NM_001197296, NM_007124, NM_005226, NM_001261466, NM_000090, NM_001146030, NM_000552, NM_001135052, NM_001278642, NM_001769, NM_001205329, NM_003013, NM_001207063, NM_004194, NM_001110, NM_003259, NM_002026, NM_001311160, NM_004995, NM_03313…	4287	105	16881	1.53759	0.998736	0.122658	4.63707
INTERPRO	IPR013041:Coatomer/clathrin adaptor appendage, Ig-like subdomain	9	0.173077	0.00270863	NM_001291641, NM_001030006, NM_001242837, NM_001278511, NM_016128, NM_014203, NM_012133, NM_015044, NM_001282475	4625	12	18559	3.00957	0.999992	0.224273	4.95369
INTERPRO	IPR026523:Paraneoplastic antigen Ma	9	0.173077	0.00270863	NM_001282535, NM_020709, NM_006029, NM_001103150, NM_007257, NM_032882, NM_001312891, NM_001103149, NM_022151	4625	12	18559	3.00957	0.999992	0.224273	4.95369
INTERPRO	IPR003938:Potassium channel, voltage-dependent, EAG/ELK/ERG	9	0.173077	0.00270863	NM_001314030, NM_002238, NM_033272, NM_172057, NM_012285, NM_005477, NM_021072, NM_144633, NR_073074	4625	12	18559	3.00957	0.999992	0.224273	4.95369
GOTERM_BP_DIRECT	GO:0035235~ionotropic glutamate receptor signaling pathway	14	0.269231	0.00273944	NM_000834, NM_001134408, NM_000836, NM_000828, NM_000826, NM_000827, NM_173174, NM_001256213, NM_003885, NM_000832, NM_002088, NM_133445, NM_001286838, NM_001166247	4320	24	16792	2.26744	1	0.150023	5.29539
GOTERM_MF_DIRECT	GO:0005246~calcium channel regulator activity	15	0.288462	0.00284279	NM_001143676, NR_073547, NM_018398, NM_000905, NM_000839, NM_138735, NM_001033578, NM_001277961, NM_000840, NM_170693, NM_002738, NM_000844, NM_001282396, NM_015080, NM_014399	4287	27	16881	2.18762	0.999134	0.126815	4.89307
GOTERM_BP_DIRECT	GO:0006816~calcium ion transport	32	0.615385	0.00284961	NM_000905, NM_000944, NM_001753, NM_000068, NM_000746, NM_001035, NM_000748, NM_005856, NM_005854, NM_001206917, NM_001286272, NM_001001331, NM_000720, NM_001135955, NM_001099952, NM_000722, NM_001193544, NM_001320350, NM_006539, NM_018646, NM_031895, NM_015981, NM_021237, NM_031896, NM_012471, NM_133445, NM_002738, NM_000297, NM_020925, NM_001221, NM_000447, NM_001295	4320	76	16792	1.63665	1	0.154444	5.50267
UP_SEQ_FEATURE	site:Calcium ion selectivity and permeability	8	0.153846	0.0028662	NM_000720, NM_000721, NM_001256324, NM_001003406, NM_000068, NM_000718, NM_001005407, NM_000719	4858	10	20063	3.30391	1	0.341791	5.63728
UP_KEYWORDS	Hydroxylation	36	0.692308	0.00287159	NM_000089, NM_001287758, NM_017617, NM_015991, NM_001734, NM_001733, NM_001317771, NM_000501, NM_000495, NM_001165412, NM_078485, NM_000393, NM_000024, NM_001114101, NM_000090, NM_130445, NM_058174, NM_001294347, NM_000493, NM_004369, NM_000491, NR_045756, NM_001190720, NM_001278563, NM_000428, NM_001143886, NM_006371, NM_001206799, NM_001852, NM_001853, NM_001858, NM_000990, NM_001856, NM_001408…	4892	95	20581	1.59426	0.826454	0.0201582	4.16658
UP_KEYWORDS	Diamond-Blackfan anemia	10	0.192308	0.00287938	NM_000969, NM_001029, NM_001315530, NM_001026, NM_001011, NM_000975, NM_001031, NM_001022, NM_001030001, NM_000996	4892	15	20581	2.80472	0.827278	0.0199824	4.17767
INTERPRO	IPR013761:Sterile alpha motif/pointed domain	44	0.846154	0.0028804	NM_015474, NM_001286523, NM_001128160, NM_001303496, NM_015144, NM_001006943, NM_003660, NM_173515, NM_145865, NM_001142643, NM_015077, NM_001277961, NM_147156, NM_015230, NM_001166160, NM_001099439, NM_001308046, NM_001271012, NM_152486, NM_001193307, NM_001304537, NM_001309192, NM_001278301, NM_004441, NM_001101676, NM_001206615, NM_001135190, NM_001257359, NM_001318761, NM_001005373, NM_001282…	4625	117	18559	1.50907	0.999996	0.232285	5.25988
GOTERM_BP_DIRECT	GO:0008045~motor neuron axon guidance	12	0.230769	0.00290877	NM_001014434, NM_001289135, NM_001243283, NM_001164410, NM_006119, NM_001256758, NM_003061, NM_004522, NM_006735, NM_001304537, NM_001822, NM_001005862	4320	19	16792	2.45497	1	0.15626	5.61381
GOTERM_BP_DIRECT	GO:0043393~regulation of protein binding	12	0.230769	0.00290877	NM_001003801, NM_001304349, NM_015627, NM_006037, NM_001130916, NM_001314051, NM_012437, NM_005417, NM_002584, NM_003656, NM_000021, NM_001256536	4320	19	16792	2.45497	1	0.15626	5.61381
GOTERM_BP_DIRECT	GO:0050771~negative regulation of axonogenesis	12	0.230769	0.00290877	NM_001311160, NM_001301200, NM_004706, NM_001199216, NM_002544, NM_000314, NM_001313941, NM_001493, NM_021080, NM_023004, NM_001309192, NM_000021	4320	19	16792	2.45497	1	0.15626	5.61381
GOTERM_BP_DIRECT	GO:0006914~autophagy	50	0.961538	0.00292921	NM_001031726, NR_034146, NM_020964, NM_001317192, NM_001134381, NM_001018038, NM_001083617, NM_001305043, NM_001284518, NM_001244644, NM_000271, NM_001206567, NM_004869, NM_001329394, NM_014396, NM_001018041, NM_001271945, NM_001031677, NM_001206651, NM_018174, NM_001242826, NM_001142610, NM_013265, NM_001304547, NM_007313, NM_031296, NM_001318514, NM_178454, NM_001077198, NM_031412, NM_001172631…	4320	133	16792	1.46129	1	0.156149	5.65217
GOTERM_BP_DIRECT	GO:0001933~negative regulation of protein phosphorylation	27	0.519231	0.00295158	NM_006487, NM_001008392, NM_000801, NM_000660, NM_001100818, NM_052966, NM_001289135, NM_000314, NM_004562, NM_001204284, NM_130800, NM_001146054, NM_001314051, NM_001012338, NM_001160167, NM_032367, NM_001300906, NM_013233, NM_001168280, NM_014924, NM_001277764, NM_004958, NM_001111097, NM_001206878, NM_002377, NM_032552, NM_001159587	4320	61	16792	1.72049	1	0.156134	5.69414
GOTERM_CC_DIRECT	GO:0033270~paranode region of axon	9	0.173077	0.00298855	NM_000217, NM_001010980, NR_034146, NM_001199216, NM_015254, NM_001304346, NM_001149, NM_003632, NM_020971	4607	12	18224	2.96679	0.964144	0.0379612	4.67981
UP_SEQ_FEATURE	region of interest:Catalytic subdomain B	12	0.230769	0.00299066	NM_001122636, NM_001034845, NM_017423, NM_001319051, NM_198321, NM_001168368, NM_014568, NM_007210, NM_198516, NM_001304514, NM_022479, NM_001253827	4858	20	20063	2.47793	1	0.349162	5.87511
UP_SEQ_FEATURE	region of interest:Catalytic subdomain A	12	0.230769	0.00299066	NM_001122636, NM_001034845, NM_017423, NM_001319051, NM_198321, NM_001168368, NM_014568, NM_007210, NM_198516, NM_001304514, NM_022479, NM_001253827	4858	20	20063	2.47793	1	0.349162	5.87511
GOTERM_CC_DIRECT	GO:0019005~SCF ubiquitin ligase complex	23	0.442308	0.00299246	NM_033271, NM_012157, NM_033632, NM_012159, NM_001282683, NM_001282351, NM_012179, NM_024326, NM_145804, NM_001256856, NM_178820, NM_017797, NM_003592, NM_018143, NM_004562, NM_001323538, NM_003141, NM_001304791, NM_001001664, NM_001172418, NM_148177, NM_005744, NM_001193534	4607	50	18224	1.81963	0.9643	0.0375814	4.6858
SMART	SM00324:RhoGAP	29	0.557692	0.00299908	NM_001142685, NM_020824, NM_001199417, NM_004491, NM_021962, NM_005027, NM_001007231, NM_002547, NM_001025598, NM_001164741, NM_001278733, NM_015230, NM_004327, NM_004308, NM_001258415, NM_001293069, NM_001822, NM_001135190, NM_001270699, NM_001101800, NM_001318784, NM_001256026, NM_001033117, NM_001321164, NM_001135608, NM_018460, NM_001130065, NM_001256423, NM_006901	2682	65	10057	1.67299	0.872987	0.137043	4.41768
GOTERM_BP_DIRECT	GO:0017158~regulation of calcium ion-dependent exocytosis	18	0.346154	0.00299926	NM_001247987, NM_018646, NM_001163335, NM_016524, NM_003586, NM_001177880, NM_198992, NM_001252065, NM_000068, NM_001009991, NM_020783, NM_031914, NM_181519, NM_001143854, NM_003585, NM_001135805, NM_032298, NM_001297774	4320	35	16792	1.99905	1	0.15734	5.78355
INTERPRO	IPR001828:Extracellular ligand-binding receptor	18	0.346154	0.00303659	NM_000834, NM_001134408, NM_001278065, NM_000836, NM_000828, NM_005458, NM_000839, NM_000826, NM_000827, NM_001204376, NM_002088, NM_000832, NM_000841, NM_000840, NM_001286838, NM_001166247, NM_000844, NM_001143831	4625	36	18559	2.00638	0.999998	0.23882	5.53746
GOTERM_CC_DIRECT	GO:0043234~protein complex	130	2.5	0.00307089	NM_002014, NM_000700, NM_001009999, NM_000701, NM_003540, NM_000368, NM_003533, NM_004964, NM_000070, NM_001003791, NM_003537, NM_003536, NM_001493, NM_015323, NM_058174, NM_003348, NM_001260, NM_001139459, NM_001135052, NM_006271, NM_033632, NM_001195193, NM_198159, NM_001301128, NM_001320707, NM_002107, NM_001288837, NM_001166, NM_173689, NM_001681, NM_001321709, NM_001145339, NM_002111, NM_002…	4607	412	18224	1.24816	0.96729	0.038119	4.80579
GOTERM_BP_DIRECT	GO:0018108~peptidyl-tyrosine phosphorylation	56	1.07692	0.00315873	NM_001172129, NM_001006943, NM_020638, NM_173174, NM_015375, NM_101395, NM_002253, NM_001281435, NM_003821, NM_001003791, NM_006343, NM_003152, NM_001099439, NM_001278301, NM_001012338, NM_004441, NM_001005862, NM_001168236, NM_001144914, NM_001318761, NM_001014796, NM_001111097, NM_001304478, NM_001007792, NM_007313, NM_006119, NM_005045, NM_001048218, NM_001288705, NM_001042599, NM_001278690, N…	4320	153	16792	1.42271	1	0.163846	6.082
GOTERM_CC_DIRECT	GO:0031012~extracellular matrix	97	1.86538	0.00319998	NM_002305, NM_002292, NM_001302508, NM_006487, NM_002291, NM_001198695, NM_000900, NM_021019, NM_000801, NM_001164317, NM_133504, NM_001719, NM_001020, NM_002775, NM_001022, NM_014765, NM_003391, NM_001177388, NM_003540, NM_003247, NM_001320597, NM_001291860, NM_001017, NM_001105206, NM_002593, NM_000988, NM_001019, NM_000989, NM_015429, NM_001318186, NM_001015, NM_001282625, NM_058174, NM_130445…	4607	296	18224	1.2963	0.971677	0.0392546	5.00299
INTERPRO	IPR020454:Diacylglycerol/phorbol-ester binding	14	0.269231	0.00324347	NM_001347, NM_002744, NM_005400, NM_004333, NM_001080744, NM_001256197, NM_002742, NM_001323267, NM_170672, NM_001316329, NM_006255, NM_002738, NM_001293069, NM_001822	4625	25	18559	2.24714	0.999999	0.248405	5.90397
INTERPRO	IPR019748:FERM central domain	23	0.442308	0.00333329	NM_001286490, NM_001309242, NM_014907, NM_016239, NM_001318337, NM_181825, NM_001282983, NM_173174, NM_006289, NM_001260493, NM_014728, NM_001080527, NM_015059, NM_020715, NM_013262, NM_002830, NM_019114, NM_001258331, NM_017671, NM_001286839, NM_002444, NM_001252660, NM_015123	4625	51	18559	1.80967	0.999999	0.249945	6.06267
INTERPRO	IPR019749:Band 4.1 domain	23	0.442308	0.00333329	NM_001286490, NM_001309242, NM_014907, NM_016239, NM_001318337, NM_181825, NM_001282983, NM_173174, NM_006289, NM_001260493, NM_014728, NM_001080527, NM_015059, NM_020715, NM_013262, NM_002830, NM_019114, NM_001258331, NM_017671, NM_001286839, NM_002444, NM_001252660, NM_015123	4625	51	18559	1.80967	0.999999	0.249945	6.06267
UP_KEYWORDS	Autophagy	46	0.884615	0.00333401	NM_001127660, NR_034146, NM_020964, NM_001034850, NM_001135733, NM_031412, NM_001267048, NM_001172631, NM_001134381, NM_181509, NM_001278712, NM_001083617, NM_001305043, NM_004562, NM_001284518, NM_001206567, NM_001329394, NM_014396, NM_001190266, NM_001271512, NM_001313893, NM_001018041, NM_003217, NM_001271945, NM_001031677, NM_014924, NM_001005373, NM_013325, NM_003565, NM_001206651, NM_015395…	4892	130	20581	1.48866	0.869163	0.0228464	4.8222
GOTERM_BP_DIRECT	GO:0017156~calcium ion regulated exocytosis	9	0.173077	0.00336836	NM_014989, NM_014747, NM_004781, NM_014232, NM_001112706, NM_007023, NM_001100117, NM_032298, NM_001142353	4320	12	16792	2.91528	1	0.172547	6.47294
GOTERM_BP_DIRECT	GO:0071257~cellular response to electrical stimulus	9	0.173077	0.00336836	NM_001278065, NM_005612, NM_002143, NM_001040134, NM_003047, NM_000246, NM_152328, NM_006160, NM_001130969	4320	12	16792	2.91528	1	0.172547	6.47294
GOTERM_BP_DIRECT	GO:0021954~central nervous system neuron development	9	0.173077	0.00336836	NM_000230, NM_000052, NM_000905, NM_001164410, NM_000812, NM_001039538, NM_000194, NM_020944, NM_006763	4320	12	16792	2.91528	1	0.172547	6.47294
GOTERM_BP_DIRECT	GO:0032228~regulation of synaptic transmission, GABAergic	9	0.173077	0.00336836	NM_001134223, NM_004985, NM_001144382, NM_001160226, NM_000314, NM_003490, NM_001322178, NM_001276293, NM_006226	4320	12	16792	2.91528	1	0.172547	6.47294
GOTERM_BP_DIRECT	GO:0035641~locomotory exploration behavior	9	0.173077	0.00336836	NM_020795, NM_001135690, NM_000756, NM_001178015, NM_033517, NM_001321076, NM_005400, NM_001318915, NM_021640	4320	12	16792	2.91528	1	0.172547	6.47294
GOTERM_BP_DIRECT	GO:0035264~multicellular organism growth	33	0.634615	0.00353786	NM_001134771, NM_016592, NM_001006641, NM_080601, NM_001276252, NM_020733, NM_044472, NM_001308373, NM_000076, NM_001178015, NM_001163, NM_019102, NM_005324, NM_001083112, NM_001100588, NM_006815, NM_006203, NM_001281503, NM_004171, NM_001244698, NM_001144914, NM_002107, NM_006946, NM_001256182, NM_001168280, NM_024915, NM_001290216, NM_004958, NM_000489, NM_016270, NM_000400, NM_020818, NM_013943	4320	80	16792	1.6034	1	0.179192	6.78792
UP_SEQ_FEATURE	domain:PDZ 6	7	0.134615	0.00353831	NM_001178074, NM_001033057, NM_178140, NM_001080423, NM_001301128, NM_173515, NM_001142782	4858	8	20063	3.61365	1	0.393676	6.91477
UP_SEQ_FEATURE	repeat:WD 4	82	1.57692	0.00355804	NM_001297571, NM_020441, NM_001276252, NM_018256, NM_001013437, NM_001280541, NM_001206996, NM_003389, NM_001317924, NM_001173463, NM_001201472, NM_170710, NM_014714, NM_006578, NM_001173466, NM_005481, NM_001308330, NM_001013628, NM_003922, NM_003310, NM_025222, NM_012155, NM_052950, NM_005441, NM_001190266, NM_005720, NM_033632, NM_001317721, NM_001008707, NM_001201564, NM_001271786, NM_0012025…	4858	255	20063	1.32804	1	0.39067	6.95203
UP_SEQ_FEATURE	repeat:LRR 4	82	1.57692	0.00355804	NM_153350, NM_152441, NM_133504, NM_013231, NM_006338, NM_001145077, NM_152447, NM_001276293, NM_194449, NM_001321350, NM_001039029, NM_033402, NM_198565, NR_110512, NM_020737, NM_015564, NM_001289135, NM_002544, NM_001271946, NM_178568, NM_001079821, NM_001258419, NM_016562, NM_178839, NM_001282460, NM_005014, NM_014057, NM_152570, NM_018509, NM_012157, NM_001282351, NM_001134745, NM_015567, NM_…	4858	255	20063	1.32804	1	0.39067	6.95203
GOTERM_BP_DIRECT	GO:0006469~negative regulation of protein kinase activity	39	0.75	0.00369514	NM_000321, NM_001142314, NM_004232, NM_001261816, NM_001278690, NM_133504, NM_014598, NM_000548, NM_013231, NM_152901, NM_002072, NM_022743, NM_005934, NM_001080457, NM_178568, NM_001283012, NM_012479, NM_001258419, NM_004421, NM_178839, NM_001168325, NM_001301008, NM_181825, NM_014906, NM_001134745, NM_023004, NM_178011, NM_001168280, NM_001311160, NM_000852, NM_001281517, NM_022143, NM_002577, …	4320	99	16792	1.53126	1	0.185136	7.07929
GOTERM_CC_DIRECT	GO:0044224~juxtaparanode region of axon	8	0.153846	0.00374035	NM_000217, NM_014141, NR_034146, NM_001321076, NM_001199861, NM_001308217, NM_005076, NM_001204269	4607	10	18224	3.16458	0.984502	0.0452452	5.82431
UP_KEYWORDS	Chloride	29	0.557692	0.00375933	NM_000806, NM_000824, NM_001025356, NM_032646, NM_001243372, NM_001270873, NM_001204376, NM_001204266, NM_001191321, NM_001005367, NM_001278202, NM_012128, NM_000808, NM_000815, NM_000816, NM_001114175, NM_006536, NM_000812, NM_000813, NM_000810, NM_000492, NM_001814, NM_001256959, NM_001195483, NM_001042543, NM_018558, NM_001139443, NM_025250, NM_013943	4892	73	20581	1.6713	0.899112	0.0254431	5.42154
GOTERM_MF_DIRECT	GO:0016595~glutamate binding	8	0.153846	0.00384579	NM_000817, NM_004170, NM_001134366, NM_014704, NM_000844, NM_001197115, NM_000832, NM_001122633	4287	10	16881	3.15017	0.999928	0.164799	6.56489
GOTERM_MF_DIRECT	GO:0008331~high voltage-gated calcium channel activity	8	0.153846	0.00384579	NM_001206917, NM_000723, NM_000720, NM_201593, NM_000721, NM_000068, NM_000718, NM_000719	4287	10	16881	3.15017	0.999928	0.164799	6.56489
UP_SEQ_FEATURE	domain:PAC	14	0.269231	0.00384705	NM_033272, NM_001621, NM_012285, NM_001267843, NM_001243137, NM_001248002, NM_001314030, NM_001030272, NM_002238, NM_002517, NM_002518, NM_172057, NM_014862, NM_144633	4858	26	20063	2.22379	1	0.409978	7.49608
UP_KEYWORDS	Sodium transport	42	0.807692	0.00384815	NM_001081676, NM_000343, NM_001040151, NM_001010893, NM_003047, NM_001193339, NM_001112800, NM_000701, NM_001029998, NM_001130417, NM_001178015, NM_001143838, NM_006933, NM_001177984, NM_001146335, NM_006841, NM_001177651, NR_073074, NM_001258411, NM_001165963, NM_001258379, NM_001320350, NM_004588, NM_199037, NM_001300756, NM_001323971, NM_001142349, NM_001040142, NM_002977, NM_001256213, NM_001…	4892	117	20581	1.51023	0.904444	0.025752	5.54626
GOTERM_BP_DIRECT	GO:0042325~regulation of phosphorylation	11	0.211538	0.00386907	NM_001190720, NM_000589, NR_034146, NM_001243947, NM_001278138, NM_001719, NM_030949, NM_182776, NM_001285439, NM_014467, NM_000021	4320	17	16792	2.51514	1	0.191692	7.40048
GOTERM_BP_DIRECT	GO:0010628~positive regulation of gene expression	88	1.69231	0.00389491	NM_001259, NM_001319137, NM_001301085, NM_006487, NM_001172435, NM_006669, NM_001100818, NM_001753, NM_001317192, NM_002204, NM_015267, NM_002308, NM_044472, NM_147156, NM_000575, NM_005854, NM_000576, NM_002389, NM_172210, NM_005652, NM_002444, NM_002165, NM_001130916, NM_000479, NM_001168325, NM_001012338, NM_003014, NM_001005862, NM_004774, NM_004155, NM_001128834, NM_207396, NM_198159, NM_003…	4320	262	16792	1.30557	1	0.191579	7.44812
GOTERM_MF_DIRECT	GO:0004713~protein tyrosine kinase activity	49	0.942308	0.00389753	NM_001042599, NM_005433, NM_001172129, NM_001278690, NM_020638, NM_173174, NM_002757, NM_002755, NM_101395, NM_015375, NM_002253, NM_004714, NM_001281435, NM_000395, NM_001003791, NM_001320800, NM_006343, NM_004327, NM_003152, NM_001945, NM_001308046, NM_001982, NM_001242397, NM_001304537, NM_001309192, NM_001278301, NM_002446, NM_001005862, NM_001135052, NM_007065, NM_001168236, NM_030662, NM_00…	4287	133	16881	1.45074	0.999937	0.164003	6.65038
UP_KEYWORDS	Fatty acid metabolism	44	0.846154	0.00390123	NM_001288968, NM_001318509, NM_014646, NM_005094, NM_001271166, NM_001104558, NM_024306, NM_001286712, NM_001130966, NM_006111, NM_001140, NM_014485, NM_001256335, NM_007260, NM_000414, NM_000098, NM_017888, NM_022726, NM_024551, NM_001009185, NM_001256585, NM_001321541, NM_130767, NM_000954, NM_001256399, NM_001301856, NM_198580, NM_005063, NM_001178029, NM_198837, NM_016006, NM_006252, NM_00006…	4892	124	20581	1.49283	0.907495	0.0258201	5.62071
KEGG_PATHWAY	hsa00512:Mucin type O-Glycan biosynthesis	17	0.326923	0.0039199	NM_016591, NM_001034845, NM_003033, NM_017423, NM_198321, NM_007210, NM_014568, NM_198516, NM_022479, NM_001253827, NM_001122636, NM_020156, NM_001319051, NM_001168368, NM_001304514, NM_004776, NM_006927	1902	31	6879	1.98336	0.684852	0.016132	5.09776
GOTERM_BP_DIRECT	GO:0007010~cytoskeleton organization	58	1.11538	0.00394261	NM_001927, NM_005095, NM_001040134, NM_001323382, NM_033026, NM_016188, NM_052905, NM_002705, NM_001320591, NM_001164741, NR_037962, NM_001164883, NM_002444, NM_003632, NM_001270399, NM_001290228, NM_012120, NM_001243108, NM_000041, NM_001282668, NM_001128174, NM_173558, NM_001197181, NM_016453, NM_014975, NM_001243198, NM_001128924, NM_005436, NM_201599, NM_001303499, NM_003128, NM_001127493, NM…	4320	161	16792	1.4003	1	0.192427	7.53597
GOTERM_BP_DIRECT	GO:0043123~positive regulation of I-kappaB kinase/NF-kappaB signaling	58	1.11538	0.00394261	NM_003188, NM_002305, NM_001114182, NM_000801, NM_019554, NM_002308, NM_001324281, NM_000575, NM_003821, NM_001286771, NM_004862, NM_021255, NM_001002292, NM_003348, NM_001286510, NM_006272, NM_001145138, NM_001252226, NM_001313941, NM_003842, NM_005400, NM_001166, NM_001110556, NM_001199573, NM_001190720, NM_001024213, NM_007313, NM_001278740, NM_032409, NM_016235, NM_006068, NM_001135592, NM_00…	4320	161	16792	1.4003	1	0.192427	7.53597
KEGG_PATHWAY	hsa05230:Central carbon metabolism in cancer	29	0.557692	0.00395949	NM_001328651, NM_000189, NM_001322364, NM_001017524, NM_002755, NM_005027, NM_004985, NM_000314, NM_001109891, NM_001282426, NM_001256310, NM_001012338, NM_001005862, NM_006206, NM_030662, NM_001144914, NM_014308, NM_002745, NM_002629, NM_001130442, NM_004958, NM_001323068, NM_001280796, NM_001166686, NM_001007792, NM_001206799, NM_001002021, NM_181690, NM_001256045	1902	64	6879	1.63883	0.688514	0.0160695	5.148
UP_SEQ_FEATURE	region of interest:Autoinhibitory domain	6	0.115385	0.00397708	NM_001323375, NM_020439, NM_020397, NM_172206, NM_001270486, NM_003656	4858	6	20063	4.12989	1	0.415689	7.73987
GOTERM_CC_DIRECT	GO:0043202~lysosomal lumen	34	0.653846	0.00400224	NM_000153, NM_001167600, NM_000543, NM_001122606, NM_133504, NM_001025158, NM_003730, NM_001141973, NM_002076, NM_000202, NM_001291860, NM_000528, NM_000203, NM_001126336, NM_001284290, NM_001909, NM_005014, NM_014057, NM_002081, NM_001333, NM_000355, NM_004466, NM_006597, NM_001199739, NM_001079855, NM_177924, NM_005908, NM_001206943, NM_001199830, NM_001204255, NM_001257971, NM_000405, NM_00633…	4607	85	18224	1.58229	0.988431	0.0478233	6.21996
GOTERM_CC_DIRECT	GO:0030139~endocytic vesicle	24	0.461538	0.00401713	NM_001063, NM_012120, NM_005716, NM_002646, NM_005502, NM_004525, NM_014600, NM_138735, NM_001282971, NM_001130081, NM_004521, NM_001300899, NM_001080398, NM_001401, NM_001265592, NM_001166660, NM_006795, NM_014247, NM_005402, NM_004475, NM_001308155, NM_001252039, NM_001001132, NM_032552	4607	54	18224	1.7581	0.988622	0.0474881	6.24241
GOTERM_BP_DIRECT	GO:0010634~positive regulation of epithelial cell migration	17	0.326923	0.00403685	NM_001319137, NM_003182, NM_001265587, NM_002203, NM_001024847, NM_005400, NM_002204, NM_002228, NM_001204, NM_005022, NM_001287010, NM_001290223, NR_045555, NM_001142273, NM_001168344, NM_005417, NM_024940	4320	33	16792	2.00241	1	0.195285	7.70933
UP_KEYWORDS	Alternative promoter usage	34	0.653846	0.00405808	NM_001164665, NR_073547, NM_001172128, NM_001318504, NM_001122742, NM_001193599, NM_005876, NM_007124, NM_001112, NM_170713, NM_001163122, NM_001145056, NM_006914, NM_001079862, NM_152486, NM_130445, NM_001105077, NM_080592, NM_001143676, NM_007023, NM_001039469, NM_001243775, NM_138735, NM_001256876, NM_000061, NM_001170414, NM_001184985, NM_001145212, NM_198837, NM_033517, NM_001159287, NM_0011…	4892	90	20581	1.58934	0.915955	0.0265584	5.84042
GOTERM_MF_DIRECT	GO:0003774~motor activity	28	0.538462	0.00406645	NM_001309242, NM_021019, NM_005379, NM_016239, NM_001080950, NM_001135041, NM_001080527, NM_006111, NM_002254, NM_004984, NM_018728, NM_001256012, NM_006221, NM_005552, NM_015011, NM_012335, NM_004321, NM_000259, NM_015194, NM_001130065, NM_014981, NM_001135556, NM_001300899, NM_001199629, NM_004998, NM_006901, NM_022049, NM_001037494	4287	66	16881	1.67055	0.999959	0.167658	6.92895
INTERPRO	IPR000483:Cysteine-rich flanking region, C-terminal	33	0.634615	0.00408154	NM_024509, NM_000296, NM_006338, NM_013231, NM_020703, NM_001184750, NM_001017388, NM_015541, NM_001039029, NM_001080457, NM_001289135, NM_020737, NM_001271946, NM_178568, NM_016562, NM_138481, NM_001012338, NM_001281503, NM_015567, NM_023004, NM_001312686, NM_020862, NM_001099658, NM_022143, NM_001007792, NM_003263, NM_003266, NM_003265, NM_003061, NM_013281, NM_001318810, NM_006068, NM_001324188	4625	83	18559	1.59543	1	0.292059	7.37493
KEGG_PATHWAY	hsa05120:Epithelial cell signaling in Helicobacter pylori infection	30	0.576923	0.00410355	NM_080601, NM_001085454, NM_002754, NM_002752, NM_001693, NM_002751, NM_001690, NM_044472, NM_001281435, NM_001165412, NM_002228, NM_001318067, NM_003945, NM_001945, NM_139013, NM_002661, NM_001183, NM_001100592, NM_001301026, NM_001145138, NM_001205329, NM_001130020, NM_213620, NM_004691, NM_001110, NM_001111097, NM_001190720, NM_015994, NM_001695, NM_005417	1902	67	6879	1.61943	0.701482	0.0164243	5.3306
UP_SEQ_FEATURE	domain:CRAL-TRIO	15	0.288462	0.00411162	NM_152581, NM_014692, NM_001171877, NM_001320675, NM_001039199, NM_007118, NM_001010852, NM_015078, NM_173519, NM_002833, NM_004308, NM_001308049, NM_178123, NM_033064, NR_028136	4858	29	20063	2.13615	1	0.421529	7.99146
BIOCARTA	h_mapkPathway:MAPKinase Signaling Pathway	42	0.807692	0.00411172	NM_003188, NM_001256090, NM_001322237, NM_000660, NM_002757, NM_001242314, NM_002754, NM_005252, NM_002755, NM_002752, NM_004333, NM_001243926, NM_002751, NM_001256197, NM_001281435, NM_001165412, NM_002228, NM_001318067, NM_001307990, NM_001109891, NM_139013, NM_001251825, NM_001114123, NM_001130916, NM_001242560, NM_002446, NM_001145138, NM_030662, NM_006575, NM_001323552, NM_002745, NM_002953,…	542	87	1625	1.44739	0.714222	0.268849	5.36753
INTERPRO	IPR003116:Raf-like Ras-binding	7	0.134615	0.00414097	NM_003253, NM_001303533, NM_006480, NM_004333, NM_012454, NM_002926, NM_001256197	4625	8	18559	3.51116	1	0.290855	7.47841
GOTERM_CC_DIRECT	GO:0005813~centrosome	133	2.55769	0.00415287	NM_001259, NM_002487, NM_001270890, NR_034146, NM_001008563, NM_001247997, NM_001143979, NM_003731, NM_001173517, NM_006480, NM_001004298, NM_001278734, NM_001256053, NM_005148, NM_001173466, NM_006203, NM_004869, NM_198723, NM_001282907, NM_001252226, NM_001320707, NM_001205028, NM_001281517, NM_001304547, NM_001143886, NM_001134830, NM_001042404, NM_001193493, NM_002419, NM_033259, NM_001002259…	4607	426	18224	1.235	0.990222	0.0485415	6.44683
GOTERM_BP_DIRECT	GO:0051146~striated muscle cell differentiation	8	0.153846	0.00416476	NM_000321, NM_000599, NM_004985, NM_139013, NM_001130527, NM_001320675, NM_145808, NM_001308176	4320	10	16792	3.10963	1	0.199537	7.94414
INTERPRO	IPR000014:PAS domain	17	0.326923	0.004167	NM_001029851, NM_033272, NM_001621, NM_012285, NM_001252119, NM_003743, NM_001267843, NM_001243137, NM_001248002, NM_001314030, NM_002238, NM_001030272, NM_002517, NM_002518, NM_172057, NM_014862, NM_144633	4625	34	18559	2.00638	1	0.287756	7.52371
GOTERM_CC_DIRECT	GO:0031226~intrinsic component of plasma membrane	15	0.288462	0.00418205	NM_006206, NM_024551, NM_000911, NM_012281, NM_001040142, NM_001142349, NM_001328662, NM_015270, NM_001243283, NM_001257401, NM_133369, NM_001130417, NM_003266, NM_001308053, NM_005477	4607	28	18224	2.11914	0.990535	0.0483676	6.4907
UP_SEQ_FEATURE	domain:EF-hand 1	62	1.19231	0.00424041	NM_001034852, NM_021019, NM_002298, NM_001303048, NM_014624, NM_000945, NM_001130964, NM_019554, NM_001243252, NM_020672, NM_004929, NM_000070, NM_177938, NM_012198, NM_024103, NM_001098671, NM_001160210, NM_001171506, NM_002149, NM_006272, NM_006271, NM_001319676, NM_133373, NM_001190447, NM_014774, NM_003385, NM_001080744, NM_001277764, NM_001024213, NM_001185095, NM_001199629, NM_032041, NM_00…	4858	185	20063	1.38407	1	0.426712	8.2317
GOTERM_CC_DIRECT	GO:0000159~protein phosphatase type 2A complex	12	0.230769	0.004299	NM_003162, NM_006244, NM_001206996, NM_006243, NM_018947, NM_033119, NM_001282181, NM_001039877, NM_001190447, NM_001270476, NM_001291310, NM_014225	4607	20	18224	2.37343	0.991694	0.0491789	6.66641
UP_KEYWORDS	Nitration	22	0.423077	0.00435781	NM_001288662, NM_001256585, NM_006000, NM_001286712, NM_001290271, NM_003404, NM_003380, NM_000944, NM_018216, NR_103502, NM_199367, NM_001681, NM_001823, NM_003901, NM_006310, NM_080552, NM_001159287, NM_012276, NM_006082, NM_002735, NM_001270399, NM_001005336	4892	51	20581	1.81482	0.930031	0.0281939	6.25892
UP_KEYWORDS	Chloride channel	22	0.423077	0.00435781	NM_000815, NM_000806, NM_001025356, NM_000824, NM_000816, NM_001114175, NM_032646, NM_000812, NM_000813, NM_001270873, NM_000810, NM_000492, NM_001204266, NM_001191321, NM_001005367, NM_001042543, NM_018558, NM_001278202, NM_001139443, NM_025250, NM_013943, NM_000808	4892	51	20581	1.81482	0.930031	0.0281939	6.25892
UP_SEQ_FEATURE	compositionally biased region:Poly-Glu	156	3	0.00436231	NM_001160302, NM_001323382, NR_073110, NM_000068, NM_004486, NM_001163, NM_032727, NM_001039477, NM_001166160, NM_001286839, NM_001286130, NM_138462, NM_002500, NM_001323606, NM_001080470, NM_000179, NM_019850, NM_001039840, NM_001001344, NM_004981, NM_001304746, NM_000719, NM_022835, NM_001168648, NM_002111, NM_001286487, NM_018323, NM_198859, NM_007257, NM_020923, NM_005921, NM_001012301, NM_00…	4858	531	20063	1.2133	1	0.431196	8.45854
INTERPRO	IPR001683:Phox homologous domain	24	0.461538	0.00436761	NM_001142685, NM_001143676, NM_016224, NM_021249, NM_001243108, NM_015144, NM_002646, NM_032167, NM_152760, NM_024798, NM_001321378, NM_001130081, NM_001276293, NM_001033578, NM_001317781, NM_001289095, NM_183373, NM_001145427, NM_014426, NM_014035, NM_001242933, NM_001199835, NM_001308175, NM_003794	4625	55	18559	1.75102	1	0.294692	7.87205
GOTERM_MF_DIRECT	GO:0017048~Rho GTPase binding	15	0.288462	0.00437039	NM_004850, NM_001270520, NM_004723, NM_001079812, NM_175736, NM_001278368, NM_001128166, NM_001206999, NM_001130065, NM_001110556, NM_052905, NM_001201427, NM_005022, NM_032714, NM_004798	4287	28	16881	2.10949	0.999981	0.176124	7.42824
GOTERM_BP_DIRECT	GO:0051899~membrane depolarization	14	0.269231	0.00437519	NM_001005747, NM_199037, NM_001040151, NM_002744, NM_001753, NM_000718, NM_000068, NM_001197104, NM_000748, NM_002228, NM_001206917, NM_006078, NM_001256796, NM_000721	4320	25	16792	2.17674	1	0.207194	8.32918
KEGG_PATHWAY	hsa04062:Chemokine signaling pathway	69	1.32692	0.00445479	NM_020820, NM_001297571, NM_001172129, NM_173174, NM_000609, NM_001282619, NM_012202, NM_044472, NM_003253, NM_005406, NM_001165412, NM_001010935, NM_001116, NM_001098671, NM_006578, NM_001282426, NM_001146156, NM_006939, NM_001004056, NM_016848, NM_001145138, NM_015270, NM_001313941, NM_014308, NM_000377, NM_001243773, NM_001172646, NM_001130442, NM_001010942, NM_001190720, NM_001111097, NM_0011…	1902	186	6879	1.34169	0.73089	0.0175819	5.77443
GOTERM_CC_DIRECT	GO:0009986~cell surface	165	3.17308	0.00446037	NM_002305, NM_001134408, NM_001063, NM_004781, NM_000803, NM_000700, NM_002203, NM_007050, NM_006289, NM_001173514, NM_001040033, NM_176876, NM_152447, NM_002204, NM_001308022, NM_001114089, NM_020737, NM_000889, NM_005402, NM_002389, NM_172057, NM_001130916, NM_000887, NM_178839, NM_001542, NM_003014, NM_019022, NM_001257401, NM_001329239, NM_003842, NM_001114380, NM_002213, NM_016446, NM_020862…	4607	542	18224	1.20423	0.993064	0.0504637	6.90835
GOTERM_MF_DIRECT	GO:0004653~polypeptide N-acetylgalactosaminyltransferase activity	12	0.230769	0.00446376	NM_001122636, NM_001034845, NM_017423, NM_001319051, NM_198321, NM_001168368, NM_014568, NM_007210, NM_198516, NM_001304514, NM_022479, NM_001253827	4287	20	16881	2.36263	0.999985	0.176682	7.5811
GOTERM_CC_DIRECT	GO:0008328~ionotropic glutamate receptor complex	7	0.134615	0.0044774	NM_133266, NM_021120, NM_001286838, NM_016148, NM_001321076, NM_001145204, NM_001204387	4607	8	18224	3.46125	0.993195	0.0501429	6.93384
INTERPRO	IPR001589:Actinin-type, actin-binding, conserved site	13	0.25	0.00448625	NM_001127487, NM_003128, NM_007124, NM_001322033, NM_001102, NM_002298, NM_001164317, NM_001282337, NM_001024858, NM_006946, NM_001110556, NM_020971, NM_033071	4625	23	18559	2.26808	1	0.296793	8.07746
INTERPRO	IPR006028:Gamma-aminobutyric acid A receptor	13	0.25	0.00448625	NM_000806, NM_000815, NM_000816, NM_001114175, NM_000812, NM_000813, NM_001270873, NM_000810, NM_001204266, NM_001191321, NM_001042543, NM_018558, NM_000808	4625	23	18559	2.26808	1	0.296793	8.07746
GOTERM_BP_DIRECT	GO:0016192~vesicle-mediated transport	55	1.05769	0.00453587	NM_032451, NM_004781, NM_001002262, NM_001008660, NM_000548, NM_147147, NM_001142501, NM_001308330, NM_006634, NM_145169, NR_028136, NM_052874, NM_001025205, NM_016131, NM_014396, NM_001301076, NM_001115156, NM_001039569, NM_020971, NM_001318852, NM_032041, NM_014700, NM_001134830, NM_016128, NR_110005, NM_015044, NM_001291641, NR_134901, NM_001321102, NM_001278511, NM_001265589, NM_001127715, NM…	4320	152	16792	1.40649	1	0.212607	8.62216
GOTERM_BP_DIRECT	GO:0014066~regulation of phosphatidylinositol 3-kinase signaling	32	0.615385	0.00454261	NM_005544, NM_001042599, NM_080601, NM_001195733, NM_020638, NM_001135636, NM_001042555, NM_003559, NM_002039, NM_005028, NM_005027, NM_006244, NM_001109891, NM_001945, NM_001982, NM_001321984, NM_001005862, NM_006206, NM_003749, NM_012157, NM_001144914, NM_004795, NM_002745, NM_001146258, NM_001278253, NM_002607, NM_033137, NM_001304478, NM_006119, NM_001206924, NM_173552, NM_001256045	4320	78	16792	1.59468	1	0.211568	8.63442
GOTERM_BP_DIRECT	GO:0006605~protein targeting	19	0.365385	0.00457706	NM_015049, NM_014932, NM_005100, NM_007065, NM_005716, NM_003105, NM_001080950, NM_003404, NM_014765, NM_001039569, NM_001135702, NM_005886, NM_145731, NM_001145724, NM_000428, NM_015254, NM_012479, NM_000975, NM_004857	4320	39	16792	1.89368	1	0.211681	8.69712
KEGG_PATHWAY	hsa05223:Non-small cell lung cancer	26	0.5	0.00458107	NM_000321, NM_001259, NM_053056, NM_001261816, NM_001328651, NM_030662, NM_014308, NM_002745, NM_002755, NM_004333, NM_005027, NM_001256197, NM_001290216, NM_001130442, NM_004985, NM_170713, NM_001308158, NM_001316329, NM_002738, NM_181690, NM_001109891, NM_001282426, NM_002661, NM_006939, NM_001256045, NM_001005862	1902	56	6879	1.67919	0.740741	0.017838	5.93353
KEGG_PATHWAY	hsa04621:NOD-like receptor signaling pathway	26	0.5	0.00458107	NM_003188, NM_003302, NM_001145138, NM_001184902, NM_002745, NM_152901, NM_002754, NM_004536, NM_001243211, NM_001166, NM_002752, NM_001271970, NM_001033053, NM_013258, NM_002751, NM_032587, NM_001190720, NM_001165412, NM_001318067, NM_003821, NM_000576, NM_001109891, NM_001079821, NM_139013, NM_001321137, NM_001130912	1902	56	6879	1.67919	0.740741	0.017838	5.93353
BIOCARTA	h_edg1Pathway:Phospholipids as signalling intermediaries	17	0.326923	0.00465347	NM_006206, NM_000543, NM_001142644, NM_001313941, NM_015192, NM_002745, NM_002607, NM_021116, NM_177924, NM_001282538, NM_002069, NM_002738, NM_001109891, NM_001145000, NM_001282426, NM_005417, NM_001142601	542	27	1625	1.88773	0.757792	0.246926	6.05451
KEGG_PATHWAY	hsa04670:Leukocyte transendothelial migration	46	0.884615	0.0046601	NM_001302508, NM_004850, NM_001008540, NM_001328651, NM_001322033, NM_001160100, NM_080601, NM_001303048, NM_033668, NM_173174, NM_001278368, NM_004491, NM_002754, NM_000609, NM_001282619, NM_001085458, NM_005027, NM_002751, NM_044472, NM_005406, NM_002069, NM_000101, NM_001010935, NM_001164883, NM_139013, NM_002444, NM_001282426, NM_002661, NM_005602, NM_001290307, NM_001313941, NM_000632, NM_00…	1902	115	6879	1.44669	0.746723	0.0179071	6.03297
GOTERM_MF_DIRECT	GO:0004115~3',5'-cyclic-AMP phosphodiesterase activity	10	0.192308	0.00467463	NM_001029851, NM_001077196, NM_001130690, NM_001143839, NM_001243121, NM_006203, NM_000924, NM_000923, NM_000922, NM_001243137	4287	15	16881	2.62515	0.999991	0.181357	7.92546
KEGG_PATHWAY	hsa04660:T cell receptor signaling pathway	41	0.788462	0.00474844	NM_003188, NM_001261816, NM_001328651, NM_000945, NM_000944, NM_002754, NM_005252, NM_002755, NM_001128166, NM_005027, NM_001142353, NM_001324281, NM_002751, NM_004985, NM_044472, NM_001165412, NM_002228, NM_001323267, NM_001109891, NM_139013, NM_001282426, NM_001146156, NM_006939, NM_001145138, NM_001313941, NM_030662, NM_014308, NM_001204387, NM_002745, NM_000616, NM_080548, NM_001130442, NM_00…	1902	100	6879	1.48285	0.753247	0.0180094	6.14401
GOTERM_CC_DIRECT	GO:1990454~L-type voltage-gated calcium channel complex	6	0.115385	0.00487784	NM_001206917, NM_000720, NM_201593, NM_000722, NM_001164757, NM_000719	4607	6	18224	3.95572	0.995649	0.0539729	7.5315
GOTERM_CC_DIRECT	GO:0000137~Golgi cis cisterna	6	0.115385	0.00487784	NM_031231, NM_018667, NM_004486, NM_004140, NM_001305043, NM_001127713	4607	6	18224	3.95572	0.995649	0.0539729	7.5315
UP_SEQ_FEATURE	repeat:Spectrin 4	12	0.230769	0.00491741	NM_002705, NM_003128, NM_007124, NM_001322033, NM_001130438, NM_001102, NM_001024858, NM_006946, NR_028136, NM_020971, NM_033071, NM_007118	4858	21	20063	2.35994	1	0.465932	9.48476
GOTERM_BP_DIRECT	GO:0032872~regulation of stress-activated MAPK cascade	7	0.134615	0.00492453	NM_002574, NM_000852, NM_031862, NM_030662, NM_001109891, NM_002745, NM_002755	4320	8	16792	3.40116	1	0.224455	9.32716
GOTERM_BP_DIRECT	GO:0042428~serotonin metabolic process	7	0.134615	0.00492453	NM_001047, NM_001134408, NM_000524, NM_000052, NM_001001331, NM_000924, NM_001172418	4320	8	16792	3.40116	1	0.224455	9.32716
GOTERM_BP_DIRECT	GO:0016188~synaptic vesicle maturation	7	0.134615	0.00492453	NM_002866, NM_001032221, NM_001321076, NM_001008660, NM_001080421, NM_012437, NM_003179	4320	8	16792	3.40116	1	0.224455	9.32716
SMART	SM00219:TyrKc	35	0.673077	0.00492891	NM_001042599, NM_005433, NM_001172129, NM_001006943, NM_173174, NM_002253, NM_006343, NM_001308046, NM_001982, NM_001304537, NM_001309192, NM_001278301, NM_002446, NM_001012338, NM_001005862, NM_004441, NM_006206, NM_001135052, NM_001168236, NM_001144914, NM_001318761, NM_001014796, NM_002031, NM_000061, NM_001111097, NM_001007792, NM_000875, NM_007313, NM_001699, NM_002378, NM_002419, NM_0012886…	2682	85	10057	1.54404	0.966444	0.202523	7.16327
GOTERM_BP_DIRECT	GO:2000145~regulation of cell motility	15	0.288462	0.00495943	NM_001259, NM_004850, NM_001042599, NM_001243195, NM_001079812, NM_001168236, NM_001313941, NM_001320707, NM_001297649, NM_005406, NM_007313, NM_001166295, NM_001945, NM_001982, NM_001005862	4320	28	16792	2.08234	1	0.224495	9.39021
GOTERM_BP_DIRECT	GO:0007528~neuromuscular junction development	15	0.288462	0.00495943	NM_002292, NM_001005747, NM_020919, NM_001149, NM_000495, NM_001005505, NM_007124, NM_006078, NM_001206917, NM_000723, NM_004421, NM_201593, NM_001080421, NM_001303140, NM_001005862	4320	28	16792	2.08234	1	0.224495	9.39021
GOTERM_BP_DIRECT	GO:0019226~transmission of nerve impulse	12	0.230769	0.00497225	NM_000794, NM_014141, NM_021240, NM_006539, NM_006078, NM_001205329, NM_031895, NM_031896, NM_000430, NM_020971, NM_000844, NM_000068	4320	20	16792	2.33222	1	0.223661	9.41337
GOTERM_CC_DIRECT	GO:0005911~cell-cell junction	60	1.15385	0.00497519	NM_013231, NM_001142782, NM_006289, NM_001040033, NM_001085458, NM_012193, NM_020733, NM_044472, NM_001320591, NM_003253, NM_001105244, NM_000272, NM_016131, NM_001204387, NM_000377, NM_001110556, NM_005245, NM_024915, NM_001010942, NM_001033057, NM_014247, NM_001134830, NM_001308176, NM_002151, NM_001303499, NM_000343, NM_001322033, NM_014240, NM_178140, NM_002230, NM_001042555, NM_152722, NM_00…	4607	172	18224	1.3799	0.996098	0.054482	7.67624
KEGG_PATHWAY	hsa05210:Colorectal cancer	28	0.538462	0.00498784	NM_053056, NM_001328651, NM_001316307, NM_000660, NM_018947, NM_002755, NM_005252, NM_002752, NM_001291429, NM_005027, NM_004333, NM_001256197, NM_004985, NM_002228, NM_001318067, NM_001109891, NM_001130916, NM_001146156, NM_001282426, NM_000179, NM_001313941, NM_014308, NM_001024847, NM_002745, NM_005215, NM_181690, NM_005902, NM_001256045	1902	62	6879	1.63336	0.770096	0.0186709	6.44433
GOTERM_BP_DIRECT	GO:0006909~phagocytosis	22	0.423077	0.00499073	NM_001134419, NM_001198763, NM_000700, NM_001039459, NM_014742, NM_001195733, NM_001135636, NM_000674, NM_001114380, NM_003259, NM_001005360, NM_001252065, NM_000230, NM_001003680, NM_019112, NM_006343, NM_001699, NM_001038707, NM_001972, NM_002163, NM_001303238, NM_001308174	4320	48	16792	1.78156	1	0.22306	9.44672
GOTERM_BP_DIRECT	GO:0030148~sphingolipid biosynthetic process	22	0.423077	0.00499073	NM_001319, NM_001321541, NM_001256126, NM_001320834, NM_005713, NM_001104558, NM_024306, NM_001256399, NM_001301856, NM_002742, NM_002035, NM_003901, NM_147156, NM_139245, NM_001161473, NM_001300953, NM_004863, NM_021267, NM_030791, NM_001142601, NM_022726, NM_022075	4320	48	16792	1.78156	1	0.22306	9.44672
INTERPRO	IPR008145:Guanylate kinase/L-type calcium channel	14	0.269231	0.00502206	NM_001301026, NM_001005747, NM_001303037, NM_001301128, NM_001204387, NM_001142782, NM_001170414, NM_001033057, NM_001206917, NM_021120, NM_000723, NM_173496, NM_001321076, NM_201593	4625	26	18559	2.16072	1	0.321061	8.9998
GOTERM_MF_DIRECT	GO:0001540~beta-amyloid binding	17	0.326923	0.00508647	NM_012324, NM_001080418, NM_003105, NM_001025158, NM_000041, NM_021999, NM_001166050, NM_032027, NM_001304263, NM_000746, NM_003468, NR_045756, NM_001163, NM_015627, NM_001004051, NM_001009566, NM_012104	4287	34	16881	1.96886	0.999997	0.192725	8.59454
GOTERM_BP_DIRECT	GO:0051092~positive regulation of NF-kappaB transcription factor activity	49	0.942308	0.0050928	NM_003188, NM_001167930, NM_001322237, NM_000660, NM_001242314, NM_001752, NM_145808, NM_001281716, NM_001242310, NM_178812, NM_001324281, NM_002308, NM_000029, NM_004985, NM_001005207, NM_001165412, NM_003821, NM_000070, NM_001323267, NM_000576, NM_001079821, NM_000479, NM_001142523, NM_001142601, NM_003348, NM_018975, NM_004723, NM_001145138, NM_001137550, NM_001323552, NM_015981, NM_002744, NM…	4320	133	16792	1.43207	1	0.225733	9.63079
UP_SEQ_FEATURE	domain:SAM	32	0.615385	0.00511584	NM_015474, NM_001286523, NM_001303496, NM_001006943, NM_173515, NM_145865, NM_001277961, NM_147156, NM_015230, NM_001166160, NM_001099439, NM_152486, NM_001193307, NM_001304537, NM_001309192, NM_001278301, NM_004441, NM_001101676, NM_001135190, NM_001318761, NM_001257359, NM_001005373, NM_001168648, NM_001033057, NM_133266, NM_001280794, NM_033517, NM_016148, NM_198040, NM_005565, NM_001288629, N…	4858	83	20063	1.59225	1	0.474572	9.84893
BIOCARTA	h_rhoPathway:Rho cell motility signaling pathway	20	0.384615	0.00513025	NM_002314, NM_004706, NM_005720, NM_001079812, NM_053031, NM_001313941, NM_001127662, NM_001135636, NM_006289, NM_001278253, NM_014784, NM_001270439, NM_002547, NM_005406, NM_001164741, NR_103560, NM_005022, NM_004308, NM_017450, NM_005417	542	34	1625	1.76362	0.790621	0.229412	6.65528
UP_SEQ_FEATURE	repeat:LRR 3	94	1.80769	0.00513479	NM_153350, NM_152441, NM_133504, NM_006336, NM_012308, NM_013231, NM_006338, NM_001145077, NM_152447, NM_001276293, NM_194449, NM_001321350, NM_001039029, NM_198565, NM_033402, NR_110512, NM_020737, NM_001289135, NM_015564, NM_001098802, NM_002544, NM_001271946, NM_178568, NM_001079821, NM_001258419, NM_016562, NM_178839, NM_198075, NM_001282460, NM_005014, NM_014057, NM_152570, NM_018509, NM_012…	4858	302	20063	1.28546	1	0.471169	9.88366
GOTERM_BP_DIRECT	GO:0032469~endoplasmic reticulum calcium ion homeostasis	10	0.192308	0.00513516	NM_000837, NM_003217, NM_001282684, NM_001099952, NM_021237, NM_001291429, NM_001221, NM_001010989, NM_001681, NM_000021	4320	15	16792	2.59136	1	0.226054	9.70707
GOTERM_BP_DIRECT	GO:0006198~cAMP catabolic process	10	0.192308	0.00513516	NM_001029851, NM_001077196, NM_001130690, NM_001143839, NM_001243121, NM_006203, NM_000924, NM_000923, NM_000922, NM_001243137	4320	15	16792	2.59136	1	0.226054	9.70707
GOTERM_BP_DIRECT	GO:0001964~startle response	10	0.192308	0.00513516	NM_000217, NM_000824, NM_001134408, NM_002238, NM_001135690, NM_000836, NM_002517, NM_004562, NM_004992, NM_033225	4320	15	16792	2.59136	1	0.226054	9.70707
INTERPRO	IPR001320:Ionotropic glutamate receptor	11	0.211538	0.0052605	NM_133445, NM_000834, NM_001134408, NM_000836, NM_000828, NM_001286838, NM_000826, NM_000827, NM_001166247, NM_002088, NM_000832	4625	18	18559	2.45224	1	0.328701	9.40743
INTERPRO	IPR019594:Glutamate receptor, L-glutamate/glycine-binding	11	0.211538	0.0052605	NM_133445, NM_000834, NM_001134408, NM_000836, NM_000828, NM_001286838, NM_000826, NM_000827, NM_001166247, NM_002088, NM_000832	4625	18	18559	2.45224	1	0.328701	9.40743
INTERPRO	IPR000798:Ezrin/radixin/moesin like	11	0.211538	0.0052605	NM_013262, NM_001286490, NM_002830, NM_019114, NM_001258331, NM_181825, NM_001286839, NM_002444, NM_001282983, NM_001260493, NM_001252660	4625	18	18559	2.45224	1	0.328701	9.40743
INTERPRO	IPR001508:NMDA receptor	11	0.211538	0.0052605	NM_133445, NM_000834, NM_001134408, NM_000836, NM_000828, NM_001286838, NM_000826, NM_000827, NM_001166247, NM_002088, NM_000832	4625	18	18559	2.45224	1	0.328701	9.40743
INTERPRO	IPR023214:HAD-like domain	32	0.615385	0.00528743	NM_001031701, NM_001001396, NM_015205, NM_001008392, NM_014646, NM_001130848, NM_000701, NM_152729, NM_001141973, NM_001167880, NM_000052, NM_001001331, NM_000053, NR_073598, NM_001042371, NM_001001563, NR_033464, NM_001001344, NM_001256213, NM_016529, NM_001318765, NM_001165966, NM_005244, NM_001681, NM_001001323, NM_001005855, NM_001206878, NM_020845, NM_001292017, NM_025153, NM_020315, NM_0060…	4625	81	18559	1.58529	1	0.325429	9.45335
GOTERM_MF_DIRECT	GO:0030215~semaphorin receptor binding	13	0.25	0.00529134	NM_001178061, NM_020163, NM_001300780, NM_001193301, NM_002673, NM_001005914, NM_001272077, NM_017789, NM_001256347, NM_001146030, NM_001142287, NM_001271661, NM_032108	4287	23	16881	2.22567	0.999998	0.196698	8.92567
GOTERM_BP_DIRECT	GO:0097119~postsynaptic density protein 95 clustering	6	0.115385	0.00529841	NM_014932, NM_020795, NM_022143, NM_005045, NM_138735, NM_015080	4320	6	16792	3.88704	1	0.231004	10.0005
GOTERM_BP_DIRECT	GO:0097237~cellular response to toxic substance	6	0.115385	0.00529841	NM_000911, NM_001166160, NM_004562, NM_032409, NM_145804, NM_001260497	4320	6	16792	3.88704	1	0.231004	10.0005
GOTERM_BP_DIRECT	GO:0097084~vascular smooth muscle cell development	6	0.115385	0.00529841	NM_001124, NM_012259, NM_005854, NM_001278138, NM_000232, NM_005524	4320	6	16792	3.88704	1	0.231004	10.0005
GOTERM_MF_DIRECT	GO:0005543~phospholipid binding	34	0.653846	0.00531912	NM_020820, NM_001635, NM_020804, NM_003128, NM_000700, NM_206909, NR_073110, NM_005502, NM_004491, NM_001159322, NM_002547, NM_181509, NM_000437, NM_031914, NM_001037131, NM_001290008, NM_001146054, NM_001122633, NM_014395, NM_014232, NM_000952, NM_000041, NM_001321164, NM_001135608, NM_003568, NM_006946, NM_020971, NR_103511, NM_001401, NM_001154, NM_001024858, NM_001308203, NM_013451, NM_020945	4287	86	16881	1.55677	0.999998	0.194722	8.97047
GOTERM_MF_DIRECT	GO:0001786~phosphatidylserine binding	18	0.346154	0.00532253	NM_001286129, NM_001256841, NM_001313893, NM_001280558, NM_003568, NM_001130964, NM_006597, NM_001003954, NM_198992, NM_001252065, NM_001130064, NM_020783, NM_001112706, NM_001174060, NM_001699, NM_001135805, NM_178123, NM_001297774	4287	37	16881	1.91565	0.999998	0.192015	8.97598
KEGG_PATHWAY	hsa04520:Adherens junction	31	0.596154	0.0054262	NM_003188, NM_005433, NM_001322033, NM_001316307, NM_001024934, NM_001282983, NM_005358, NM_001085458, NM_044472, NM_001201404, NM_001105244, NM_001164883, NM_001109891, NM_001130916, NM_003941, NM_017450, NM_001005862, NM_001290307, NM_001301026, NM_001313941, NM_000377, NM_002745, NM_001024847, NM_080548, NM_000875, NM_001102, NM_001291965, NM_001166295, NM_005902, NM_001127384, NM_005417	1902	71	6879	1.57913	0.798032	0.0200451	6.99193
INTERPRO	IPR018979:FERM, N-terminal	15	0.288462	0.00543023	NM_001286490, NM_181825, NM_001318337, NM_001282983, NM_006289, NM_001260493, NM_015059, NM_013262, NM_002830, NM_019114, NM_001258331, NM_001286839, NM_002444, NM_001252660, NM_015123	4625	29	18559	2.07556	1	0.327993	9.69653
UP_SEQ_FEATURE	repeat:LRR 1	99	1.90385	0.00547376	NM_001201372, NM_153350, NM_152441, NM_006336, NM_006338, NM_013231, NM_152447, NM_020737, NR_110512, NM_001271946, NM_016562, NM_178839, NM_198075, NM_001282460, NM_005014, NM_152570, NM_018509, NM_012157, NM_001317721, NM_012159, NM_001099658, NM_020862, NM_001007792, NM_006401, NM_001278651, NM_000246, NM_001184750, NM_001080457, NM_024963, NM_004225, NM_002939, NM_023004, NM_006305, NM_178011…	4858	321	20063	1.2737	1	0.488332	10.5023
UP_SEQ_FEATURE	repeat:LRR 15	22	0.423077	0.0054831	NM_002939, NM_015567, NM_001277226, NM_194449, NM_004369, NM_001184750, NM_001017388, NM_020794, NM_015541, NM_198565, NM_007018, NM_001324336, NM_001289135, NM_003266, NM_001271946, NM_003265, NM_016562, NM_003061, NM_032206, NM_001318810, NM_138481, NM_001289003	4858	51	20063	1.78152	1	0.484323	10.5193
GOTERM_MF_DIRECT	GO:0015459~potassium channel regulator activity	19	0.365385	0.00548992	NM_001143676, NM_004732, NM_001204387, NM_001199861, NM_002744, NM_001321907, NM_001039350, NM_020703, NM_001110556, NM_001033578, NM_147183, NM_170693, NM_001144967, NM_000024, NM_014379, NM_173194, NM_001308217, NM_001322799, NM_004137	4287	40	16881	1.87042	0.999999	0.194623	9.24554
GOTERM_MF_DIRECT	GO:0005057~receptor signaling protein activity	19	0.365385	0.00548992	NM_004734, NM_018110, NM_001303533, NM_002073, NM_001173514, NM_003559, NM_006480, NM_013231, NM_004333, NM_002926, NM_001204878, NM_001256197, NM_003253, NM_001024226, NM_005388, NM_013281, NM_001130916, NM_012454, NM_003641	4287	40	16881	1.87042	0.999999	0.194623	9.24554
UP_SEQ_FEATURE	domain:PX	21	0.403846	0.0056767	NM_016224, NM_021249, NM_001243108, NM_002646, NM_032167, NM_152760, NM_024798, NM_001321378, NM_001130081, NM_001276293, NM_001033578, NM_001317781, NM_183373, NM_001145427, NM_001289095, NM_014426, NM_014035, NM_001242933, NM_001199835, NM_001308175, NM_003794	4858	48	20063	1.80683	1	0.49171	10.8708
GOTERM_CC_DIRECT	GO:0031901~early endosome membrane	43	0.826923	0.00572029	NM_018475, NM_021249, NM_015470, NM_000700, NM_001243372, NM_004140, NM_001006943, NM_001753, NM_001172659, NM_001010852, NM_003468, NM_018425, NM_006795, NM_181482, NM_173519, NM_001002266, NM_004799, NM_001252039, NM_001242933, NM_001323606, NM_001304537, NM_001177651, NM_004441, NM_001002292, NM_001243195, NM_001318784, NM_001243571, NM_005843, NM_001168375, NM_000492, NM_001286094, NM_014426,…	4607	116	18224	1.46634	0.998304	0.0618001	8.77712
UP_SEQ_FEATURE	compositionally biased region:Gln-rich	52	1	0.00574492	NM_001297573, NM_017519, NM_033026, NM_014911, NM_001308022, NM_001286771, NM_152641, NM_006387, NM_000333, NM_001621, NM_003482, NM_001271945, NM_053002, NM_017780, NM_001267843, NM_003743, NM_177454, NM_001172648, NM_019589, NM_145754, NM_005686, NM_001163259, NM_001267617, NM_001173452, NM_001142550, NM_001007559, NM_001318514, NM_001300960, NM_021072, NM_014048, NM_015316, NM_013318, NM_00459…	4858	152	20063	1.41286	1	0.491335	10.9943
KEGG_PATHWAY	hsa04970:Salivary secretion	36	0.692308	0.00578415	NM_016592, NM_001001396, NM_003047, NM_001199692, NM_001775, NM_000701, NM_002072, NM_001284297, NM_000025, NM_000024, NM_001001331, NM_001116, NM_002224, NM_001099952, NM_000740, NM_014232, NM_015270, NM_015192, NM_018646, NM_001001344, NM_001322838, NM_001256213, NM_001172646, NM_001130687, NM_006888, NM_001001323, NM_021116, NM_001046, NM_001304349, NM_005184, NM_001316329, NM_002738, NM_00120…	1902	86	6879	1.51398	0.818314	0.0210928	7.43687
BIOCARTA	h_ptdinsPathway:Phosphoinositides and their downstream targets.	15	0.288462	0.00579754	NM_001025205, NM_004723, NM_001261816, NM_002744, NM_005400, NM_000061, NM_001111097, NM_001323068, NM_001166686, NM_001024226, NM_001134398, NM_001002021, NM_014203, NM_001146156, NM_019884	542	23	1625	1.95532	0.829255	0.223153	7.49015
UP_SEQ_FEATURE	repeat:LRR 16	20	0.384615	0.00584887	NM_015567, NM_001277226, NM_194449, NM_004369, NM_001184750, NM_020794, NM_015541, NM_198565, NM_007018, NM_001324336, NM_001289135, NM_003266, NM_001271946, NM_003265, NM_016562, NM_003061, NM_032206, NM_001318810, NM_138481, NM_001289003	4858	45	20063	1.83551	1	0.493083	11.1822
GOTERM_MF_DIRECT	GO:0019905~syntaxin binding	31	0.596154	0.00594589	NM_004140, NM_001163335, NM_005502, NM_198992, NM_001127715, NM_000068, NM_001009991, NM_031914, NM_001143854, NM_004486, NM_003585, NM_001283018, NM_001015002, NM_001308330, NM_007269, NM_003827, NM_001247987, NM_014232, NM_000352, NM_006827, NM_016524, NM_003586, NM_001177880, NM_001323933, NM_001252065, NM_020783, NM_001032221, NM_181519, NM_007313, NM_032298, NM_001297774	4287	77	16881	1.58532	1	0.206111	9.97602
UP_SEQ_FEATURE	domain:PDZ 3	15	0.288462	0.00601271	NM_001178074, NM_001301026, NM_001172128, NM_178140, NM_001301128, NM_001204387, NM_032622, NM_173515, NM_001142782, NM_001170414, NM_001033057, NM_021120, NM_001080423, NM_001321076, NM_001297764	4858	30	20063	2.06494	1	0.498251	11.4777
INTERPRO	IPR002048:EF-hand domain	75	1.44231	0.00601301	NM_031231, NM_021019, NM_002298, NM_001303048, NM_014624, NM_000945, NM_001130964, NM_019554, NM_001243252, NM_004929, NM_177938, NM_000070, NM_024103, NM_012198, NM_001098671, NM_001160210, NM_015130, NM_001168325, NM_001171506, NM_002149, NM_006272, NM_006271, NM_001319676, NM_001190447, NM_014774, NM_012318, NM_003385, NM_001080744, NM_000718, NM_001277764, NM_001199629, NM_001185095, NM_00518…	4625	228	18559	1.31999	1	0.351398	10.6826
UP_SEQ_FEATURE	repeat:LRR 2	99	1.90385	0.00602955	NM_001201372, NM_153350, NM_152441, NM_006336, NM_006338, NM_013231, NM_152447, NM_020737, NR_110512, NM_001271946, NM_016562, NM_178839, NM_198075, NM_001282460, NM_005014, NM_152570, NM_018509, NM_012157, NM_001317721, NM_012159, NM_001099658, NM_020862, NM_001007792, NM_006401, NM_001278651, NM_000246, NM_001184750, NM_001080457, NM_024963, NM_004225, NM_002939, NM_023004, NM_006305, NM_178011…	4858	322	20063	1.26975	1	0.494874	11.508
GOTERM_BP_DIRECT	GO:0030335~positive regulation of cell migration	64	1.23077	0.0060411	NM_001319137, NM_002291, NM_003302, NM_017617, NM_053031, NM_001005340, NM_173174, NM_002253, NM_001077710, NM_003253, NM_017789, NM_172210, NM_001145000, NM_001130916, NM_130445, NM_001012338, NM_001142601, NM_003749, NM_020163, NM_000510, NM_000794, NM_006500, NM_001277764, NM_001130442, NM_001111097, NM_001145031, NM_001174136, NM_001288705, NM_032108, NM_001220491, NM_001322033, NM_001316306,…	4320	184	16792	1.35201	1	0.257424	11.3239
SMART	SM00072:GuKc	14	0.269231	0.00607377	NM_001301026, NM_001005747, NM_001303037, NM_001301128, NM_001204387, NM_001142782, NM_001170414, NM_001033057, NM_001206917, NM_021120, NM_000723, NM_173496, NM_001321076, NM_201593	2682	25	10057	2.0999	0.984784	0.230172	8.7571
GOTERM_MF_DIRECT	GO:0043274~phospholipase binding	11	0.211538	0.00608005	NM_006158, NM_001347, NM_001261816, NM_005184, NM_080601, NM_004562, NM_002744, NM_000430, NM_000377, NM_001146054, NM_006888	4287	18	16881	2.40638	1	0.207374	10.1899
GOTERM_MF_DIRECT	GO:0005234~extracellular-glutamate-gated ion channel activity	11	0.211538	0.00608005	NM_133445, NM_000834, NM_001134408, NM_000836, NM_000828, NM_001286838, NM_000826, NM_000827, NM_001166247, NM_002088, NM_000832	4287	18	16881	2.40638	1	0.207374	10.1899
UP_SEQ_FEATURE	domain:CUB 1	17	0.326923	0.00614177	NM_002333, NM_001135703, NM_001201465, NM_001201477, NM_001734, NM_033225, NM_001733, NM_002593, NM_001114099, NM_001184773, NM_001098635, NM_001271938, NM_001329226, NM_198124, NM_183378, NM_001281956, NM_001879	4858	36	20063	1.95023	1	0.496972	11.7097
UP_SEQ_FEATURE	domain:CUB 2	17	0.326923	0.00614177	NM_002333, NM_001135703, NM_001201465, NM_001201477, NM_001734, NM_033225, NM_001733, NM_002593, NM_001114099, NM_001184773, NM_001098635, NM_001271938, NM_001329226, NM_198124, NM_183378, NM_001281956, NM_001879	4858	36	20063	1.95023	1	0.496972	11.7097
INTERPRO	IPR023174:3'5'-cyclic nucleotide phosphodiesterase, conserved site	12	0.230769	0.00622036	NM_001191057, NM_001029851, NM_001077196, NM_001130690, NM_001143839, NM_001243121, NM_000283, NM_006203, NM_000924, NM_000923, NM_000922, NM_001243137	4625	21	18559	2.293	1	0.356331	11.0309
INTERPRO	IPR001331:Guanine-nucleotide dissociation stimulator, CDC24, conserved site	12	0.230769	0.00622036	NM_020820, NM_003253, NM_001047160, NM_001289698, NM_001171877, NM_004327, NM_001134398, NM_021962, NM_001113511, NM_001001132, NM_001198665, NM_012454	4625	21	18559	2.293	1	0.356331	11.0309
GOTERM_MF_DIRECT	GO:0044548~S100 protein binding	9	0.173077	0.00623584	NM_033137, NM_006272, NM_024060, NM_006271, NM_002246, NM_014624, NM_001002857, NM_001681, NM_005620	4287	13	16881	2.72611	1	0.209244	10.4376
GOTERM_BP_DIRECT	GO:0001764~neuron migration	40	0.769231	0.0063253	NM_004734, NM_002487, NM_153487, NM_001253387, NM_001143979, NM_000609, NM_001291429, NM_001318139, NM_005076, NM_002204, NM_001164410, NM_001261448, NM_001256012, NM_003159, NM_000430, NM_001025579, NM_001193582, NM_001012338, NM_001286129, NM_001286164, NM_006020, NM_017412, NM_004114, NM_001300780, NM_000555, NM_001039469, NM_020064, NM_001168375, NM_001166050, NM_005986, NM_003885, NM_000021,…	4320	105	16792	1.48078	1	0.266288	11.8254
GOTERM_BP_DIRECT	GO:0010508~positive regulation of autophagy	19	0.365385	0.00634981	NM_001252226, NM_001256124, NM_001135733, NM_133504, NM_144997, NM_001271945, NM_001199573, NM_001134381, NM_014924, NM_003565, NM_178812, NM_001206651, NM_006252, NM_001305043, NR_135213, NM_003141, NM_001329429, NM_006545, NM_001256045	4320	40	16792	1.84634	1	0.26569	11.8686
GOTERM_BP_DIRECT	GO:0046426~negative regulation of JAK-STAT cascade	19	0.365385	0.00634981	NM_001198683, NM_004232, NM_014598, NM_133504, NM_181825, NM_001134745, NM_023004, NM_013231, NM_001753, NM_178011, NM_080867, NM_001080457, NM_022143, NM_178568, NM_001258419, NM_021080, NM_013281, NM_178839, NM_002500	4320	40	16792	1.84634	1	0.26569	11.8686
INTERPRO	IPR008266:Tyrosine-protein kinase, active site	36	0.692308	0.00642821	NM_014916, NM_001042599, NM_005433, NM_001172129, NM_001006943, NM_173174, NM_002253, NM_001320800, NM_006343, NM_001308046, NM_001304537, NM_001309192, NM_001278301, NM_001012338, NM_001080434, NM_001005862, NM_004441, NM_006206, NM_001135052, NM_001168236, NM_001144914, NM_001318761, NM_001014796, NM_002031, NM_052843, NM_000061, NM_001111097, NM_152534, NM_001007792, NM_000875, NM_007313, NM_0…	4625	95	18559	1.52062	1	0.361092	11.3788
GOTERM_BP_DIRECT	GO:0032092~positive regulation of protein binding	26	0.5	0.00648191	NM_015103, NM_000296, NM_000801, NM_002881, NM_012342, NM_004041, NM_001753, NM_001271970, NM_003253, NM_001113239, NM_001164410, NM_004562, NM_001300796, NM_001146156, NM_130800, NM_001113511, NM_001301738, NM_001166343, NM_001185054, NM_001252226, NM_001010989, NM_001280794, NM_014247, NM_001303099, NM_004048, NM_001002259	4320	61	16792	1.65677	1	0.268922	12.1007
GOTERM_BP_DIRECT	GO:0031623~receptor internalization	20	0.384615	0.00650517	NM_001135052, NM_001769, NM_006669, NM_004106, NM_000827, NM_001008660, NM_033668, NM_001753, NM_005076, NM_001005360, NM_001297649, NM_001124, NM_005856, NM_005854, NM_015627, NM_001146054, NM_001242933, NM_001004056, NM_001005336, NM_001303238	4320	43	16792	1.80792	1	0.268273	12.1415
GOTERM_BP_DIRECT	GO:0043525~positive regulation of neuron apoptotic process	20	0.384615	0.00650517	NM_001256090, NM_000904, NM_181501, NM_001128166, NM_001291429, NM_003885, NM_002088, NM_044472, NM_001281435, NM_182691, NM_002228, NM_007313, NM_001164410, NM_000051, NM_003969, NM_006037, NM_006221, NM_002419, NM_001288629, NM_001166247	4320	43	16792	1.80792	1	0.268273	12.1415
GOTERM_BP_DIRECT	GO:0070373~negative regulation of ERK1 and ERK2 cascade	25	0.480769	0.00656622	NM_004417, NM_006487, NM_001243611, NM_006480, NM_004041, NM_173515, NM_001017524, NM_001030287, NM_000314, NM_006221, NM_002849, NM_001204387, NM_144997, NM_001282211, NM_001305116, NM_001111097, NM_000852, NM_004090, NM_198679, NM_007313, NM_003266, NM_001282394, NM_032552, NM_014496, NM_004252	4320	58	16792	1.67545	1	0.268955	12.2485
INTERPRO	IPR003598:Immunoglobulin subtype 2	81	1.55769	0.00660978	NM_001135163, NM_153487, NM_006669, NM_001195731, NM_053031, NM_001253387, NM_001290271, NM_173808, NM_006338, NM_014312, NM_152447, NM_002253, NM_001291860, NM_002941, NM_020872, NM_001301110, NM_020737, NM_001258419, NM_001251825, NM_001277285, NM_001291815, NR_028136, NM_001542, NM_001193582, NM_001101372, NM_152570, NM_001243283, NM_001205329, NM_001144914, NM_019086, NM_152744, NM_001312686,…	4625	250	18559	1.30013	1	0.364522	11.6817
KEGG_PATHWAY	hsa05211:Renal cell carcinoma	29	0.557692	0.0066393	NM_001328651, NM_080601, NM_000660, NM_002039, NM_002755, NM_001128166, NM_005027, NM_004333, NM_001256197, NM_044472, NM_004985, NM_002228, NM_001010935, NM_001109891, NM_001282426, NM_014862, NM_006939, NM_000551, NM_030662, NM_014308, NM_002745, NM_144997, NM_001010942, NM_001130442, NM_002577, NM_198679, NM_001308158, NM_181690, NM_001256045	1902	66	6879	1.58916	0.858925	0.0238886	8.4919
GOTERM_BP_DIRECT	GO:0036092~phosphatidylinositol-3-phosphate biosynthetic process	22	0.423077	0.00665024	NM_003749, NM_005544, NM_001328651, NM_001160302, NM_080601, NM_002646, NM_004795, NM_001144914, NM_020638, NM_001101669, NM_001042555, NM_001321378, NM_002039, NM_005027, NM_003898, NM_033137, NM_001304478, NM_006119, NM_000051, NM_001282426, NM_001566, NM_001256045	4320	49	16792	1.7452	1	0.270426	12.3956
GOTERM_BP_DIRECT	GO:0008344~adult locomotory behavior	23	0.442308	0.00665582	NM_000911, NM_000836, NM_001243195, NM_001253387, NM_004194, NM_021032, NM_000609, NM_001256213, NM_004992, NM_000368, NM_004447, NM_000832, NM_003087, NM_001114099, NM_033133, NM_001184773, NM_001098635, NM_004562, NM_000430, NM_001146054, NM_001172418, NM_001005336, NM_001020658	4320	52	16792	1.71927	1	0.269171	12.4053
GOTERM_BP_DIRECT	GO:0061621~canonical glycolysis	14	0.269231	0.00671301	NM_001184722, NM_000189, NM_001322364, NM_001317134, NM_002629, NM_001323068, NM_001166686, NM_000034, NM_001206799, NM_001002021, NM_001159287, NM_001975, NM_006212, NM_001145443	4320	26	16792	2.09302	1	0.269702	12.5053
GOTERM_BP_DIRECT	GO:2000249~regulation of actin cytoskeleton reorganization	11	0.211538	0.0067135	NM_006206, NM_001320350, NM_001301008, NM_001168236, NM_012120, NM_007313, NM_001333, NM_000660, NM_173174, NM_001288705, NR_135637	4320	18	16792	2.37541	1	0.268291	12.5062
GOTERM_BP_DIRECT	GO:0007413~axonal fasciculation	11	0.211538	0.0067135	NM_002487, NM_001160226, NM_018008, NM_004491, NM_175607, NM_020703, NM_005076, NM_001193582, NM_001309192, NM_003885, NM_001407	4320	18	16792	2.37541	1	0.268291	12.5062
GOTERM_BP_DIRECT	GO:1903861~positive regulation of dendrite extension	11	0.211538	0.0067135	NM_014989, NM_020783, NM_001144967, NM_001280558, NM_004562, NM_001314018, NM_016524, NM_001100117, NM_001135805, NM_001080421, NM_032298	4320	18	16792	2.37541	1	0.268291	12.5062
GOTERM_BP_DIRECT	GO:0048854~brain morphogenesis	11	0.211538	0.0067135	NM_144722, NM_001178015, NM_000314, NM_033517, NM_001164883, NM_031885, NM_001304569, NM_022095, NM_000430, NM_001308176, NM_000021	4320	18	16792	2.37541	1	0.268291	12.5062
GOTERM_BP_DIRECT	GO:0031293~membrane protein intracellular domain proteolysis	11	0.211538	0.0067135	NM_001165412, NM_001145646, NM_001145138, NM_001290184, NM_001077628, NM_032802, NM_000660, NM_001167608, NM_001281532, NM_000447, NM_003791	4320	18	16792	2.37541	1	0.268291	12.5062
UP_SEQ_FEATURE	domain:EF-hand 2	61	1.17308	0.00675012	NM_001034852, NM_021019, NM_002298, NM_001303048, NM_014624, NM_000945, NM_001130964, NM_019554, NM_001243252, NM_004929, NM_000070, NM_177938, NM_012198, NM_024103, NM_001098671, NM_001160210, NM_001171506, NM_002149, NM_006272, NM_006271, NM_001319676, NM_133373, NM_001190447, NM_014774, NM_003385, NM_001080744, NM_001277764, NM_001199629, NM_005184, NM_032041, NM_014700, NM_001033677, NM_02483…	4858	185	20063	1.36175	1	0.525829	12.7958
GOTERM_CC_DIRECT	GO:0015630~microtubule cytoskeleton	49	0.942308	0.00678458	NM_001247997, NM_001173517, NM_001103184, NM_020672, NM_001105203, NM_170713, NM_006779, NM_001168467, NM_001085399, NM_001198615, NM_005103, NM_014396, NM_000333, NM_001134419, NM_001011553, NM_001286414, NM_033018, NM_001291876, NM_033201, NM_001320509, NM_001001655, NM_001005290, NM_001286687, NM_022062, NM_001127660, NM_012326, NM_001199867, NM_001300793, NM_001135242, NM_001300791, NM_181716…	4607	137	18224	1.41482	0.999484	0.0722121	10.3283
GOTERM_BP_DIRECT	GO:0010952~positive regulation of peptidase activity	9	0.173077	0.00678946	NM_001319137, NM_004995, NM_006487, NM_002593, NM_032409, NM_001753, NM_015965, NM_014614, NM_002026	4320	13	16792	2.69103	1	0.269458	12.6388
GOTERM_BP_DIRECT	GO:0007229~integrin-mediated signaling pathway	38	0.730769	0.00685891	NM_006487, NM_001316306, NM_004106, NM_001172129, NM_080601, NM_001244871, NM_181501, NM_033668, NM_173174, NM_002203, NM_001173514, NM_002207, NM_002204, NM_004480, NM_000889, NM_001290223, NM_001261466, NM_000090, NM_001146030, NM_001145000, NM_000887, NM_032152, NM_001135052, NM_006988, NM_001128834, NM_000632, NM_004194, NM_001110, NM_002213, NM_001114380, NM_002664, NM_002742, NM_003812, NM_…	4320	99	16792	1.49199	1	0.270391	12.7598
GOTERM_MF_DIRECT	GO:0017080~sodium channel regulator activity	16	0.307692	0.00690211	NM_001143676, NM_001001396, NM_004588, NM_199037, NM_001040151, NM_001142349, NM_004114, NM_021032, NM_003405, NM_001033578, NM_000029, NM_170693, NM_001144967, NM_001204213, NM_001320912, NM_001503	4287	32	16881	1.96886	1	0.225902	11.49
SMART	SM00458:RICIN	15	0.288462	0.00697145	NM_001034845, NM_017423, NM_198321, NM_153605, NM_007210, NM_014568, NM_198516, NM_006039, NM_022479, NM_001253827, NM_001122636, NM_001319051, NM_001168368, NM_001304514, NM_002349	2682	28	10057	2.00883	0.991821	0.246266	9.9889
UP_KEYWORDS	Neurotransmitter transport	17	0.326923	0.00698966	NM_001261380, NM_006651, NM_014747, NM_006650, NM_001190997, NM_001010898, NM_022307, NM_001205317, NM_014989, NM_001134368, NM_080552, NM_003044, NM_001272096, NM_014228, NM_001146335, NM_052874, NM_001278719	4892	37	20581	1.93298	0.986041	0.044426	9.85995
BIOCARTA	h_malPathway:Role of MAL in Rho-Mediated Activation of SRF	13	0.25	0.00704003	NM_002314, NM_001130442, NM_044472, NM_005406, NM_002371, NM_001079812, NM_001313941, NM_030662, NM_001307990, NM_001109891, NM_005921, NM_002745, NM_002755	542	19	1625	2.05137	0.883252	0.23545	9.02628
KEGG_PATHWAY	hsa05410:Hypertrophic cardiomyopathy (HCM)	33	0.634615	0.00705456	NM_001005747, NM_018398, NM_001927, NM_001316306, NM_033668, NM_000660, NM_181501, NM_002203, NM_000363, NM_002207, NM_002204, NM_001035, NM_006078, NM_001206917, NM_000723, NM_000889, NM_001282625, NM_000720, NM_001145000, NM_000722, NM_001145160, NM_006539, NM_031895, NM_031896, NM_002213, NM_000232, NM_000719, NM_001005505, NM_172244, NM_006252, NM_201593, NM_024429, NM_001177643	1902	78	6879	1.53015	0.875244	0.0250634	9.0002
GOTERM_CC_DIRECT	GO:1903561~extracellular vesicle	22	0.423077	0.00708062	NM_014057, NM_001310315, NM_001278642, NM_001769, NM_001001344, NM_000041, NM_000701, NM_001256213, NM_001282619, NM_004369, NM_001046, NM_001282538, NM_002866, NM_016938, NM_001130438, NM_001206799, NM_006088, NM_001261448, NM_058174, NM_001286352, NM_001286789, NM_001303238	4607	50	18224	1.74052	0.99963	0.0745427	10.7553
INTERPRO	IPR001791:Laminin G domain	25	0.480769	0.00708491	NR_073547, NM_001145109, NM_001447, NM_003247, NM_130773, NM_001291860, NM_001105206, NM_001288713, NM_078485, NM_001289135, NM_001271946, NM_130445, NM_001322178, NM_003632, NM_138735, NM_173689, NM_005245, NM_001008781, NM_014141, NM_001858, NM_003061, NM_001856, NM_001408, NM_015080, NM_001407	4625	60	18559	1.67198	1	0.380281	12.4696
SMART	SM00282:LamG	20	0.384615	0.007187	NR_073547, NM_001145109, NM_001447, NM_138735, NM_173689, NM_130773, NM_005245, NM_001008781, NM_001291860, NM_014141, NM_001105206, NM_001288713, NM_001289135, NM_001271946, NM_003061, NM_001322178, NM_003632, NM_001408, NM_015080, NM_001407	2682	42	10057	1.78563	0.992954	0.240652	10.2824
UP_KEYWORDS	Leucine-rich repeat	94	1.80769	0.00727299	NM_153350, NM_152441, NM_133504, NM_006336, NM_012308, NM_006338, NM_013231, NM_001145077, NM_152447, NM_001276293, NM_001012974, NM_194449, NM_001321350, NM_019121, NM_001039029, NM_198565, NM_033402, NR_110512, NM_020737, NM_001289135, NM_015564, NM_002544, NM_001271946, NM_178568, NM_001079821, NM_001258419, NM_016562, NM_018140, NM_178839, NM_198075, NM_001282460, NM_001012338, NM_005014, NM_…	4892	311	20581	1.27159	0.988268	0.0457161	10.2398
KEGG_PATHWAY	hsa05213:Endometrial cancer	24	0.461538	0.00734742	NM_001290307, NM_053056, NM_001261816, NM_001328651, NM_030662, NM_014308, NM_002745, NM_002755, NM_005027, NM_004333, NM_001256197, NM_001130442, NM_004985, NM_000314, NM_001164883, NM_181690, NM_001109891, NM_001114123, NM_001146156, NM_001127384, NM_001282426, NM_006939, NM_001256045, NM_001005862	1902	52	6879	1.66926	0.885607	0.0257837	9.3571
INTERPRO	IPR000601:PKD domain	8	0.153846	0.00739437	NM_024874, NM_001013031, NM_014978, NM_000296, NM_001005340, NM_001168375, NM_001134450, NM_032832	4625	11	18559	2.91837	1	0.388465	12.9792
GOTERM_BP_DIRECT	GO:0016032~viral process	97	1.86538	0.00743892	NM_000321, NM_006487, NM_014669, NM_130838, NM_001042574, NM_001172129, NM_145800, NM_001172128, NM_013436, NM_000548, NM_003404, NM_001013437, NM_006289, NM_001142782, NM_001320755, NM_001291429, NM_002253, NM_001318844, NM_001308373, NR_036624, NM_001243719, NM_004964, NM_001286771, NM_001318186, NM_005402, NM_001251825, NM_001173466, NM_016039, NM_001098482, NM_018992, NM_005552, NM_001003398,…	4320	299	16792	1.26101	1	0.288171	13.7648
UP_SEQ_FEATURE	domain:FERM	21	0.403846	0.00744492	NM_001286490, NM_014907, NM_016239, NM_001318337, NM_181825, NM_001282983, NM_173174, NM_006289, NM_001260493, NM_014728, NM_015059, NM_020715, NM_013262, NM_002830, NM_019114, NM_001258331, NM_017671, NM_001286839, NM_002444, NM_001252660, NM_015123	4858	49	20063	1.76995	1	0.556635	14.0207
INTERPRO	IPR001173:Glycosyl transferase, family 2	14	0.269231	0.00750335	NM_001034845, NM_017423, NM_198321, NM_007210, NM_014568, NM_198516, NM_022479, NM_001142364, NM_001253827, NM_001122636, NM_001319051, NM_001168368, NM_001276468, NM_001304514	4625	27	18559	2.08069	1	0.38829	13.158
KEGG_PATHWAY	hsa05034:Alcoholism	65	1.25	0.00752319	NM_021058, NM_001256090, NM_001297571, NM_001134408, NM_016592, NM_000905, NM_021018, NM_001282619, NM_003540, NM_194071, NM_012202, NM_001256197, NM_003533, NM_024827, NM_080596, NM_001161334, NM_004964, NM_003537, NM_003536, NM_006578, NM_001190892, NM_021064, NM_021063, NM_006939, NM_016848, NM_001323375, NM_006823, NM_182899, NM_002105, NM_002107, NM_001243773, NM_001255978, NM_177925, NM_001…	1902	177	6879	1.32817	0.891411	0.0260845	9.57069
UP_KEYWORDS	Selenium	7	0.134615	0.00765915	NM_016955, NM_001007023, NM_001195602, NM_001079862, NM_001258288, NM_001085486, NM_000581	4892	9	20581	3.27217	0.990743	0.0476044	10.7552
INTERPRO	IPR000299:FERM domain	22	0.423077	0.00777433	NM_001286490, NM_001309242, NM_014907, NM_016239, NM_001318337, NM_181825, NM_001282983, NM_173174, NM_006289, NM_001260493, NM_014728, NM_001080527, NM_015059, NM_020715, NM_013262, NM_002830, NM_019114, NM_001258331, NM_001286839, NM_002444, NM_001252660, NM_015123	4625	51	18559	1.73099	1	0.394508	13.6011
SMART	SM00295:B41	23	0.442308	0.00788863	NM_001286490, NM_001309242, NM_014907, NM_016239, NM_001318337, NM_181825, NM_001282983, NM_173174, NM_006289, NM_001260493, NM_014728, NM_001080527, NM_015059, NM_020715, NM_013262, NM_002830, NM_019114, NM_001258331, NM_017671, NM_001286839, NM_002444, NM_001252660, NM_015123	2682	51	10057	1.69109	0.995665	0.249013	11.2314
KEGG_PATHWAY	hsa04150:mTOR signaling pathway	26	0.5	0.0079063	NM_005544, NM_001261816, NM_001328651, NM_000548, NM_005027, NM_004333, NM_000368, NM_000314, NM_001109891, NM_001282426, NM_001099408, NM_014308, NM_002745, NM_002953, NM_003565, NM_004958, NM_001190720, NM_001142610, NM_006252, NM_001316329, NM_002738, NM_001010, NM_181690, NM_001285439, NM_001256045, NM_014496	1902	58	6879	1.62129	0.903063	0.0270817	10.0346
GOTERM_CC_DIRECT	GO:0031045~dense core granule	8	0.153846	0.00804559	NM_001284423, NM_020783, NM_003469, NM_001135805, NM_014286, NM_001297774, NM_001252065, NM_001018038	4607	11	18224	2.87689	0.999874	0.0835177	12.1341
GOTERM_CC_DIRECT	GO:0030665~clathrin-coated vesicle membrane	8	0.153846	0.00804559	NM_004781, NM_001303099, NM_001243198, NM_001278511, NM_001244871, NM_001271769, NM_020946, NM_001300899	4607	11	18224	2.87689	0.999874	0.0835177	12.1341
GOTERM_BP_DIRECT	GO:0006470~protein dephosphorylation	46	0.884615	0.00808027	NM_001039970, NM_001008392, NM_018947, NM_000945, NM_007050, NM_000944, NM_001146276, NM_001308267, NM_001167880, NM_194449, NM_001142353, NM_024607, NM_001099455, NM_001105244, NM_000314, NM_001204284, NM_018704, NM_002849, NM_002848, NM_001270476, NM_001040712, NM_014395, NM_001018041, NM_003671, NM_001001563, NM_001204387, NM_001243571, NM_001256856, NM_001190447, NR_111939, NM_080548, NM_0013…	4320	126	16792	1.41908	1	0.307263	14.8633
UP_SEQ_FEATURE	repeat:LRR 19	13	0.25	0.00818111	NM_194449, NM_007018, NM_001324336, NM_001289135, NM_001271946, NM_003266, NM_003265, NM_003061, NM_016562, NM_001318810, NM_032206, NM_138481, NM_001289003	4858	25	20063	2.14754	1	0.586657	15.3008
UP_SEQ_FEATURE	active site:4-aspartylphosphate intermediate	18	0.346154	0.00824455	NM_001001396, NM_015205, NM_001008392, NM_001001344, NM_000701, NM_001256213, NM_016529, NM_001141973, NM_001681, NM_001001323, NM_000052, NM_001005855, NM_001206878, NM_001001331, NM_000053, NR_073598, NM_025153, NM_006045	4858	40	20063	1.85845	1	0.585168	15.4102
GOTERM_MF_DIRECT	GO:0004143~diacylglycerol kinase activity	8	0.153846	0.00826227	NM_001347, NM_018238, NM_001204504, NM_003647, NM_004080, NM_201532, NM_001080744, NM_001321709	4287	11	16881	2.8638	1	0.260821	13.6021
GOTERM_MF_DIRECT	GO:0008066~glutamate receptor activity	8	0.153846	0.00826227	NM_000841, NM_000840, NM_001278065, NM_001286838, NM_000839, NM_000827, NM_000844, NM_001143831	4287	11	16881	2.8638	1	0.260821	13.6021
UP_SEQ_FEATURE	glycosylation site:O-linked (Xyl...) (glycosaminoglycan)	9	0.173077	0.00838076	NM_001321053, NM_001852, NM_133504, NM_004466, NM_001025158, NM_001142401, NM_001244950, NM_001177643, NM_001204353	4858	14	20063	2.65493	1	0.586906	15.6448
UP_SEQ_FEATURE	compositionally biased region:Poly-Val	17	0.326923	0.00842701	NM_001010980, NM_001291641, NM_017617, NM_032369, NM_001172623, NM_015215, NM_052941, NM_175571, NM_001286099, NM_000021, NM_018899, NM_001080453, NM_001177972, NM_000721, NM_016582, NM_173602, NM_018713	4858	37	20063	1.89752	1	0.584703	15.7242
UP_SEQ_FEATURE	domain:PDZ 5	7	0.134615	0.0084387	NM_001178074, NM_001033057, NM_178140, NM_001080423, NM_001301128, NM_173515, NM_001142782	4858	9	20063	3.21214	1	0.581042	15.7443
UP_SEQ_FEATURE	domain:ZU5	7	0.134615	0.0084387	NM_133369, NM_001301026, NM_001127493, NM_001244889, NM_080872, NM_003728, NM_001149	4858	9	20063	3.21214	1	0.581042	15.7443
BIOCARTA	h_CaCaMPathway:Ca++/ Calmodulin-dependent Protein Kinase Activation	10	0.192308	0.00850816	NM_001323375, NM_001220, NM_020439, NM_005184, NM_172206, NM_015981, NM_001221, NM_001270486, NM_006888, NM_003656	542	13	1625	2.30627	0.925544	0.2507	10.8109
GOTERM_CC_DIRECT	GO:0005903~brush border	25	0.480769	0.00853595	NM_001309242, NM_001322033, NM_021019, NM_005716, NM_005379, NM_001303048, NM_001164317, NM_001080950, NM_004525, NM_145865, NM_001243775, NM_015194, NM_001080527, NM_004447, NM_198098, NM_001278463, NM_001320591, NM_004998, NM_001102, NM_001112706, NM_002224, NM_021080, NM_001256012, NM_001171976, NM_001297764	4607	60	18224	1.64822	0.999928	0.0875854	12.8271
GOTERM_BP_DIRECT	GO:1903779~regulation of cardiac conduction	24	0.461538	0.00855489	NM_001001396, NM_001112800, NM_001001344, NM_000701, NM_014600, NM_001256213, NM_000363, NM_000525, NM_001164832, NM_001681, NM_001277961, NM_000029, NM_022006, NM_001035, NM_001001323, NM_001130417, NM_001304349, NM_001001331, NM_015063, NM_002224, NM_001204213, NM_001099952, NM_006073, NM_001232	4320	56	16792	1.66587	1	0.320514	15.6676
INTERPRO	IPR023088:3'5'-cyclic nucleotide phosphodiesterase	11	0.211538	0.00864949	NM_001191057, NM_001029851, NM_001077196, NM_001130690, NM_001143839, NM_001243121, NM_000283, NM_006203, NM_000924, NM_000923, NM_001243137	4625	19	18559	2.32317	1	0.423181	15.0174
INTERPRO	IPR006553:Leucine-rich repeat, cysteine-containing subtype	11	0.211538	0.00864949	NM_001163315, NM_012157, NM_001282351, NM_153350, NM_024326, NM_152441, NM_001184906, NM_002939, NM_012308, NM_032206, NM_001193534	4625	19	18559	2.32317	1	0.423181	15.0174
GOTERM_BP_DIRECT	GO:0010506~regulation of autophagy	22	0.423077	0.00873445	NM_012157, NM_001168236, NM_001313893, NM_001135733, NM_001146258, NM_003559, NM_005028, NM_005027, NM_003565, NM_013258, NM_001142610, NM_014326, NM_007313, NM_000051, NM_004562, NM_001099952, NM_001288731, NM_139075, NM_001206567, NM_178454, NM_001012279, NM_001329394	4320	50	16792	1.7103	1	0.324433	15.97
GOTERM_BP_DIRECT	GO:0051865~protein autoubiquitination	22	0.423077	0.00873445	NM_001190847, NM_130838, NM_014372, NM_001310326, NM_001010858, NM_015565, NM_001024940, NM_014455, NM_001005373, NM_001145339, NM_001242826, NM_001005207, NM_007298, NM_004562, NM_031297, NM_020954, NM_003141, NM_014868, NM_007282, NM_001039111, NM_000107, NM_016422	4320	50	16792	1.7103	1	0.324433	15.97
SMART	SM00079:PBPe	11	0.211538	0.00878338	NM_133445, NM_000834, NM_001134408, NM_000836, NM_000828, NM_001286838, NM_000826, NM_000827, NM_001166247, NM_002088, NM_000832	2682	18	10057	2.29155	0.997668	0.261432	12.4281
SMART	SM00918:SM00918	11	0.211538	0.00878338	NM_133445, NM_000834, NM_001134408, NM_000836, NM_000828, NM_001286838, NM_000826, NM_000827, NM_001166247, NM_002088, NM_000832	2682	18	10057	2.29155	0.997668	0.261432	12.4281
GOTERM_CC_DIRECT	GO:0005902~microvillus	24	0.461538	0.00878555	NM_001198763, NM_005094, NM_005379, NM_031885, NM_001333, NM_001080950, NM_000660, NM_145865, NM_001260493, NM_001693, NM_000067, NM_001300899, NM_001080527, NM_001690, NM_002607, NM_001291997, NM_001305424, NM_033133, NM_015254, NM_002444, NM_001314051, NM_001297764, NM_004252, NM_013943	4607	57	18224	1.66557	0.999945	0.0892203	13.1778
KEGG_PATHWAY	hsa05215:Prostate cancer	36	0.692308	0.00879644	NM_000321, NM_053056, NM_001261816, NM_001328651, NM_057749, NM_002755, NM_001271970, NM_004333, NM_194071, NM_005027, NM_001256197, NM_004985, NM_001165412, NM_000314, NM_001109891, NM_001282426, NM_001146156, NM_006939, NM_001005862, NM_006206, NM_182899, NM_001145138, NM_030662, NM_001144914, NM_014308, NM_002745, NM_001255978, NM_002607, NM_001145339, NM_001130442, NM_004958, NM_001190720, NM…	1902	88	6879	1.47957	0.925548	0.029753	11.104
GOTERM_BP_DIRECT	GO:0045806~negative regulation of endocytosis	8	0.153846	0.00891549	NM_020804, NM_006669, NM_001184975, NM_001178111, NM_001243571, NM_001177388, NM_001005373, NM_002742	4320	11	16792	2.82694	1	0.328328	16.2739
GOTERM_BP_DIRECT	GO:1900273~positive regulation of long-term synaptic potentiation	8	0.153846	0.00891549	NM_001013703, NM_001134408, NM_033517, NM_005045, NM_001126181, NR_028136, NM_001098482, NM_001161363	4320	11	16792	2.82694	1	0.328328	16.2739
GOTERM_BP_DIRECT	GO:0010763~positive regulation of fibroblast migration	8	0.153846	0.00891549	NM_001323382, NM_001112800, NM_000660, NM_005400, NM_001113511, NM_001128166, NM_001014796, NM_001204878	4320	11	16792	2.82694	1	0.328328	16.2739
GOTERM_BP_DIRECT	GO:0033628~regulation of cell adhesion mediated by integrin	8	0.153846	0.00891549	NM_004811, NM_001145031, NM_001111097, NM_001006943, NM_080601, NM_004428, NM_001282426, NM_001168325	4320	11	16792	2.82694	1	0.328328	16.2739
GOTERM_BP_DIRECT	GO:0008286~insulin receptor signaling pathway	31	0.596154	0.00891958	NM_005544, NM_002612, NM_001001550, NM_001328651, NM_014598, NM_001321378, NM_002039, NM_001693, NM_005027, NM_001284306, NM_001291861, NM_001690, NM_003945, NM_003074, NM_001206747, NM_017450, NM_001183, NM_001100592, NM_003749, NM_001130020, NM_213620, NM_004795, NM_004691, NM_002744, NM_001005291, NM_015994, NM_003604, NM_000875, NM_001695, NM_019884, NM_001503	4320	78	16792	1.54485	1	0.326867	16.2807
GOTERM_BP_DIRECT	GO:0008285~negative regulation of cell proliferation	124	2.38462	0.00904241	NM_002487, NM_001259, NR_034146, NM_002198, NM_001135733, NM_004210, NM_001005340, NM_001719, NM_173174, NM_001288980, NM_000368, NM_000575, NM_004964, NM_000576, NM_000314, NM_001271946, NM_152641, NM_001262, NM_004585, NM_130445, NM_001168325, NM_003014, NM_015011, NM_001301128, NM_001270616, NM_005349, NM_001098533, NM_001130442, NM_130439, NM_001007792, NM_001112706, NM_001282394, NM_00101261…	4320	396	16792	1.21715	1	0.328961	16.4863
UP_KEYWORDS	Antiport	18	0.346154	0.00906937	NM_001300756, NM_001323971, NM_001243372, NM_003047, NM_001112800, NM_001199692, NM_001130417, NM_001256959, NM_001178015, NM_024959, NM_015063, NM_020689, NM_001326559, NM_173653, NM_006841, NM_001145290, NM_001257291, NM_001177651	4892	41	20581	1.84701	0.996107	0.0555953	12.6138
GOTERM_BP_DIRECT	GO:1900006~positive regulation of dendrite development	10	0.192308	0.00907888	NM_015560, NM_020804, NM_007313, NM_001018054, NM_001167930, NM_001098635, NM_001247997, NM_001719, NM_032552, NM_001098482	4320	16	16792	2.4294	1	0.328473	16.5472
GOTERM_BP_DIRECT	GO:0032456~endocytic recycling	13	0.25	0.00910774	NM_013265, NM_014916, NM_020964, NM_006795, NM_014700, NM_033386, NM_005737, NM_001128159, NM_014600, NM_001317192, NM_020946, NM_001195215, NM_003794	4320	24	16792	2.10548	1	0.327767	16.5954
GOTERM_BP_DIRECT	GO:0030866~cortical actin cytoskeleton organization	13	0.25	0.00910774	NM_004850, NM_004140, NM_001204387, NM_006289, NM_005337, NM_052905, NM_002664, NM_001190720, NM_005406, NM_001258331, NM_001164410, NM_001015002, NM_001252660	4320	24	16792	2.10548	1	0.327767	16.5954
UP_KEYWORDS	Innate immunity	80	1.53846	0.00916856	NM_001114182, NM_015474, NR_034146, NM_007055, NM_001172129, NM_001167930, NM_002198, NM_000700, NM_015991, NM_021822, NM_014726, NM_001177388, NM_004536, NM_001289758, NM_198565, NM_001112, NM_003821, NM_001286771, NM_001114101, NM_030930, NM_002389, NM_172210, NM_001079821, NM_001257137, NM_001547, NM_016562, NM_001206567, NM_001184879, NM_001135052, NM_004723, NM_022570, NM_001243204, NM_00103…	4892	261	20581	1.28952	0.996337	0.0556316	12.7432
UP_SEQ_FEATURE	domain:VWFA	26	0.5	0.0091814	NM_032817, NM_018398, NM_130808, NM_033668, NM_153634, NM_181501, NM_002203, NR_045105, NM_000889, NM_006437, NM_000722, NM_000887, NM_012128, NM_138345, NM_001280558, NM_006536, NM_001314018, NM_002213, NM_001114380, NM_002216, NM_014427, NM_018153, NM_001005505, NM_022834, NM_020925, NM_001303238	4858	66	20063	1.62693	1	0.607912	17.011
INTERPRO	IPR016040:NAD(P)-binding domain	60	1.15385	0.00924494	NM_000320, NM_016142, NM_005763, NM_024308, NM_012203, NM_001282693, NM_016002, NM_012343, NM_001775, NM_001146109, NM_001291997, NM_001244944, NM_003968, NM_000414, NM_001261385, NM_016245, NM_153280, NM_001305141, NM_001242767, NM_001917, NM_020927, NM_004051, NM_001322838, NM_001322281, NM_001145713, NM_001271681, NM_015974, NM_001014811, NM_000182, NM_001012614, NM_006623, NM_003335, NM_00128…	4625	179	18559	1.34506	1	0.439965	15.9685
COG_ONTOLOGY	Lipid metabolism / General function prediction only	6	0.115385	0.00952851	NM_001347, NM_004080, NM_201532, NM_001142601, NM_001080744, NM_001321709	476	7	2026	3.64826	0.374457	0.374457	8.77097
INTERPRO	IPR002073:3'5'-cyclic nucleotide phosphodiesterase, catalytic domain	12	0.230769	0.00967276	NM_001191057, NM_001029851, NM_001077196, NM_001130690, NM_001143839, NM_001243121, NM_000283, NM_006203, NM_000924, NM_000923, NM_000922, NM_001243137	4625	22	18559	2.18878	1	0.450116	16.6456
INTERPRO	IPR003124:WH2 domain	12	0.230769	0.00967276	NM_001289095, NM_133264, NM_032451, NM_001201404, NM_032714, NM_001291965, NM_001024934, NM_001080529, NM_001077269, NM_000377, NM_001282971, NM_003941	4625	22	18559	2.18878	1	0.450116	16.6456
BIOCARTA	h_ecmPathway:Erk and PI-3 Kinase Are Necessary for Collagen Binding in Corneal Epithelia	15	0.288462	0.00973665	NM_001079812, NM_053031, NM_001313941, NM_001127662, NM_033668, NM_006289, NM_002745, NM_002755, NM_001130442, NM_005406, NR_103560, NM_005022, NM_001109891, NM_001282426, NM_005417	542	24	1625	1.87385	0.948924	0.257286	12.2793
INTERPRO	IPR002077:Voltage-dependent calcium channel, alpha-1 subunit	7	0.134615	0.0098029	NM_000720, NM_000721, NM_001256324, NM_001003406, NM_000068, NM_000718, NM_000719	4625	9	18559	3.12103	1	0.449868	16.8505
KEGG_PATHWAY	hsa05221:Acute myeloid leukemia	25	0.480769	0.0099478	NM_053056, NM_001328651, NM_001145138, NM_030662, NM_014308, NM_001080547, NM_002230, NM_002745, NM_002755, NM_005027, NM_004333, NM_001256197, NM_001130442, NM_004958, NM_001190720, NM_004985, NM_001165412, NM_004349, NM_213662, NM_181690, NM_001109891, NM_003152, NM_001282426, NM_006939, NM_001256045	1902	56	6879	1.61461	0.947097	0.0332207	12.4698
GOTERM_MF_DIRECT	GO:0000287~magnesium ion binding	68	1.30769	0.00995421	NM_003188, NM_001114182, NM_021965, NM_015560, NM_015423, NM_000314, NM_001024226, NR_073598, NM_003681, NM_001146054, NM_001168325, NM_001142601, NM_001042371, NM_000179, NM_003137, NM_001290228, NM_001168236, NM_153361, NM_001039469, NM_001025248, NM_002953, NM_005244, NM_001256627, NM_001128928, NM_001125, NM_182691, NM_007313, NM_001321647, NM_001206799, NM_014975, NM_032409, NM_000754, NM_02…	4287	204	16881	1.31257	1	0.301718	16.1631
GOTERM_MF_DIRECT	GO:0019902~phosphatase binding	20	0.384615	0.0100036	NM_001127457, NM_001135052, NM_014648, NM_001301128, NM_001204387, NM_000548, NM_002745, NM_020971, NR_045072, NM_001814, NM_019121, NM_001184985, NM_021120, NR_110512, NM_001109891, NM_005902, NM_014811, NM_001001928, NM_004252, NM_001139459	4287	45	16881	1.7501	1	0.299364	16.2368
INTERPRO	IPR001090:Ephrin receptor ligand binding domain	9	0.173077	0.0100639	NM_001280794, NM_001006943, NM_001318761, NM_001099439, NM_001288629, NM_001304537, NM_001309192, NM_001278301, NM_004441	4625	14	18559	2.57963	1	0.453963	17.2602
INTERPRO	IPR002553:Clathrin/coatomer adaptor, adaptin-like, N-terminal	9	0.173077	0.0100639	NM_001261826, NM_001030006, NM_001242837, NM_001278511, NM_016128, NM_001271769, NM_014203, NM_012133, NM_001282475	4625	14	18559	2.57963	1	0.453963	17.2602
INTERPRO	IPR001426:Tyrosine-protein kinase, receptor class V, conserved site	9	0.173077	0.0100639	NM_001280794, NM_001006943, NM_001318761, NM_001099439, NM_001288629, NM_001304537, NM_001309192, NM_001278301, NM_004441	4625	14	18559	2.57963	1	0.453963	17.2602
INTERPRO	IPR016257:Tyrosine-protein kinase, ephrin receptor	9	0.173077	0.0100639	NM_001280794, NM_001006943, NM_001318761, NM_001099439, NM_001288629, NM_001304537, NM_001309192, NM_001278301, NM_004441	4625	14	18559	2.57963	1	0.453963	17.2602
GOTERM_CC_DIRECT	GO:0005622~intracellular	374	7.19231	0.0100913	NM_001282862, NM_001144382, NM_001142649, NM_006487, NM_001130518, NR_104148, NM_002881, NM_006480, NM_080867, NM_002673, NM_001318879, NM_001243719, NR_037962, NM_172057, NM_001130916, NM_012454, NM_001252091, NM_006477, NM_016131, NM_003842, NM_001172646, NM_001144764, NM_003551, NM_002866, NM_001047160, NM_001271641, NM_001321647, NM_181690, NM_173598, NM_003647, NM_001001132, NM_001288705, NM…	4607	1332	18224	1.11069	0.999987	0.100936	14.9914
UP_KEYWORDS	Tumor suppressor	57	1.09615	0.0101037	NM_000321, NM_002198, NM_001323382, NM_004210, NM_001135733, NM_000548, NM_015557, NM_001291429, NM_000368, NM_001004298, NM_194449, NM_001291997, NM_000076, NM_021020, NM_170713, NM_001083617, NM_000314, NM_001010935, NM_001001931, NM_015323, NM_001258415, NM_006477, NM_001383, NM_000551, NM_001252226, NM_181825, NM_006472, NM_004428, NM_001282211, NM_001256876, NM_013258, NM_022835, NM_007298, …	4892	177	20581	1.35482	0.997939	0.0605579	13.954
UP_KEYWORDS	Sodium channel	14	0.269231	0.0102143	NM_001320350, NM_001165963, NM_199037, NM_004588, NM_001081676, NM_001040142, NM_001142349, NM_001040151, NM_002977, NM_183377, NM_001177984, NM_021072, NM_005477, NR_073074	4892	29	20581	2.031	0.998074	0.0606104	14.0962
GOTERM_BP_DIRECT	GO:0006810~transport	110	2.11538	0.0103092	NM_000806, NM_001134408, NM_005094, NM_024698, NM_001288985, NM_001690, NM_001191321, NM_001206917, NM_001286838, NM_006933, NM_173519, NM_001257386, NM_001286130, NM_001079862, NM_001003398, NM_001177651, NM_000808, NM_000815, NM_001025205, NR_040448, NM_000816, NM_001323971, NM_006536, NM_000812, NM_182715, NM_000813, NM_001039840, NM_001001344, NM_000810, NM_000718, NM_001271641, NM_033063, NM…	4320	348	16792	1.22866	1	0.360593	18.5784
UP_SEQ_FEATURE	repeat:LRR 14	24	0.461538	0.0103667	NM_002939, NM_015567, NM_001312686, NM_001277226, NM_194449, NM_004369, NM_001184750, NM_001017388, NM_020794, NM_015541, NM_198565, NM_001197296, NM_007018, NM_001324336, NM_001289135, NM_003266, NM_001271946, NM_003265, NM_016562, NM_003061, NM_032206, NM_001318810, NM_138481, NM_001289003	4858	60	20063	1.65196	1	0.648667	18.995
GOTERM_CC_DIRECT	GO:0005776~autophagosome	26	0.5	0.0103782	NM_031862, NM_001135733, NM_002881, NM_031412, NM_003559, NM_015188, NM_005028, NM_001141973, NM_001134381, NM_181509, NM_032790, NM_000576, NM_001190266, NM_022758, NM_001146258, NM_001031677, NM_001146186, NM_014924, NM_003565, NM_024513, NM_001170750, NM_002111, NM_003141, NM_001329429, NM_001009923, NM_002536	4607	64	18224	1.60701	0.999991	0.102748	15.385
INTERPRO	IPR002017:Spectrin repeat	13	0.25	0.010391	NM_003128, NM_007124, NM_001322033, NM_173648, NM_001102, NM_001130438, NM_001079521, NM_001024858, NR_028136, NM_006946, NM_020971, NM_033071, NM_007118	4625	25	18559	2.08663	1	0.460049	17.7707
UP_SEQ_FEATURE	repeat:WD 3	83	1.59615	0.0107317	NM_001297571, NM_020441, NM_001276252, NM_018256, NM_001013437, NM_001280541, NM_001206996, NM_003389, NM_001317924, NM_001173463, NM_001201472, NM_170710, NM_014714, NM_006578, NM_001173466, NM_005481, NM_001308330, NM_001013628, NM_003922, NM_003310, NM_025222, NM_012155, NM_052950, NM_005441, NM_001190266, NM_005720, NM_033632, NM_001317721, NM_001008707, NM_001201564, NM_001271786, NM_0012025…	4858	269	20063	1.27428	1	0.657385	19.5969
GOTERM_BP_DIRECT	GO:0030336~negative regulation of cell migration	36	0.692308	0.0107412	NM_001303499, NM_001135733, NM_001304392, NM_001320126, NM_007011, NM_001276293, NM_002941, NM_000599, NM_001164741, NM_001112, NM_001289135, NM_000314, NM_001261466, NM_181482, NM_152641, NM_003013, NM_181825, NM_001033117, NM_001301128, NM_144997, NM_001032296, NM_001256876, NM_001311160, NM_001242826, NM_001281771, NM_001324062, NM_002886, NM_001171172, NM_001163257, NM_001278138, NM_001144877…	4320	95	16792	1.47298	1	0.370845	19.2804
KEGG_PATHWAY	hsa05218:Melanoma	30	0.576923	0.0107573	NM_000321, NM_001259, NM_053056, NM_001328651, NM_020638, NM_021032, NM_002755, NM_004333, NM_005027, NM_001256197, NM_004985, NM_000314, NM_001109891, NM_001282426, NM_006206, NM_004114, NM_030662, NM_014308, NM_198159, NM_002745, NM_002607, NM_001145339, NM_001130442, NM_033137, NM_001304478, NM_006119, NM_001321931, NM_000875, NM_181690, NM_001256045	1902	71	6879	1.52819	0.958405	0.0354888	13.4184
GOTERM_MF_DIRECT	GO:0005005~transmembrane-ephrin receptor activity	7	0.134615	0.0108094	NM_001318761, NM_001099439, NM_004952, NM_001406, NM_001304537, NM_001309192, NM_004441	4287	9	16881	3.06267	1	0.315566	17.4301
GOTERM_BP_DIRECT	GO:0007156~homophilic cell adhesion via plasma membrane adhesion molecules	55	1.05769	0.0108241	NM_001167667, NM_001447, NM_001135770, NM_001004196, NM_007050, NM_001168360, NM_021248, NM_002941, NM_001080477, NM_018899, NM_001105244, NM_001105243, NM_002590, NM_001277285, NM_014718, NM_001184879, NM_022131, NM_152744, NM_005245, NM_001173523, NM_001008781, NM_032961, NM_001271028, NM_016279, NM_032406, NM_001290039, NM_001014811, NM_032407, NM_001144952, NM_001163257, NM_001317224, NM_0013…	4320	158	16792	1.35308	1	0.371429	19.4145
INTERPRO	IPR020636:Calcium/calmodulin-dependent/calcium-dependent protein kinase	14	0.269231	0.0108584	NM_004734, NM_001220, NM_001135740, NM_020439, NM_014326, NM_020397, NM_172206, NM_001320147, NM_000555, NM_015981, NM_001288731, NM_001221, NM_001270486, NM_003656	4625	28	18559	2.00638	1	0.4703	18.4952
GOTERM_BP_DIRECT	GO:0051968~positive regulation of synaptic transmission, glutamatergic	11	0.211538	0.010941	NM_000794, NM_014932, NM_020795, NM_001166660, NM_001007792, NM_133266, NM_033517, NM_005045, NM_173174, NM_138735, NM_001111125	4320	19	16792	2.25039	1	0.372919	19.6031
GOTERM_BP_DIRECT	GO:0060716~labyrinthine layer blood vessel development	11	0.211538	0.010941	NM_003468, NM_002229, NM_012259, NM_014909, NM_002745, NM_006815, NM_133373, NM_001130964, NM_003391, NM_005524, NM_005349	4320	19	16792	2.25039	1	0.372919	19.6031
GOTERM_BP_DIRECT	GO:0031290~retinal ganglion cell axon guidance	11	0.211538	0.010941	NM_001962, NM_001290039, NM_001289135, NM_001105244, NM_001243283, NM_003061, NM_001288629, NM_001271661, NM_001193582, NM_001309192, NM_004441	4320	19	16792	2.25039	1	0.372919	19.6031
GOTERM_BP_DIRECT	GO:0006892~post-Golgi vesicle-mediated transport	11	0.211538	0.010941	NM_001199378, NM_001320778, NM_001290229, NM_014232, NM_001024226, NM_005698, NM_006915, NM_000259, NM_001278511, NM_001272096, NM_003105	4320	19	16792	2.25039	1	0.372919	19.6031
GOTERM_BP_DIRECT	GO:0070374~positive regulation of ERK1 and ERK2 cascade	60	1.15385	0.0109429	NM_000904, NM_001005340, NM_020638, NM_173174, NM_015375, NM_002253, NM_002308, NM_001311175, NM_003821, NM_000314, NM_001010935, NM_001314051, NM_033632, NM_001144914, NM_001317092, NM_013258, NM_001130442, NM_001010942, NM_001277764, NM_001007792, NM_014247, NM_007313, NM_006119, NM_000859, NM_133468, NM_001221, NM_001288705, NM_001145279, NM_020465, NM_001042599, NM_000621, NM_080601, NM_00102…	4320	175	16792	1.3327	1	0.371315	19.6062
UP_SEQ_FEATURE	domain:Actin-binding	11	0.211538	0.010958	NM_001127487, NM_003128, NM_007124, NM_001322033, NM_001102, NM_001164317, NM_001024858, NM_001110556, NM_006946, NM_020971, NM_033071	4858	20	20063	2.27144	1	0.661072	19.9679
SMART	SM00246:WH2	8	0.153846	0.010972	NM_133264, NM_001201404, NM_001291965, NM_001024934, NM_001080529, NM_001077269, NM_000377, NM_003941	2682	11	10057	2.72714	0.999489	0.302969	15.2922
GOTERM_BP_DIRECT	GO:0071364~cellular response to epidermal growth factor stimulus	16	0.307692	0.0110104	NM_001261816, NM_003407, NM_001244698, NM_182776, NM_006887, NM_001243137, NM_001204878, NM_001402, NM_000852, NM_032595, NM_001304569, NM_002165, NM_001174136, NM_032552, NM_001005862, NM_004774	4320	33	16792	1.88462	1	0.371475	19.7149
GOTERM_CC_DIRECT	GO:0001518~voltage-gated sodium channel complex	9	0.173077	0.0110174	NM_001165963, NM_199037, NM_004588, NM_001081676, NM_001040142, NM_001040151, NM_001142349, NM_001177984, NM_002977	4607	14	18224	2.54296	0.999996	0.107802	16.2559
UP_SEQ_FEATURE	metal ion-binding site:Magnesium	41	0.788462	0.0110648	NM_001001396, NM_001031701, NM_015205, NM_021965, NM_001008392, NM_152328, NM_000701, NM_152729, NM_001141973, NM_000052, NM_015423, NM_001318759, NM_006178, NM_001001331, NM_000053, NR_073598, NM_001033503, NM_005911, NM_018667, NM_018339, NR_033464, NM_001001344, NM_001322838, NM_001256213, NM_016529, NM_005244, NR_103511, NM_001681, NM_001001323, NM_001005855, NM_001206878, NM_001033677, NM_00…	4858	118	20063	1.43496	1	0.660683	20.1423
SMART	SM00225:BTB	62	1.19231	0.0111028	NM_033271, NM_032522, NM_152903, NM_145804, NR_109846, NM_017797, NM_001039574, NM_130446, NM_018143, NM_018992, NM_015094, NM_004770, NM_025224, NR_110912, NM_001268, NM_018316, NM_004980, NM_001257999, NM_004976, NM_001303451, NM_133329, NM_032775, NM_004975, NM_020768, NM_153270, NM_001172418, NM_057162, NM_006469, NM_001317990, NM_001256574, NR_110835, NM_138392, NM_001204269, NM_032505, NM_0…	2682	176	10057	1.32096	0.999534	0.29436	15.4605
GOTERM_BP_DIRECT	GO:0006464~cellular protein modification process	39	0.75	0.0111767	NM_015140, NM_001032391, NM_005433, NM_001048241, NM_153712, NM_018227, NM_000821, NM_000528, NM_001256197, NM_004656, NM_001278712, NM_001195602, NM_006437, NM_003969, NM_003968, NM_001261385, NM_000740, NM_015072, NM_004582, NM_012413, NM_153280, NM_173642, NM_003348, NM_003033, NM_012157, NM_004245, NM_001168236, NM_024686, NM_001145713, NM_005908, NM_001125, NM_000738, NM_014501, NM_007313, N…	4320	105	16792	1.44376	1	0.374246	19.9822
UP_SEQ_FEATURE	active site:Proton donor	64	1.23077	0.0112205	NM_001130690, NM_012203, NM_021822, NM_000944, NM_001202413, NM_001112, NM_198232, NM_001143839, NM_006203, NM_001329233, NM_001029851, NM_001077196, NM_001184722, NM_001135746, NM_005244, NM_001191057, NM_001199830, NM_001014811, NM_001193495, NM_001012614, NM_000283, NM_006623, NM_000859, NM_014508, NM_000819, NM_020315, NM_001145443, NM_001031701, NM_001113348, NM_001080407, NM_203454, NM_0010…	4858	200	20063	1.32156	1	0.661913	20.3961
GOTERM_BP_DIRECT	GO:0042059~negative regulation of epidermal growth factor receptor signaling pathway	17	0.326923	0.0113076	NM_001025205, NM_001030006, NM_001301076, NM_181501, NM_005843, NM_014455, NM_001172659, NM_001281716, NM_044472, NM_001130072, NM_001242837, NM_014203, NM_001113511, NM_001258374, NM_003026, NM_032552, NM_001135592	4320	36	16792	1.83555	1	0.376052	20.1922
GOTERM_BP_DIRECT	GO:0045668~negative regulation of osteoblast differentiation	18	0.346154	0.0114806	NM_001259, NM_002167, NM_017617, NM_031862, NM_014240, NM_001144885, NM_020648, NM_020638, NM_000599, NM_001243885, NM_001008495, NM_006914, NM_005902, NM_006037, NM_002165, NM_001142287, NM_130800, NM_006735	4320	39	16792	1.79402	1	0.378921	20.4685
GOTERM_BP_DIRECT	GO:0007223~Wnt signaling pathway, calcium modulating pathway	18	0.346154	0.0114806	NM_003188, NM_017412, NM_015192, NM_001024843, NM_015981, NM_000945, NM_000944, NM_001243773, NM_001284297, NM_006888, NM_001142353, NM_003468, NM_012193, NM_001282538, NM_001317123, NM_005184, NM_024852, NM_000283	4320	39	16792	1.79402	1	0.378921	20.4685
BIOCARTA	h_metPathway:Signaling of Hepatocyte Growth Factor Receptor	20	0.384615	0.0115077	NM_030662, NM_080601, NM_033668, NM_173174, NM_002745, NM_002039, NM_002755, NM_005252, NM_001130442, NM_001010942, NM_002228, NM_213662, NM_198679, NM_000314, NM_001290223, NM_001010935, NM_001109891, NM_001114123, NM_001282426, NM_005417	542	36	1625	1.66564	0.970359	0.273759	14.3569
GOTERM_BP_DIRECT	GO:0090002~establishment of protein localization to plasma membrane	19	0.365385	0.0115508	NM_004850, NM_001010854, NM_020804, NM_001006616, NM_002966, NM_002230, NM_001318134, NM_001260493, NM_020971, NM_012339, NM_001288953, NM_178562, NM_001190720, NM_005406, NM_014971, NM_004475, NM_201593, NM_001308176, NM_004252	4320	42	16792	1.75842	1	0.379105	20.5805
GOTERM_BP_DIRECT	GO:0097120~receptor localization to synapse	7	0.134615	0.0115588	NM_014932, NM_021120, NM_005045, NM_001321076, NM_001201465, NM_001204387, NM_138735	4320	9	16792	3.02325	1	0.377693	20.5934
GOTERM_BP_DIRECT	GO:0097105~presynaptic membrane assembly	7	0.134615	0.0115588	NM_014932, NM_020795, NM_001166660, NM_000314, NM_001282146, NM_138735, NM_001040712	4320	9	16792	3.02325	1	0.377693	20.5934
GOTERM_BP_DIRECT	GO:0071404~cellular response to low-density lipoprotein particle stimulus	7	0.134615	0.0115588	NM_001135052, NM_001769, NM_004106, NM_033668, NM_000271, NM_001297649, NM_001303238	4320	9	16792	3.02325	1	0.377693	20.5934
UP_SEQ_FEATURE	metal ion-binding site:Magnesium; via carbonyl oxygen	12	0.230769	0.0115831	NM_001031701, NM_001323068, NM_001166686, NM_001008392, NM_004514, NM_001206878, NM_001033677, NM_001002021, NM_152328, NR_033464, NM_152729, NM_001292017	4858	23	20063	2.15472	1	0.669754	20.9841
UP_SEQ_FEATURE	repeat:LRR 20	12	0.230769	0.0115831	NM_007018, NM_001324336, NM_001289135, NM_003266, NM_001271946, NM_003265, NM_016562, NM_003061, NM_032206, NM_001318810, NM_138481, NM_001289003	4858	23	20063	2.15472	1	0.669754	20.9841
SMART	SM00082:LRRCT	33	0.634615	0.0116349	NM_024509, NM_000296, NM_006338, NM_013231, NM_020703, NM_001184750, NM_001017388, NM_015541, NM_001039029, NM_001080457, NM_001289135, NM_020737, NM_001271946, NM_178568, NM_016562, NM_138481, NM_001012338, NM_001281503, NM_015567, NM_023004, NM_001312686, NM_020862, NM_001099658, NM_022143, NM_001007792, NM_003263, NM_003266, NM_003265, NM_003061, NM_013281, NM_001318810, NM_006068, NM_001324188	2682	83	10057	1.49089	0.999678	0.295007	16.1422
UP_KEYWORDS	Sodium	42	0.807692	0.0116869	NM_001081676, NM_000343, NM_001040151, NM_001010893, NM_003047, NM_001193339, NM_001112800, NM_000701, NM_001029998, NM_001130417, NM_001178015, NM_001143838, NM_006933, NM_001177984, NM_001146335, NM_006841, NM_001177651, NR_073074, NM_001258411, NM_001165963, NM_001258379, NM_001320350, NM_004588, NM_199037, NM_001300756, NM_001323971, NM_001142349, NM_001040142, NM_002977, NM_001256213, NM_001…	4892	124	20581	1.42498	0.999222	0.0684294	15.9683
GOTERM_CC_DIRECT	GO:0034704~calcium channel complex	13	0.25	0.0116888	NM_001270679, NM_001195519, NM_012471, NM_006888, NM_001010989, NM_001035, NM_005184, NM_001304349, NM_001135955, NM_001232, NM_006203, NM_178123, NM_001221	4607	25	18224	2.05697	0.999998	0.113035	17.1617
GOTERM_BP_DIRECT	GO:0030198~extracellular matrix organization	66	1.26923	0.0116952	NM_002292, NM_001287758, NM_002291, NM_006487, NM_016142, NM_001130518, NM_133504, NM_002203, NM_002207, NM_002204, NM_002253, NM_001291860, NM_000501, NM_000582, NM_001105206, NM_015429, NM_078485, NM_000889, NM_001145000, NM_001244950, NM_058174, NM_130445, NM_000887, NM_000552, NM_007046, NM_001205329, NM_001114380, NM_002213, NM_001014796, NM_001199830, NM_022834, NM_001852, NM_001853, NM_001…	4320	196	16792	1.3089	1	0.37957	20.8103
UP_SEQ_FEATURE	repeat:Spectrin 1	13	0.25	0.011896	NM_002705, NM_003128, NM_007124, NM_001322033, NM_001102, NM_001130438, NM_178123, NM_001024858, NR_028136, NM_006946, NM_020971, NM_033071, NM_007118	4858	26	20063	2.06494	1	0.675729	21.4883
UP_SEQ_FEATURE	repeat:Spectrin 2	13	0.25	0.011896	NM_002705, NM_003128, NM_007124, NM_001322033, NM_001102, NM_001130438, NM_178123, NM_001024858, NR_028136, NM_006946, NM_020971, NM_033071, NM_007118	4858	26	20063	2.06494	1	0.675729	21.4883
GOTERM_MF_DIRECT	GO:0005200~structural constituent of cytoskeleton	40	0.769231	0.011931	NM_003128, NM_001286490, NM_001927, NM_001127493, NM_015286, NM_006289, NM_016188, NM_001145673, NM_006158, NM_002705, NM_001320591, NM_001130438, NM_032727, NM_001164883, NM_005775, NM_002444, NM_001270399, NM_001003398, NM_001310315, NM_005720, NM_012120, NM_006000, NM_003380, NM_001286414, NM_001149, NM_006946, NM_020971, NM_001270439, NM_015059, NM_013262, NM_019114, NM_001258331, NM_00119718…	4287	110	16881	1.4319	1	0.33829	19.0646
UP_SEQ_FEATURE	region of interest:Actin-binding	14	0.269231	0.0119742	NM_001270520, NM_012335, NM_005379, NM_016239, NM_000259, NM_001278542, NM_001130065, NM_014981, NM_001300899, NM_001284423, NM_032595, NM_004998, NM_006901, NM_001166160	4858	29	20063	1.99374	1	0.674353	21.6139
INTERPRO	IPR001610:PAC motif	10	0.192308	0.0120682	NM_001314030, NM_001030272, NM_002238, NM_001621, NM_172057, NM_002518, NM_012285, NM_001267843, NM_014862, NM_144633	4625	17	18559	2.36045	1	0.502049	20.3424
GOTERM_BP_DIRECT	GO:0060402~calcium ion transport into cytosol	9	0.173077	0.0122974	NM_001035, NM_001130417, NR_073379, NM_001206917, NM_001146028, NM_001112800, NM_002224, NM_000722, NM_000719	4320	14	16792	2.49881	1	0.393081	21.7619
INTERPRO	IPR000387:Protein-tyrosine/Dual specificity phosphatase	31	0.596154	0.0123274	NM_001039970, NM_004417, NM_001142314, NM_001199764, NM_080601, NM_007050, NM_177995, NM_001195100, NM_001308267, NM_001105244, NM_002841, NM_004420, NM_002849, NM_002848, NM_001040712, NM_001018041, NM_003671, NM_001243571, NR_111939, NM_080548, NM_003463, NM_001305116, NM_002830, NM_004090, NM_017857, NM_002833, NM_001130701, NM_002838, NM_018984, NM_004687, NM_001161440	4625	82	18559	1.51702	1	0.504877	20.733
GOTERM_BP_DIRECT	GO:0006509~membrane protein ectodomain proteolysis	12	0.230769	0.0123902	NM_016442, NM_001323267, NM_001290184, NM_001077628, NM_032802, NM_001110, NM_001281532, NM_000447, NM_012104, NM_001177643, NM_003816, NM_000021	4320	22	16792	2.1202	1	0.393741	21.9076
UP_KEYWORDS	Calcium/phospholipid-binding	9	0.173077	0.0126572	NM_001154, NM_000700, NM_003585, NM_001193544, NM_003586, NM_001003954, NM_033026, NM_001002857, NM_001320698	4892	15	20581	2.52424	0.999572	0.073233	17.181
INTERPRO	IPR009068:S15/NS1, RNA-binding	6	0.115385	0.0126683	NM_001017, NM_031280, NM_001316772, NM_001258040, NM_004990, NM_004184	4625	7	18559	3.43951	1	0.509893	21.2439
GOTERM_BP_DIRECT	GO:0006887~exocytosis	32	0.615385	0.0127204	NM_004781, NM_004140, NM_025219, NM_003716, NM_001321378, NM_001127715, NM_001009991, NM_014989, NM_031914, NM_006178, NM_005402, NM_001178111, NM_001256012, NM_003619, NM_004283, NM_001015002, NM_001308330, NM_006634, NM_001324423, NM_001329394, NM_006651, NM_001290229, NM_014232, NM_000259, NM_016524, NM_001321164, NM_033018, NM_001252065, NM_001256627, NM_020783, NM_001324062, NM_001295	4320	83	16792	1.49862	1	0.400176	22.4237
GOTERM_CC_DIRECT	GO:0005901~caveola	26	0.5	0.0128973	NM_001001396, NM_005544, NM_000621, NM_001172129, NM_000701, NM_001753, NM_005357, NM_176876, NM_147147, NM_001962, NM_001018054, NM_001109891, NM_001135955, NM_001206747, NM_012232, NM_001024847, NM_002745, NM_001322838, NM_001204, NM_002133, NM_004475, NM_001204213, NM_013451, NM_001220491, NM_001164757, NM_005417	4607	65	18224	1.58229	0.999999	0.122982	18.769
KEGG_PATHWAY	hsa04914:Progesterone-mediated oocyte maturation	35	0.673077	0.0131151	NM_001328651, NM_016237, NM_002754, NM_002755, NM_001282619, NM_002752, NM_001178137, NM_005027, NM_004333, NM_001271970, NM_000922, NM_002751, NM_001256197, NM_033031, NM_004985, NM_001318067, NM_002069, NM_001177381, NM_001008778, NM_001116, NM_001109891, NM_139013, NM_001282426, NM_015270, NM_014308, NM_002745, NM_002953, NM_021116, NM_001304349, NM_000875, NM_181690, NM_001199642, NM_00111104…	1902	87	6879	1.455	0.979377	0.0426734	16.1276
UP_SEQ_FEATURE	compositionally biased region:Poly-Lys	68	1.30769	0.013176	NM_001001396, NM_032928, NM_001083953, NR_030737, NM_015164, NM_001300866, NM_001142782, NM_001168360, NM_021241, NM_001190826, NM_170692, NM_003253, NM_018899, NM_004486, NM_002500, NM_001252091, NM_001318498, NM_001286680, NM_001256666, NM_012319, NM_001010883, NM_001291876, NM_080676, NM_001320703, NM_023071, NM_020414, NM_001198899, NM_006766, NM_007313, NM_017671, NM_007298, NM_001314042, NM…	4858	216	20063	1.30015	1	0.705561	23.5189
BIOCARTA	h_gpcrPathway:Signaling Pathway from G-Protein Families	19	0.365385	0.0132718	NM_016592, NM_002072, NM_000944, NM_002755, NM_005252, NM_006888, NM_001142353, NM_001130442, NM_021116, NM_001282538, NM_002228, NM_002069, NM_002736, NM_005184, NM_002738, NM_001109891, NM_001114123, NM_001258296, NM_002735	542	34	1625	1.67544	0.982779	0.287139	16.381
GOTERM_BP_DIRECT	GO:2000134~negative regulation of G1/S transition of mitotic cell cycle	13	0.25	0.0134762	NM_000321, NM_024900, NM_015011, NM_015493, NM_001008392, NM_001206878, NM_000314, NM_012179, NM_001104587, NM_001005340, NM_000297, NM_001128844, NR_027621	4320	25	16792	2.02126	1	0.416562	23.5933
GOTERM_BP_DIRECT	GO:0070372~regulation of ERK1 and ERK2 cascade	13	0.25	0.0134762	NM_001135052, NM_001144914, NM_001042555, NM_080548, NM_002026, NM_001111097, NM_000852, NM_003253, NM_152534, NM_001130701, NM_001288629, NM_004441, NM_001005862	4320	25	16792	2.02126	1	0.416562	23.5933
GOTERM_BP_DIRECT	GO:0048709~oligodendrocyte differentiation	13	0.25	0.0134762	NM_138983, NM_001166660, NM_001130417, NM_017617, NM_033133, NM_014587, NM_001164410, NM_001135955, NM_001127392, NM_006941, NM_001262, NR_111939, NM_001005862	4320	25	16792	2.02126	1	0.416562	23.5933
INTERPRO	IPR013816:ATP-grasp fold, subdomain 2	11	0.211538	0.0134861	NM_000920, NM_014640, NM_198837, NM_006950, NM_003178, NM_003490, NM_001166222, NM_001177599, NM_000819, NM_173642, NM_001122633	4625	20	18559	2.20702	1	0.527511	22.4569
INTERPRO	IPR027231:Semaphorin	11	0.211538	0.0134861	NM_017789, NM_020163, NM_001178061, NM_001300780, NM_001256347, NM_001193301, NM_001146030, NM_001142287, NM_001271661, NM_032108, NM_001005914	4625	20	18559	2.20702	1	0.527511	22.4569
GOTERM_CC_DIRECT	GO:0016461~unconventional myosin complex	6	0.115385	0.0135068	NM_012335, NM_021019, NM_001199629, NM_006901, NM_001080950, NM_001300899	4607	7	18224	3.39062	1	0.127361	19.5685
GOTERM_CC_DIRECT	GO:0030137~COPI-coated vesicle	6	0.115385	0.0135068	NM_020804, NM_006827, NM_001024226, NM_001278511, NM_018026, NM_006815	4607	7	18224	3.39062	1	0.127361	19.5685
GOTERM_MF_DIRECT	GO:0031489~myosin V binding	10	0.192308	0.0136994	NM_016577, NM_016131, NM_004163, NM_001317915, NM_002866, NM_001243719, NM_002867, NM_004283, NM_005370, NM_001170634	4287	17	16881	2.31631	1	0.37378	21.5796
INTERPRO	IPR014710:RmlC-like jelly roll fold	20	0.384615	0.0137802	NM_032804, NM_033272, NM_012285, NM_007023, NM_147147, NM_000821, NM_017649, NM_001314030, NM_002238, NM_001033057, NM_014247, NM_002736, NM_172057, NM_001286130, NM_002735, NM_005477, NM_021072, NM_001018109, NM_144633, NR_073074	4625	47	18559	1.70756	1	0.530698	22.8888
GOTERM_MF_DIRECT	GO:0004630~phospholipase D activity	6	0.115385	0.0137828	NM_001031696, NM_001243108, NM_002133, NM_001130081, NM_001503, NM_001308174	4287	7	16881	3.37519	1	0.371588	21.6964
GOTERM_MF_DIRECT	GO:0005004~GPI-linked ephrin receptor activity	6	0.115385	0.0137828	NM_001007792, NM_001006943, NM_001318761, NM_001288629, NM_001304537, NM_001012338	4287	7	16881	3.37519	1	0.371588	21.6964
INTERPRO	IPR016130:Protein-tyrosine phosphatase, active site	29	0.557692	0.0137949	NM_001039970, NM_004417, NM_001199764, NM_001077525, NM_080601, NM_007050, NM_177995, NM_001308267, NM_001105244, NM_002841, NM_000314, NM_004420, NM_002849, NM_002848, NM_001040712, NM_001018041, NM_003671, NM_001243571, NR_111939, NM_080548, NM_001305116, NM_002830, NM_004090, NM_017857, NM_002833, NM_002838, NM_018984, NM_004687, NM_001161440	4625	76	18559	1.53118	1	0.526617	22.9102
GOTERM_BP_DIRECT	GO:0032869~cellular response to insulin stimulus	30	0.576923	0.0137953	NM_005544, NM_001261816, NM_001286173, NM_003047, NM_001276252, NM_005027, NM_000922, NM_000349, NM_001618, NM_001177381, NM_012479, NM_001251825, NM_016131, NM_003749, NM_014232, NM_013302, NM_001244698, NM_006208, NM_000259, NM_003884, NM_001320214, NM_002079, NM_001047, NM_000852, NM_003355, NM_019884, NM_005417, NM_001503, NM_001197115, NM_005370	4320	77	16792	1.51443	1	0.422325	24.0819
SMART	SM00218:ZU5	7	0.134615	0.0138831	NM_133369, NM_001301026, NM_001127493, NM_001244889, NM_080872, NM_003728, NM_001149	2682	9	10057	2.91652	0.999933	0.329807	18.9662
SMART	SM00367:LRR_CC	11	0.211538	0.0141691	NM_001163315, NM_012157, NM_001282351, NM_153350, NM_024326, NM_152441, NM_001184906, NM_002939, NM_012308, NM_032206, NM_001193534	2682	19	10057	2.17094	0.999945	0.324398	19.319
UP_SEQ_FEATURE	short sequence motif:GFFKR motif	9	0.173077	0.0141861	NM_001316306, NM_000632, NM_001145000, NM_181501, NM_002203, NM_001114380, NM_000887, NM_002207, NM_002204	4858	15	20063	2.47793	1	0.728498	25.086
UP_SEQ_FEATURE	domain:FH2	9	0.173077	0.0141861	NM_001201427, NM_001270520, NM_001305424, NM_175736, NM_001079812, NM_032714, NM_001145118, NM_001103184, NM_052905	4858	15	20063	2.47793	1	0.728498	25.086
UP_SEQ_FEATURE	domain:DAGKc	9	0.173077	0.0141861	NM_001347, NM_018238, NM_001204504, NM_003647, NM_004080, NM_201532, NM_001142601, NM_001080744, NM_001321709	4858	15	20063	2.47793	1	0.728498	25.086
UP_SEQ_FEATURE	site:Role in the control of polyamine-mediated channel gating and in the blocking by intracellular magnesium	9	0.173077	0.0141861	NM_000890, NM_004983, NM_001260508, NM_004981, NM_002240, NM_004982, NM_002241, NM_000525, NM_000891	4858	15	20063	2.47793	1	0.728498	25.086
BIOCARTA	h_fcer1Pathway:Fc Epsilon Receptor I Signaling in Mast Cells	21	0.403846	0.014255	NM_001135052, NM_004106, NM_000944, NM_002745, NM_002755, NM_005252, NM_006888, NM_001142353, NM_000061, NM_001130442, NM_001281435, NM_001111097, NM_002577, NM_002228, NM_005184, NM_002738, NM_001109891, NM_001114123, NM_001258296, NM_005921, NM_001282426	542	39	1625	1.61439	0.987281	0.285195	17.4897
GOTERM_BP_DIRECT	GO:0019228~neuronal action potential	14	0.269231	0.0142558	NM_001165963, NM_000217, NM_001081676, NM_012281, NM_001040142, NM_002977, NM_001149, NM_001204269, NM_000794, NM_001256796, NM_022049, NM_001177984, NM_001166247, NM_001003406	4320	28	16792	1.94352	1	0.431189	24.7818
INTERPRO	IPR003607:HD/PDEase domain	12	0.230769	0.0144271	NM_015474, NM_001191057, NM_001029851, NM_001077196, NM_001130690, NM_001143839, NM_001243121, NM_000283, NM_000924, NM_000923, NM_000922, NM_001243137	4625	23	18559	2.09361	1	0.538243	23.8306
GOTERM_BP_DIRECT	GO:0051932~synaptic transmission, GABAergic	6	0.115385	0.0146038	NM_000806, NM_000816, NM_001316307, NM_000813, NM_014718, NM_001005336	4320	7	16792	3.33175	1	0.437327	25.3068
GOTERM_BP_DIRECT	GO:0051683~establishment of Golgi localization	6	0.115385	0.0146038	NM_044472, NM_020824, NM_001271978, NM_016128, NM_004252, NM_001135702	4320	7	16792	3.33175	1	0.437327	25.3068
GOTERM_BP_DIRECT	GO:0010882~regulation of cardiac muscle contraction by calcium ion signaling	6	0.115385	0.0146038	NM_001035, NM_001127493, NM_003047, NM_001112800, NM_006037, NM_001681	4320	7	16792	3.33175	1	0.437327	25.3068
GOTERM_BP_DIRECT	GO:0046598~positive regulation of viral entry into host cell	6	0.115385	0.0146038	NM_002305, NM_145214, NM_003141, NM_006355, NM_001135099, NM_002308	4320	7	16792	3.33175	1	0.437327	25.3068
GOTERM_BP_DIRECT	GO:0031340~positive regulation of vesicle fusion	6	0.115385	0.0146038	NM_001286173, NM_000700, NM_003585, NM_001135805, NM_004521, NM_001002857	4320	7	16792	3.33175	1	0.437327	25.3068
GOTERM_BP_DIRECT	GO:2000601~positive regulation of Arp2/3 complex-mediated actin nucleation	6	0.115385	0.0146038	NM_013436, NM_001024934, NM_001282925, NM_000377, NM_001324119, NM_003941	4320	7	16792	3.33175	1	0.437327	25.3068
GOTERM_BP_DIRECT	GO:2000096~positive regulation of Wnt signaling pathway, planar cell polarity pathway	6	0.115385	0.0146038	NM_007313, NM_001286691, NM_001244871, NM_033119, NM_032784, NM_001242809	4320	7	16792	3.33175	1	0.437327	25.3068
GOTERM_BP_DIRECT	GO:0072383~plus-end-directed vesicle transport along microtubule	6	0.115385	0.0146038	NM_001204517, NM_001300791, NM_001105568, NM_004798, NM_004521, NM_024513	4320	7	16792	3.33175	1	0.437327	25.3068
GOTERM_BP_DIRECT	GO:0046486~glycerolipid metabolic process	6	0.115385	0.0146038	NM_001257199, NM_001347, NM_018238, NM_004080, NM_201532, NM_001080744	4320	7	16792	3.33175	1	0.437327	25.3068
GOTERM_BP_DIRECT	GO:0045955~negative regulation of calcium ion-dependent exocytosis	6	0.115385	0.0146038	NM_020783, NM_017617, NM_005612, NM_000681, NM_015163, NM_007269	4320	7	16792	3.33175	1	0.437327	25.3068
GOTERM_BP_DIRECT	GO:0060074~synapse maturation	6	0.115385	0.0146038	NM_001114099, NM_000314, NM_001184773, NM_001040134, NM_001098635, NM_016148	4320	7	16792	3.33175	1	0.437327	25.3068
INTERPRO	IPR006020:Phosphotyrosine interaction domain	18	0.346154	0.0146331	NM_012324, NM_001244871, NM_001100818, NM_001103160, NM_001166050, NM_002926, NM_004447, NM_207334, NM_001308022, NM_001289980, NM_001163, NM_021080, NM_015627, NM_203349, NM_014857, NM_001164757, NM_012435, NM_016848	4625	41	18559	1.7617	1	0.538961	24.1283
UP_KEYWORDS	WD repeat	84	1.61538	0.0147398	NM_001297571, NM_020441, NM_001276252, NM_018256, NM_001013437, NM_001280541, NM_001206996, NM_003389, NM_001317924, NM_001173463, NM_001201472, NM_170710, NM_015909, NM_014714, NM_006578, NM_001173466, NM_005481, NM_001308330, NM_001013628, NM_003922, NM_003310, NM_025222, NM_012155, NM_052950, NM_005441, NM_001190266, NM_005720, NM_033632, NM_001317721, NM_001008707, NM_001201564, NM_001271786,…	4892	281	20581	1.25763	0.999882	0.0840557	19.7291
GOTERM_BP_DIRECT	GO:0046676~negative regulation of insulin secretion	15	0.288462	0.0147821	NM_001029851, NM_005544, NM_005612, NM_000352, NM_080601, NM_000944, NM_003385, NM_000525, NM_001005291, NM_000681, NM_004964, NM_004975, NM_001002021, NM_004562, NM_001308330	4320	31	16792	1.88082	1	0.439598	25.5745
GOTERM_BP_DIRECT	GO:0030100~regulation of endocytosis	15	0.288462	0.0147821	NM_020804, NM_001168236, NM_001301076, NM_001008660, NM_000548, NM_001272077, NM_002547, NM_001284237, NM_007313, NM_001184975, NM_001303099, NM_001243198, NM_001252039, NM_001198595, NM_001220491	4320	31	16792	1.88082	1	0.439598	25.5745
UP_SEQ_FEATURE	domain:EGF-like 1	41	0.788462	0.0148707	NM_006487, NR_073547, NM_017617, NM_001145109, NM_001447, NM_003247, NM_130773, NM_001291860, NM_001308119, NM_001126336, NM_020733, NM_002226, NM_001288713, NM_015513, NM_001289135, NM_001080477, NM_001018054, NM_001271946, NM_001122679, NM_001282640, NM_001322178, NM_003632, NM_001286164, NM_017564, NM_001278642, NM_004525, NM_138735, NM_022475, NM_173689, NM_005245, NM_001008781, NM_014141, NM…	4858	120	20063	1.41105	1	0.741667	26.1307
GOTERM_BP_DIRECT	GO:0071260~cellular response to mechanical stimulus	28	0.538462	0.0149143	NM_001303499, NM_002198, NM_003047, NM_000660, NM_002203, NM_000701, NM_145808, NM_014282, NM_000029, NM_198098, NM_001281435, NM_001165412, NM_000101, NM_000576, NM_001143839, NM_001109891, NM_006037, NM_016562, NM_003842, NM_001270987, NM_001199216, NM_003266, NM_003265, NM_001278138, NM_005921, NM_006609, NM_000891, NM_001197115	4320	71	16792	1.53292	1	0.440823	25.7722
GOTERM_BP_DIRECT	GO:0021542~dentate gyrus development	10	0.192308	0.0149399	NM_000794, NM_001259, NM_001165924, NM_000314, NM_018008, NM_001300791, NM_003269, NM_001270616, NM_002500, NM_006763	4320	17	16792	2.28649	1	0.439706	25.8105
GOTERM_BP_DIRECT	GO:0031589~cell-substrate adhesion	10	0.192308	0.0149399	NM_000552, NM_005585, NM_001316306, NM_001005367, NM_005775, NM_001145000, NM_033668, NM_002203, NM_001314051, NM_004441	4320	17	16792	2.28649	1	0.439706	25.8105
GOTERM_BP_DIRECT	GO:0030048~actin filament-based movement	10	0.192308	0.0149399	NM_133264, NM_001201404, NM_004998, NM_000259, NM_001080529, NM_001256012, NM_001077269, NM_000377, NM_001130065, NM_001300899	4320	17	16792	2.28649	1	0.439706	25.8105
GOTERM_BP_DIRECT	GO:0070509~calcium ion import	10	0.192308	0.0149399	NM_032790, NM_001164410, NM_001112800, NM_000720, NM_001135955, NM_201593, NM_001195519, NM_001256324, NM_001003406, NM_001005407	4320	17	16792	2.28649	1	0.439706	25.8105
GOTERM_BP_DIRECT	GO:0015031~protein transport	122	2.34615	0.0149675	NM_032451, NM_020673, NM_001013437, NM_005148, NM_001010935, NM_001201472, NM_001493, NM_001178111, NM_001173466, NM_024989, NM_004869, NM_001171506, NM_001190266, NM_001195193, NM_001257401, NM_013401, NM_001195215, NM_001317915, NM_002866, NM_001304547, NM_002867, NM_001324062, NM_018714, NM_001077198, NM_016577, NM_001300743, NM_003716, NM_001278469, NM_004041, NM_001127715, NM_022470, NM_0013…	4320	395	16792	1.20055	1	0.438641	25.8517
UP_SEQ_FEATURE	zinc finger region:FYVE-type	17	0.326923	0.0149922	NM_052950, NM_001002262, NR_103475, NM_001163335, NM_001017368, NM_001172659, NM_001257999, NM_024513, NM_001284423, NM_014989, NM_004463, NM_173558, NM_001284237, NM_001143854, NM_004799, NM_001100117, NM_004687	4858	39	20063	1.80021	1	0.741055	26.3146
GOTERM_BP_DIRECT	GO:0007187~G-protein coupled receptor signaling pathway, coupled to cyclic nucleotide second messenger	20	0.384615	0.0150091	NM_001131055, NM_007232, NM_000911, NM_019888, NM_000905, NM_000700, NM_001251882, NM_001050, NM_000794, NM_000871, NM_000863, NM_000025, NM_001160226, NM_000864, NM_001049, NM_000909, NM_001278687, NM_024012, NM_001145279, NM_001295	4320	46	16792	1.69002	1	0.43789	25.9138
INTERPRO	IPR011011:Zinc finger, FYVE/PHD-type	48	0.923077	0.0150477	NM_001297553, NM_024900, NM_032451, NM_016578, NM_001278322, NM_001206701, NR_103475, NM_001002262, NM_001163335, NM_015557, NM_001289975, NM_012308, NM_001017368, NM_033026, NM_001172659, NM_001280542, NM_023034, NM_001197104, NM_001009991, NM_014989, NM_001143854, NM_006268, NM_001040443, NM_004799, NM_001100117, NM_001284518, NM_001077445, NM_052950, NM_001135155, NM_001282351, NM_013448, NM_0…	4625	141	18559	1.36604	1	0.544694	24.7242
GOTERM_CC_DIRECT	GO:0032433~filopodium tip	8	0.153846	0.0151255	NM_001277764, NM_014932, NM_017412, NM_001005367, NM_000259, NM_014203, NM_004441, NM_001111112	4607	12	18224	2.63715	1	0.140429	21.656
GOTERM_BP_DIRECT	GO:0034332~adherens junction organization	17	0.326923	0.0152546	NM_001290307, NM_001167667, NM_001135770, NM_001794, NM_002230, NM_001796, NM_001085458, NM_001145, NM_044472, NM_016279, NM_001289980, NM_001317224, NM_001317227, NM_005417, NM_001220491, NM_021189, NM_001308176	4320	37	16792	1.78594	1	0.441545	26.2792
GOTERM_BP_DIRECT	GO:0021549~cerebellum development	17	0.326923	0.0152546	NM_015011, NM_001282146, NM_012306, NM_001050, NM_003743, NM_023073, NM_004992, NM_003885, NM_004976, NM_001401, NM_017789, NM_003936, NM_001049, NM_020686, NM_001278687, NM_002500, NM_000819	4320	37	16792	1.78594	1	0.441545	26.2792
INTERPRO	IPR018159:Spectrin/alpha-actinin	14	0.269231	0.0152688	NM_015078, NM_002705, NM_003128, NM_007124, NM_001322033, NM_001102, NM_001130438, NM_001171877, NM_001024858, NR_028136, NM_006946, NM_020971, NM_033071, NM_007118	4625	29	18559	1.93719	1	0.545668	25.04
UP_KEYWORDS	Brugada syndrome	7	0.134615	0.0153157	NM_199037, NM_004588, NM_001040151, NM_004980, NM_201593, NM_005477, NM_000719	4892	10	20581	2.94495	0.999917	0.0864154	20.4207
SMART	SM00615:EPH_lbd	9	0.173077	0.0153473	NM_001280794, NM_001006943, NM_001318761, NM_001099439, NM_001288629, NM_001304537, NM_001309192, NM_001278301, NM_004441	2682	14	10057	2.41059	0.999976	0.335465	20.7574
SMART	SM00046:DAGKc	9	0.173077	0.0153473	NM_001347, NM_018238, NM_001204504, NM_003647, NM_004080, NM_201532, NM_001142601, NM_001080744, NM_001321709	2682	14	10057	2.41059	0.999976	0.335465	20.7574
BIOCARTA	h_ndkDynaminPathway:Endocytotic role of NDK, Phosphins and Dynamin	11	0.211538	0.015364	NM_001025205, NM_001130072, NM_001160302, NM_005184, NM_001008660, NM_014203, NM_000944, NM_006888, NM_001005336, NM_001142353, NM_003898	542	16	1625	2.06123	0.990967	0.285525	18.7241
GOTERM_CC_DIRECT	GO:0005815~microtubule organizing center	52	1	0.0153798	NM_001220, NM_001288662, NM_001270890, NM_001286173, NM_015470, NM_031885, NM_001136203, NM_006289, NM_001077710, NM_044472, NM_173648, NM_170713, NM_001001931, NM_007186, NM_016039, NM_052874, NM_001317721, NM_001286414, NM_001291876, NM_001282211, NM_004521, NM_014700, NM_001048218, NM_001193493, NM_001199835, NM_001039141, NM_014934, NM_001199867, NM_005433, NM_031415, NM_001278690, NM_002755,…	4607	153	18224	1.34443	1	0.141462	21.9794
INTERPRO	IPR007273:SCAMP	5	0.0961538	0.0154145	NM_001320778, NM_001290229, NM_079834, NM_001178111, NM_005698	4625	5	18559	4.01276	1	0.544856	25.2474
INTERPRO	IPR025202:Phospholipase D-like domain	5	0.0961538	0.0154145	NM_001031696, NM_001243108, NM_001130081, NM_178836, NM_001308174	4625	5	18559	4.01276	1	0.544856	25.2474
GOTERM_MF_DIRECT	GO:0030506~ankyrin binding	11	0.211538	0.0154264	NM_052843, NM_001127487, NM_003128, NM_001112800, NM_000720, NM_004518, NM_000701, NM_001024858, NM_000525, NM_020971, NM_001193582	4287	20	16881	2.16575	1	0.401574	23.9645
GOTERM_MF_DIRECT	GO:0005088~Ras guanyl-nucleotide exchange factor activity	41	0.788462	0.0154435	NM_001282862, NM_001220, NM_001134408, NM_005544, NM_003128, NM_012294, NM_001042599, NM_020638, NM_001042555, NM_006158, NM_000395, NM_170672, NM_001130438, NM_001321076, NM_001945, NM_001982, NM_152643, NM_001314051, NM_016848, NM_012435, NM_001005862, NM_006206, NM_000834, NM_003749, NM_000836, NM_001144914, NM_004795, NM_007023, NM_015981, NM_006946, NM_020971, NM_006888, NM_000832, NM_002607…	4287	115	16881	1.40388	1	0.397858	23.9878
GOTERM_BP_DIRECT	GO:0000187~activation of MAPK activity	39	0.75	0.0154942	NM_003188, NM_001278065, NM_001735, NM_001008540, NM_080601, NM_130470, NM_001025158, NM_181501, NM_002757, NM_001042555, NM_004041, NM_002755, NM_001128166, NM_001281716, NM_001243926, NM_002751, NM_012202, NM_000746, NM_000841, NM_001318067, NM_003821, NM_000576, NM_001109891, NM_139013, NM_012435, NM_001012338, NM_030662, NM_004428, NM_002745, NM_001297649, NM_033137, NM_001401, NM_001308158, …	4320	107	16792	1.41677	1	0.445014	26.634
GOTERM_MF_DIRECT	GO:0050321~tau-protein kinase activity	8	0.153846	0.0155141	NM_001286129, NM_001256627, NM_001199867, NM_001164410, NM_032430, NM_001039469, NM_001146156, NM_019884	4287	12	16881	2.62515	1	0.395275	24.0837
UP_SEQ_FEATURE	domain:WH2	10	0.192308	0.015643	NM_001289095, NM_133264, NM_001201404, NM_032714, NM_001291965, NM_001024934, NM_001080529, NM_001077269, NM_000377, NM_001282971	4858	18	20063	2.29438	1	0.752521	27.2926
UP_SEQ_FEATURE	repeat:LRR 21	10	0.192308	0.015643	NM_007018, NM_001289135, NM_003266, NM_001271946, NM_003265, NM_016562, NM_003061, NM_032206, NM_138481, NM_001289003	4858	18	20063	2.29438	1	0.752521	27.2926
UP_SEQ_FEATURE	domain:PI3K/PI4K	10	0.192308	0.015643	NM_004958, NM_058004, NM_018425, NM_018323, NM_000051, NM_002646, NM_001282426, NM_001321378, NM_015092, NM_001256045	4858	18	20063	2.29438	1	0.752521	27.2926
GOTERM_CC_DIRECT	GO:0005811~lipid particle	26	0.5	0.0158835	NM_001318509, NM_001172435, NM_022060, NM_001130848, NM_016002, NM_001272049, NM_001753, NM_005357, NM_001140, NM_006795, NM_001252039, NM_016245, NM_015660, NM_001139457, NM_001164189, NM_001002857, NM_001253891, NM_001199378, NM_001010942, NM_001122, NM_016006, NM_153236, NM_024830, NM_001142296, NM_017839, NM_018036	4607	66	18224	1.55831	1	0.144593	22.6161
GOTERM_BP_DIRECT	GO:0007018~microtubule-based movement	31	0.596154	0.0159798	NM_001134775, NM_001300791, NM_001079521, NM_032167, NM_002254, NM_020759, NM_173628, NM_004984, NM_015254, NM_001173463, NM_001204517, NM_001242837, NM_004798, NM_001373, NM_005552, NM_001025205, NM_001030006, NM_004321, NM_001301076, NM_001252100, NM_001271786, NM_001323955, NM_001105568, NM_004522, NM_004521, NM_001135556, NM_145754, NM_001007792, NM_014203, NM_001289024, NM_003026	4320	81	16792	1.48763	1	0.453579	27.3485
SMART	SM00033:CH	27	0.519231	0.0160582	NM_001303499, NM_003128, NM_001322033, NM_002298, NM_001164317, NM_005358, NM_001003828, NM_001008272, NM_007124, NM_001113511, NM_033071, NM_001127487, NM_033386, NM_001306177, NM_001282337, NM_001282668, NM_006946, NM_001278542, NM_001110556, NM_020971, NM_001137605, NM_001102, NM_001289124, NM_001134398, NM_018222, NM_001142615, NM_001024858	2682	66	10057	1.53401	0.999985	0.337615	21.6136
KEGG_PATHWAY	hsa04910:Insulin signaling pathway	51	0.980769	0.0161184	NM_005544, NM_000548, NM_080867, NM_000368, NM_001256197, NM_001282426, NM_001146156, NM_006939, NM_016848, NM_003749, NM_014308, NM_001130442, NM_001005291, NM_001190720, NM_003604, NM_005184, NM_004475, NM_181690, NM_001261816, NM_001328651, NM_000189, NM_001322364, NM_005357, NM_002755, NM_002752, NM_004333, NM_005027, NM_000922, NM_024607, NM_004985, NM_001318067, NM_001109891, NM_001114123, …	1902	138	6879	1.33661	0.991582	0.0516982	19.4649
INTERPRO	IPR000372:Leucine-rich repeat-containing N-terminal	22	0.423077	0.0161234	NM_152570, NM_000296, NM_133504, NM_013231, NM_178011, NM_001277226, NM_052953, NM_015541, NM_001301200, NM_001099658, NM_001039029, NM_001080457, NM_022143, NM_001289135, NM_002544, NM_001271946, NM_001258419, NM_013281, NM_003061, NM_138481, NM_001012338, NM_005014	4625	54	18559	1.63483	1	0.556945	26.2492
GOTERM_CC_DIRECT	GO:0070765~gamma-secretase complex	5	0.0961538	0.0162643	NM_001145646, NM_006827, NM_001077628, NM_001281532, NM_000021	4607	5	18224	3.95572	1	0.14663	23.0942
GOTERM_BP_DIRECT	GO:0055085~transmembrane transport	79	1.51923	0.0162985	NR_003088, NM_001243014, NM_080284, NM_001323382, NM_001160300, NM_138431, NM_018593, NM_024698, NM_001288985, NM_001029998, NM_001097642, NM_001033045, NM_001320591, NM_024103, NM_001143838, NM_006933, NM_001286730, NM_032826, NM_001142541, NM_001258411, NM_001185054, NM_001286184, NM_001321544, NM_001017917, NM_020660, NM_018420, NM_001167903, NM_033102, NM_022169, NM_006765, NM_024959, NM_0011…	4320	244	16792	1.25851	1	0.458512	27.8137
GOTERM_CC_DIRECT	GO:0055038~recycling endosome membrane	19	0.365385	0.0164766	NM_001320778, NM_014904, NM_016131, NM_001290229, NM_015470, NM_001002262, NM_001135242, NM_033386, NM_014600, NM_001017368, NM_001199570, NM_006795, NM_002886, NM_014700, NM_001178111, NM_001297774, NM_005370, NM_001257291, NM_001177651	4607	44	18224	1.70815	1	0.147229	23.3596
KEGG_PATHWAY	hsa04920:Adipocytokine signaling pathway	29	0.557692	0.0164957	NM_001066, NM_001318509, NM_005544, NM_000905, NM_080601, NM_172206, NM_001286712, NM_002752, NM_000230, NM_001165412, NM_001318067, NM_213662, NM_001323267, NM_001009185, NM_003749, NM_024551, NM_001145138, NM_001323552, NM_004958, NM_001190720, NM_001003680, NM_006252, NM_003604, NM_001199377, NM_001136052, NM_181690, NM_001001928, NM_024429, NM_001270486	1902	70	6879	1.49836	0.99248	0.0523199	19.8753
INTERPRO	IPR017986:WD40-repeat-containing domain	94	1.80769	0.0165231	NM_001297571, NM_020441, NM_031885, NM_001276252, NM_012204, NM_018256, NM_001013437, NM_001280541, NM_001206996, NM_003389, NM_001080477, NM_001317924, NM_001173463, NM_001201472, NM_170710, NM_015909, NM_014714, NM_006578, NM_001173466, NM_005481, NM_001308330, NM_001013628, NM_003922, NM_003310, NM_025222, NM_012155, NM_052950, NM_005441, NM_014396, NM_001190266, NM_005720, NM_033632, NM_00131…	4625	306	18559	1.23268	1	0.561688	26.8085
GOTERM_MF_DIRECT	GO:0052811~1-phosphatidylinositol-3-phosphate 4-kinase activity	5	0.0961538	0.0165426	NM_001195733, NM_001135636, NM_003559, NM_001278253, NM_005028	4287	5	16881	3.93772	1	0.411235	25.4694
INTERPRO	IPR000048:IQ motif, EF-hand binding site	32	0.615385	0.0166248	NM_001171167, NM_001309242, NM_001081676, NM_005379, NM_016239, NM_001080950, NM_001170738, NM_001126181, NM_001080527, NM_006111, NM_001130969, NM_005876, NM_014869, NM_018728, NM_014671, NM_001256012, NM_001177984, NM_012335, NM_015011, NM_001040142, NM_000259, NM_002977, NM_015194, NM_001130065, NM_015215, NM_001287499, NM_001130064, NM_052843, NM_001017977, NM_004998, NM_006901, NM_001111125	4625	87	18559	1.47596	1	0.559792	26.9501
GOTERM_MF_DIRECT	GO:0004114~3',5'-cyclic-nucleotide phosphodiesterase activity	12	0.230769	0.0166272	NM_001191057, NM_001029851, NM_001077196, NM_001130690, NM_001143839, NM_001243121, NM_000283, NM_006203, NM_000924, NM_000923, NM_000922, NM_001243137	4287	23	16881	2.05446	1	0.408869	25.5822
[truncated: 915 more rows]

## Sheet: legend
Dataset EV4: Full enriched Gene Ontology (GO) enrichment terms from analysis of the mRNAs differentially expressed (DE) between PD and control individuals
