# Supplementary material for: A Parkinson's disease CircRNAs Resource reveals a link between circSLC8A1 and oxidative stress
Source: EMBO Mol Med. 2020 Jul 26;12(9):e11942. doi: 10.15252/emmm.201911942 (PMC7507321; doi:10.15252/emmm.201911942)
Supplement: Supplementary file 7 — Dataset EV5 [file EMMM-12-e11942-s007.xlsx]

## Sheet: Sheet1
module	Brown	blue	red	cyan
	ENSG00000023839	ENSG00000173926	ENSG00000136536	ENSG00000266538
	ENSG00000144827	ENSG00000184702	ENSG00000115657	ENSG00000260197
	ENSG00000279265	ENSG00000165406	ENSG00000164074	ENSG00000270127
	ENSG00000235560	ENSG00000138758	ENSG00000163322	ENSG00000226555
	ENSG00000272079	ENSG00000268895	ENSG00000272732	ENSG00000271780
	ENSG00000273237	ENSG00000175899	ENSG00000231595	ENSG00000234665
	ENSG00000242687	ENSG00000081760	ENSG00000264895	ENSG00000241859
	ENSG00000268205	ENSG00000103591	ENSG00000261342	ENSG00000242715
	ENSG00000268713	ENSG00000115977	ENSG00000261094	ENSG00000067048
	ENSG00000277476	ENSG00000008311	ENSG00000213090	ENSG00000198692
	ENSG00000230190	ENSG00000183044	ENSG00000227946	ENSG00000130741
	ENSG00000243696	ENSG00000154263	ENSG00000257261	ENSG00000106462
	ENSG00000218586	ENSG00000167972	ENSG00000279108	ENSG00000206159
	ENSG00000242539	ENSG00000154265	ENSG00000280106	ENSG00000225470
	ENSG00000264546	ENSG00000150967	ENSG00000267370	ENSG00000012817
	ENSG00000278842	ENSG00000125257	ENSG00000279400	ENSG00000205791
	ENSG00000249476	ENSG00000006071	ENSG00000236255	ENSG00000238083
	ENSG00000274925	ENSG00000069431	ENSG00000261829	ENSG00000228340
	ENSG00000279529	ENSG00000117528	ENSG00000254362	ENSG00000137474
	ENSG00000279948	ENSG00000119688	ENSG00000261544	ENSG00000165246
	ENSG00000280152	ENSG00000161204	ENSG00000279792	ENSG00000156873
	ENSG00000260198	ENSG00000143994	ENSG00000267682	ENSG00000099725
	ENSG00000279764	ENSG00000131969	ENSG00000271344	ENSG00000130021
	ENSG00000260300	ENSG00000248487	ENSG00000269388	ENSG00000129824
	ENSG00000280205	ENSG00000127220	ENSG00000263843	ENSG00000145365
	ENSG00000261324	ENSG00000154175	ENSG00000266947	ENSG00000154620
	ENSG00000270804	ENSG00000099204	ENSG00000269044	ENSG00000229236
	ENSG00000271714	ENSG00000163995	ENSG00000260368	ENSG00000176728
	ENSG00000269439	ENSG00000282816	ENSG00000234028	ENSG00000233864
	ENSG00000267419	ENSG00000258240	ENSG00000228801	ENSG00000131002
	ENSG00000271976	ENSG00000234358	ENSG00000259826	ENSG00000114374
	ENSG00000261526	ENSG00000279377	ENSG00000272604	ENSG00000183878
	ENSG00000279765	ENSG00000225792	ENSG00000266371	ENSG00000229807
	ENSG00000279432	ENSG00000263120	ENSG00000237753	ENSG00000126970
	ENSG00000279207	ENSG00000269945	ENSG00000259820	ENSG00000005889
	ENSG00000268670	ENSG00000244560	ENSG00000273270	ENSG00000067646
	ENSG00000233223	ENSG00000280255	ENSG00000280047
	ENSG00000271553	ENSG00000233225	ENSG00000274031
	ENSG00000281896	ENSG00000274080	ENSG00000225568
	ENSG00000273014	ENSG00000266469	ENSG00000277007
	ENSG00000269707	ENSG00000274712	ENSG00000280551
	ENSG00000272367	ENSG00000267056	ENSG00000253741
	ENSG00000246560	ENSG00000261490	ENSG00000262877
	ENSG00000224097	ENSG00000277200	ENSG00000280033
	ENSG00000269825	ENSG00000278917	ENSG00000261744
	ENSG00000260093	ENSG00000267575	ENSG00000261716
	ENSG00000261616	ENSG00000278975	ENSG00000280195
	ENSG00000253200	ENSG00000261997	ENSG00000110455
	ENSG00000261884	ENSG00000269883	ENSG00000177076
	ENSG00000259520	ENSG00000231312	ENSG00000119673
	ENSG00000266498	ENSG00000272054	ENSG00000114739
	ENSG00000279236	ENSG00000278654	ENSG00000063761
	ENSG00000272631	ENSG00000279059	ENSG00000101126
	ENSG00000235423	ENSG00000256139	ENSG00000181026
	ENSG00000257139	ENSG00000279044	ENSG00000235609
	ENSG00000261072	ENSG00000277534	ENSG00000157985
	ENSG00000262580	ENSG00000233175	ENSG00000160216
	ENSG00000279259	ENSG00000267121	ENSG00000153207
	ENSG00000280828	ENSG00000270067	ENSG00000146416
	ENSG00000265750	ENSG00000214331	ENSG00000117448
	ENSG00000248714	ENSG00000259877	ENSG00000162482
	ENSG00000232034	ENSG00000280000	ENSG00000272983
	ENSG00000279425	ENSG00000229689	ENSG00000268858
	ENSG00000242622	ENSG00000226121	ENSG00000279656
	ENSG00000279311	ENSG00000280105	ENSG00000273893
	ENSG00000270562	ENSG00000260729	ENSG00000272447
	ENSG00000265625	ENSG00000257027	ENSG00000217648
	ENSG00000271474	ENSG00000261037	ENSG00000276182
	ENSG00000261051	ENSG00000280294	ENSG00000275964
	ENSG00000260114	ENSG00000235518	ENSG00000235652
	ENSG00000272077	ENSG00000229618	ENSG00000124593
	ENSG00000280351	ENSG00000279387	ENSG00000237742
	ENSG00000279283	ENSG00000237720	ENSG00000230910
	ENSG00000280287	ENSG00000279277	ENSG00000223774
	ENSG00000260563	ENSG00000235072	ENSG00000261643
	ENSG00000247679	ENSG00000253477	ENSG00000251400
	ENSG00000249592	ENSG00000272667	ENSG00000091542
	ENSG00000273117	ENSG00000253726	ENSG00000196704
	ENSG00000272993	ENSG00000259583	ENSG00000154122
	ENSG00000275131	ENSG00000253372	ENSG00000144504
	ENSG00000177646	ENSG00000270820	ENSG00000165887
	ENSG00000196177	ENSG00000259915	ENSG00000105186
	ENSG00000181513	ENSG00000281160	ENSG00000156381
	ENSG00000100813	ENSG00000236760	ENSG00000074855
	ENSG00000134575	ENSG00000279619	ENSG00000143401
	ENSG00000183760	ENSG00000279329	ENSG00000255980
	ENSG00000184378	ENSG00000280332	ENSG00000246889
	ENSG00000119640	ENSG00000279649	ENSG00000261098
	ENSG00000196839	ENSG00000267506	ENSG00000279696
	ENSG00000168803	ENSG00000279088	ENSG00000256591
	ENSG00000151651	ENSG00000280399	ENSG00000053770
	ENSG00000189007	ENSG00000253636	ENSG00000100823
	ENSG00000274286	ENSG00000265579	ENSG00000081181
	ENSG00000235012	ENSG00000256211	ENSG00000221883
	ENSG00000123908	ENSG00000267904	ENSG00000111229
	ENSG00000100591	ENSG00000279668	ENSG00000141480
	ENSG00000173209	ENSG00000270039	ENSG00000006756
	ENSG00000187134	ENSG00000215068	ENSG00000180801
	ENSG00000204673	ENSG00000262621	ENSG00000173409
	ENSG00000272977	ENSG00000275672	ENSG00000164122
	ENSG00000279434	ENSG00000272899	ENSG00000138381
	ENSG00000279594	ENSG00000240809	ENSG00000123395
	ENSG00000275318	ENSG00000267040	ENSG00000125375
	ENSG00000228436	ENSG00000267787	ENSG00000205464
	ENSG00000240731	ENSG00000260816	ENSG00000204934
	ENSG00000277687	ENSG00000267390	ENSG00000253320
	ENSG00000278291	ENSG00000251034	ENSG00000142920
	ENSG00000218596	ENSG00000236814	ENSG00000149541
	ENSG00000272906	ENSG00000279369	ENSG00000112208
	ENSG00000280378	ENSG00000259433	ENSG00000153064
	ENSG00000229657	ENSG00000256973	ENSG00000189114
	ENSG00000228106	ENSG00000251536	ENSG00000165733
	ENSG00000271833	ENSG00000145063	ENSG00000225439
	ENSG00000236114	ENSG00000279146	ENSG00000166275
	ENSG00000279135	ENSG00000239828	ENSG00000172331
	ENSG00000277020	ENSG00000267632	ENSG00000169925
	ENSG00000261534	ENSG00000236451	ENSG00000204347
	ENSG00000232611	ENSG00000266111	ENSG00000112763
	ENSG00000139133	ENSG00000269997	ENSG00000110696
	ENSG00000182858	ENSG00000255864	ENSG00000182993
	ENSG00000183684	ENSG00000223812	ENSG00000166455
	ENSG00000123505	ENSG00000269984	ENSG00000214226
	ENSG00000240038	ENSG00000273329	ENSG00000177576
	ENSG00000110200	ENSG00000261056	ENSG00000141452
	ENSG00000166295	ENSG00000272944	ENSG00000167747
	ENSG00000160117	ENSG00000242103	ENSG00000203709
	ENSG00000186352	ENSG00000272758	ENSG00000180539
	ENSG00000168876	ENSG00000167912	ENSG00000135932
	ENSG00000100124	ENSG00000253553	ENSG00000081248
	ENSG00000163516	ENSG00000229368	ENSG00000128595
	ENSG00000248546	ENSG00000280118	ENSG00000177640
	ENSG00000138279	ENSG00000263958	ENSG00000179397
	ENSG00000263606	ENSG00000275367	ENSG00000159873
	ENSG00000184441	ENSG00000274627	ENSG00000163617
	ENSG00000239415	ENSG00000260417	ENSG00000130783
	ENSG00000241170	ENSG00000278962	ENSG00000150753
	ENSG00000280367	ENSG00000278985	ENSG00000132141
	ENSG00000279491	ENSG00000260750	ENSG00000226015
	ENSG00000011132	ENSG00000260805	ENSG00000169217
	ENSG00000137074	ENSG00000279520	ENSG00000143776
	ENSG00000120805	ENSG00000272760	ENSG00000039068
	ENSG00000170632	ENSG00000245958	ENSG00000185267
	ENSG00000141337	ENSG00000273247	ENSG00000153879
	ENSG00000280543	ENSG00000270426	ENSG00000153044
	ENSG00000213199	ENSG00000279693	ENSG00000163320
	ENSG00000126522	ENSG00000260236	ENSG00000128965
	ENSG00000138138	ENSG00000224479	ENSG00000143942
	ENSG00000215915	ENSG00000280304	ENSG00000163528
	ENSG00000123268	ENSG00000260077	ENSG00000177200
	ENSG00000128272	ENSG00000261451	ENSG00000130724
	ENSG00000145782	ENSG00000272505	ENSG00000099622
	ENSG00000058063	ENSG00000279319	ENSG00000103249
	ENSG00000132681	ENSG00000205959	ENSG00000038532
	ENSG00000171130	ENSG00000281100	ENSG00000166855
	ENSG00000169857	ENSG00000261167	ENSG00000125246
	ENSG00000151929	ENSG00000242686	ENSG00000183723
	ENSG00000175334	ENSG00000251364	ENSG00000080802
	ENSG00000172530	ENSG00000251432	ENSG00000068120
	ENSG00000009954	ENSG00000279602	ENSG00000140365
	ENSG00000076108	ENSG00000250320	ENSG00000105669
	ENSG00000050820	ENSG00000274425	ENSG00000014919
	ENSG00000116752	ENSG00000279674	ENSG00000119203
	ENSG00000107949	ENSG00000270704	ENSG00000184164
	ENSG00000113916	ENSG00000263069	ENSG00000099942
	ENSG00000168283	ENSG00000260261	ENSG00000142544
	ENSG00000089234	ENSG00000256008	ENSG00000233932
	ENSG00000133639	ENSG00000280088	ENSG00000180902
	ENSG00000124549	ENSG00000248994	ENSG00000112977
	ENSG00000169609	ENSG00000275383	ENSG00000132676
	ENSG00000141219	ENSG00000263603	ENSG00000145041
	ENSG00000197223	ENSG00000280069	ENSG00000132017
	ENSG00000239887	ENSG00000268403	ENSG00000163257
	ENSG00000133466	ENSG00000280153	ENSG00000118655
	ENSG00000115998	ENSG00000205037	ENSG00000168872
	ENSG00000181904	ENSG00000256293	ENSG00000198231
	ENSG00000198663	ENSG00000256982	ENSG00000136271
	ENSG00000136197	ENSG00000218227	ENSG00000137628
	ENSG00000185955	ENSG00000205035	ENSG00000160570
	ENSG00000136819	ENSG00000223343	ENSG00000102967
	ENSG00000116161	ENSG00000266865	ENSG00000134815
	ENSG00000260942	ENSG00000185495	ENSG00000108771
	ENSG00000198898	ENSG00000274253	ENSG00000138463
	ENSG00000077549	ENSG00000249109	ENSG00000105341
	ENSG00000110619	ENSG00000263731	ENSG00000138346
	ENSG00000165806	ENSG00000255916	ENSG00000114841
	ENSG00000256030	ENSG00000263278	ENSG00000140403
	ENSG00000060339	ENSG00000272419	ENSG00000110011
	ENSG00000150636	ENSG00000279095	ENSG00000112667
	ENSG00000159884	ENSG00000224086	ENSG00000172269
	ENSG00000164221	ENSG00000111271	ENSG00000178904
	ENSG00000136710	ENSG00000182827	ENSG00000169570
	ENSG00000154898	ENSG00000159640	ENSG00000105865
	ENSG00000197599	ENSG00000144476	ENSG00000150456
	ENSG00000101331	ENSG00000097021	ENSG00000175376
	ENSG00000145386	ENSG00000123130	ENSG00000111361
	ENSG00000205089	ENSG00000167107	ENSG00000145191
	ENSG00000163468	ENSG00000123983	ENSG00000141543
	ENSG00000115484	ENSG00000180139	ENSG00000130165
	ENSG00000146731	ENSG00000226642	ENSG00000197977
	ENSG00000101224	ENSG00000077080	ENSG00000163832
	ENSG00000176386	ENSG00000072110	ENSG00000102119
	ENSG00000170779	ENSG00000115073	ENSG00000111405
	ENSG00000124215	ENSG00000135503	ENSG00000127527
	ENSG00000008128	ENSG00000073670	ENSG00000125991
	ENSG00000006837	ENSG00000148848	ENSG00000139684
	ENSG00000103995	ENSG00000151694	ENSG00000246339
	ENSG00000114107	ENSG00000042980	ENSG00000185010
	ENSG00000258890	ENSG00000142303	ENSG00000117480
	ENSG00000090661	ENSG00000145808	ENSG00000198324
	ENSG00000172831	ENSG00000156140	ENSG00000054965
	ENSG00000173575	ENSG00000154736	ENSG00000237765
	ENSG00000100888	ENSG00000134917	ENSG00000108021
	ENSG00000177830	ENSG00000160710	ENSG00000160172
	ENSG00000254505	ENSG00000065457	ENSG00000215251
	ENSG00000176108	ENSG00000164742	ENSG00000161040
	ENSG00000110172	ENSG00000078295	ENSG00000153832
	ENSG00000169684	ENSG00000174233	ENSG00000151876
	ENSG00000136213	ENSG00000155897	ENSG00000066926
	ENSG00000123975	ENSG00000162104	ENSG00000198855
	ENSG00000106404	ENSG00000256925	ENSG00000106692
	ENSG00000140839	ENSG00000181790	ENSG00000109920
	ENSG00000188603	ENSG00000121753	ENSG00000137166
	ENSG00000142675	ENSG00000111452	ENSG00000259030
	ENSG00000158435	ENSG00000069122	ENSG00000181274
	ENSG00000257727	ENSG00000072071	ENSG00000089280
	ENSG00000106078	ENSG00000117114	ENSG00000266964
	ENSG00000213380	ENSG00000153531	ENSG00000130005
	ENSG00000080573	ENSG00000170214	ENSG00000177225
	ENSG00000130309	ENSG00000043591	ENSG00000147174
	ENSG00000141030	ENSG00000111863	ENSG00000152147
	ENSG00000168090	ENSG00000106624	ENSG00000204136
	ENSG00000163626	ENSG00000104964	ENSG00000141034
	ENSG00000240230	ENSG00000272163	ENSG00000123159
	ENSG00000247624	ENSG00000259319	ENSG00000163521
	ENSG00000205560	ENSG00000251136	ENSG00000278175
	ENSG00000164463	ENSG00000254556	ENSG00000198715
	ENSG00000088766	ENSG00000255310	ENSG00000016864
	ENSG00000101138	ENSG00000269918	ENSG00000250903
	ENSG00000102974	ENSG00000169129	ENSG00000143457
	ENSG00000178585	ENSG00000144218	ENSG00000164850
	ENSG00000107874	ENSG00000141385	ENSG00000142751
	ENSG00000166266	ENSG00000133612	ENSG00000173264
	ENSG00000065615	ENSG00000187546	ENSG00000106070
	ENSG00000167986	ENSG00000134698	ENSG00000164284
	ENSG00000145358	ENSG00000169692	ENSG00000105447
	ENSG00000244038	ENSG00000155189	ENSG00000105928
	ENSG00000035499	ENSG00000126705	ENSG00000111358
	ENSG00000109606	ENSG00000185567	ENSG00000100226
	ENSG00000101452	ENSG00000063438	ENSG00000206172
	ENSG00000174953	ENSG00000106992	ENSG00000112406
	ENSG00000140829	ENSG00000147853	ENSG00000281344
	ENSG00000163214	ENSG00000230042	ENSG00000119969
	ENSG00000101191	ENSG00000155085	ENSG00000138641
	ENSG00000083520	ENSG00000131016	ENSG00000148634
	ENSG00000128917	ENSG00000151320	ENSG00000162669
	ENSG00000104936	ENSG00000053371	ENSG00000146066
	ENSG00000086061	ENSG00000166971	ENSG00000196866
	ENSG00000132002	ENSG00000215022	ENSG00000180596
	ENSG00000162616	ENSG00000261675	ENSG00000184270
	ENSG00000105993	ENSG00000280434	ENSG00000205581
	ENSG00000077232	ENSG00000273148	ENSG00000100281
	ENSG00000205981	ENSG00000250686	ENSG00000185122
	ENSG00000247400	ENSG00000270108	ENSG00000170606
	ENSG00000213918	ENSG00000259943	ENSG00000164070
	ENSG00000167968	ENSG00000224271	ENSG00000120694
	ENSG00000130816	ENSG00000260708	ENSG00000148057
	ENSG00000175283	ENSG00000233895	ENSG00000169991
	ENSG00000159147	ENSG00000258636	ENSG00000137959
	ENSG00000104885	ENSG00000275437	ENSG00000100360
	ENSG00000125821	ENSG00000232406	ENSG00000140443
	ENSG00000205250	ENSG00000276334	ENSG00000123411
	ENSG00000167967	ENSG00000273618	ENSG00000137033
	ENSG00000117395	ENSG00000228484	ENSG00000153487
	ENSG00000116406	ENSG00000259953	ENSG00000164941
	ENSG00000102189	ENSG00000269946	ENSG00000151151
	ENSG00000074266	ENSG00000230074	ENSG00000240682
	ENSG00000226721	ENSG00000165121	ENSG00000119185
	ENSG00000132394	ENSG00000260412	ENSG00000043143
	ENSG00000135766	ENSG00000280077	ENSG00000161999
	ENSG00000181090	ENSG00000213080	ENSG00000152409
	ENSG00000255150	ENSG00000237321	ENSG00000132680
	ENSG00000178982	ENSG00000279702	ENSG00000121774
	ENSG00000100664	ENSG00000242193	ENSG00000007202
	ENSG00000141642	ENSG00000260645	ENSG00000138182
	ENSG00000158636	ENSG00000280375	ENSG00000169926
	ENSG00000120533	ENSG00000225554	ENSG00000139187
	ENSG00000100393	ENSG00000260585	ENSG00000183762
	ENSG00000233602	ENSG00000280222	ENSG00000116586
	ENSG00000116285	ENSG00000217801	ENSG00000244968
	ENSG00000141446	ENSG00000234062	ENSG00000261455
	ENSG00000142459	ENSG00000232499	ENSG00000253807
	ENSG00000081177	ENSG00000270504	ENSG00000245937
	ENSG00000180104	ENSG00000272288	ENSG00000227502
	ENSG00000221990	ENSG00000229422	ENSG00000254081
	ENSG00000107371	ENSG00000228506	ENSG00000251396
	ENSG00000108799	ENSG00000233820	ENSG00000267321
	ENSG00000169612	ENSG00000261402	ENSG00000271538
	ENSG00000100376	ENSG00000116883	ENSG00000231721
	ENSG00000188938	ENSG00000278997	ENSG00000103227
	ENSG00000234545	ENSG00000170017	ENSG00000184154
	ENSG00000114023	ENSG00000119711	ENSG00000170860
	ENSG00000150756	ENSG00000073331	ENSG00000146963
	ENSG00000119328	ENSG00000003393	ENSG00000172901
	ENSG00000009780	ENSG00000178171	ENSG00000197063
	ENSG00000173295	ENSG00000233273	ENSG00000272610
	ENSG00000158169	ENSG00000116337	ENSG00000268996
	ENSG00000221829	ENSG00000154188	ENSG00000034152
	ENSG00000116120	ENSG00000145362	ENSG00000234608
	ENSG00000260852	ENSG00000001629	ENSG00000166986
	ENSG00000134452	ENSG00000134461	ENSG00000280987
	ENSG00000204923	ENSG00000230453	ENSG00000015479
	ENSG00000112146	ENSG00000186481	ENSG00000125505
	ENSG00000197948	ENSG00000163126	ENSG00000012174
	ENSG00000168496	ENSG00000089847	ENSG00000258839
	ENSG00000091483	ENSG00000180777	ENSG00000131844
	ENSG00000137460	ENSG00000272031	ENSG00000073111
	ENSG00000004478	ENSG00000174501	ENSG00000138400
	ENSG00000131781	ENSG00000065413	ENSG00000110492
	ENSG00000184481	ENSG00000139645	ENSG00000123066
	ENSG00000242094	ENSG00000164512	ENSG00000118579
	ENSG00000164946	ENSG00000185046	ENSG00000063322
	ENSG00000162613	ENSG00000131620	ENSG00000269964
	ENSG00000179163	ENSG00000134343	ENSG00000164073
	ENSG00000114416	ENSG00000177119	ENSG00000165487
	ENSG00000188763	ENSG00000169604	ENSG00000132763
	ENSG00000123689	ENSG00000122359	ENSG00000133422
	ENSG00000160211	ENSG00000182718	ENSG00000168303
	ENSG00000235720	ENSG00000197043	ENSG00000108852
	ENSG00000179271	ENSG00000255403	ENSG00000254858
	ENSG00000156958	ENSG00000280385	ENSG00000158186
	ENSG00000165219	ENSG00000173727	ENSG00000143314
	ENSG00000257218	ENSG00000279090	ENSG00000243927
	ENSG00000106633	ENSG00000245498	ENSG00000148187
	ENSG00000239857	ENSG00000204241	ENSG00000124532
	ENSG00000010310	ENSG00000278989	ENSG00000170903
	ENSG00000168237	ENSG00000269176	ENSG00000174579
	ENSG00000147437	ENSG00000270116	ENSG00000109919
	ENSG00000111711	ENSG00000280339	ENSG00000102043
	ENSG00000197858	ENSG00000255136	ENSG00000116984
	ENSG00000152133	ENSG00000251226	ENSG00000059728
	ENSG00000062194	ENSG00000255135	ENSG00000215375
	ENSG00000125772	ENSG00000254682	ENSG00000152620
	ENSG00000198522	ENSG00000279878	ENSG00000188613
	ENSG00000178623	ENSG00000272321	ENSG00000213995
	ENSG00000132522	ENSG00000256443	ENSG00000104320
	ENSG00000132463	ENSG00000279497	ENSG00000163608
	ENSG00000186088	ENSG00000279189	ENSG00000176953
	ENSG00000100983	ENSG00000272688	ENSG00000167604
	ENSG00000163607	ENSG00000250397	ENSG00000188811
	ENSG00000165996	ENSG00000106367	ENSG00000169251
	ENSG00000103044	ENSG00000182287	ENSG00000115761
	ENSG00000061273	ENSG00000152056	ENSG00000087269
	ENSG00000184508	ENSG00000196961	ENSG00000249673
	ENSG00000119431	ENSG00000006125	ENSG00000111641
	ENSG00000276550	ENSG00000042753	ENSG00000101361
	ENSG00000180229	ENSG00000132842	ENSG00000149308
	ENSG00000188290	ENSG00000103723	ENSG00000183979
	ENSG00000198130	ENSG00000065000	ENSG00000113580
	ENSG00000131097	ENSG00000081014	ENSG00000165671
	ENSG00000163349	ENSG00000100478	ENSG00000037474
	ENSG00000276410	ENSG00000125843	ENSG00000090273
	ENSG00000274290	ENSG00000113108	ENSG00000164978
	ENSG00000273802	ENSG00000169188	ENSG00000140876
	ENSG00000126945	ENSG00000128335	ENSG00000170502
	ENSG00000096746	ENSG00000184831	ENSG00000069248
	ENSG00000127483	ENSG00000136044	ENSG00000138750
	ENSG00000223855	ENSG00000178301	ENSG00000143748
	ENSG00000108786	ENSG00000198576	ENSG00000147162
	ENSG00000108785	ENSG00000143761	ENSG00000135506
	ENSG00000132196	ENSG00000134287	ENSG00000092094
	ENSG00000181359	ENSG00000149182	ENSG00000164164
	ENSG00000173110	ENSG00000269891	ENSG00000072682
	ENSG00000106211	ENSG00000145819	ENSG00000267270
	ENSG00000144381	ENSG00000134909	ENSG00000175193
	ENSG00000102241	ENSG00000100852	ENSG00000238197
	ENSG00000242028	ENSG00000110237	ENSG00000254245
	ENSG00000006652	ENSG00000240771	ENSG00000126226
	ENSG00000056736	ENSG00000163947	ENSG00000249915
	ENSG00000267100	ENSG00000165801	ENSG00000172840
	ENSG00000132323	ENSG00000129675	ENSG00000173517
	ENSG00000114933	ENSG00000214087	ENSG00000104883
	ENSG00000236778	ENSG00000122644	ENSG00000148985
	ENSG00000143493	ENSG00000162980	ENSG00000069943
	ENSG00000119509	ENSG00000170540	ENSG00000108474
	ENSG00000205339	ENSG00000134108	ENSG00000117242
	ENSG00000134070	ENSG00000105676	ENSG00000134297
	ENSG00000142856	ENSG00000135931	ENSG00000152527
	ENSG00000125877	ENSG00000196440	ENSG00000107020
	ENSG00000188385	ENSG00000172379	ENSG00000142731
	ENSG00000140044	ENSG00000163466	ENSG00000146453
	ENSG00000260231	ENSG00000172995	ENSG00000032444
	ENSG00000081692	ENSG00000137486	ENSG00000272655
	ENSG00000070495	ENSG00000197070	ENSG00000168495
	ENSG00000144445	ENSG00000099889	ENSG00000058600
	ENSG00000108773	ENSG00000004848	ENSG00000132429
	ENSG00000120696	ENSG00000204147	ENSG00000127125
	ENSG00000152049	ENSG00000196372	ENSG00000171497
	ENSG00000134901	ENSG00000141505	ENSG00000163644
	ENSG00000165097	ENSG00000116539	ENSG00000119414
	ENSG00000120733	ENSG00000108684	ENSG00000068489
	ENSG00000006459	ENSG00000204653	ENSG00000104960
	ENSG00000079999	ENSG00000174939	ENSG00000184924
	ENSG00000100364	ENSG00000143970	ENSG00000110060
	ENSG00000174718	ENSG00000141431	ENSG00000260760
	ENSG00000183354	ENSG00000119778	ENSG00000163348
	ENSG00000134313	ENSG00000197785	ENSG00000179331
	ENSG00000137171	ENSG00000176208	ENSG00000276600
	ENSG00000162413	ENSG00000226864	ENSG00000137040
	ENSG00000005483	ENSG00000162772	ENSG00000100401
	ENSG00000184445	ENSG00000085978	ENSG00000246695
	ENSG00000118162	ENSG00000101844	ENSG00000122257
	ENSG00000220378	ENSG00000181652	ENSG00000183808
	ENSG00000137944	ENSG00000138363	ENSG00000227354
	ENSG00000126790	ENSG00000168874	ENSG00000102317
	ENSG00000162194	ENSG00000145246	ENSG00000184898
	ENSG00000196233	ENSG00000101974	ENSG00000135870
	ENSG00000203896	ENSG00000159363	ENSG00000117625
	ENSG00000218510	ENSG00000187527	ENSG00000122707
	ENSG00000245526	ENSG00000163399	ENSG00000160957
	ENSG00000227036	ENSG00000174437	ENSG00000181827
	ENSG00000258701	ENSG00000070961	ENSG00000243854
	ENSG00000203721	ENSG00000157087	ENSG00000172922
	ENSG00000281332	ENSG00000067842	ENSG00000163961
	ENSG00000212694	ENSG00000261286	ENSG00000236548
	ENSG00000268471	ENSG00000159199	ENSG00000201558
	ENSG00000114988	ENSG00000167863	ENSG00000154134
	ENSG00000066557	ENSG00000071553	ENSG00000067836
	ENSG00000178026	ENSG00000033627	ENSG00000197498
	ENSG00000181817	ENSG00000185883	ENSG00000136444
	ENSG00000181016	ENSG00000159720	ENSG00000159579
	ENSG00000248323	ENSG00000100554	ENSG00000174891
	ENSG00000185022	ENSG00000131100	ENSG00000212747
	ENSG00000198517	ENSG00000128524	ENSG00000204130
	ENSG00000198042	ENSG00000165240	ENSG00000164576
	ENSG00000177943	ENSG00000081923	ENSG00000225648
	ENSG00000161021	ENSG00000143515	ENSG00000214279
	ENSG00000198909	ENSG00000104043	ENSG00000133028
	ENSG00000075413	ENSG00000054793	ENSG00000121064
	ENSG00000247626	ENSG00000166377	ENSG00000000457
	ENSG00000120539	ENSG00000130770	ENSG00000107651
	ENSG00000125952	ENSG00000107518	ENSG00000144040
	ENSG00000147316	ENSG00000124788	ENSG00000035115
	ENSG00000136146	ENSG00000130638	ENSG00000198892
	ENSG00000146834	ENSG00000224470	ENSG00000146414
	ENSG00000144401	ENSG00000087152	ENSG00000181788
	ENSG00000127720	ENSG00000119986	ENSG00000147955
	ENSG00000087995	ENSG00000168646	ENSG00000170145
	ENSG00000101574	ENSG00000112309	ENSG00000100625
	ENSG00000254726	ENSG00000176597	ENSG00000126903
	ENSG00000140259	ENSG00000135454	ENSG00000100372
	ENSG00000232489	ENSG00000139044	ENSG00000181240
	ENSG00000174197	ENSG00000117411	ENSG00000162241
	ENSG00000165175	ENSG00000174684	ENSG00000083807
	ENSG00000198160	ENSG00000105393	ENSG00000117620
	ENSG00000155545	ENSG00000002330	ENSG00000080189
	ENSG00000262454	ENSG00000175866	ENSG00000188687
	ENSG00000158411	ENSG00000128298	ENSG00000198743
	ENSG00000099875	ENSG00000163930	ENSG00000197818
	ENSG00000110917	ENSG00000138376	ENSG00000139155
	ENSG00000182208	ENSG00000215196	ENSG00000166750
	ENSG00000103152	ENSG00000105327	ENSG00000157106
	ENSG00000112110	ENSG00000179941	ENSG00000261556
	ENSG00000112651	ENSG00000163093	ENSG00000214046
	ENSG00000197345	ENSG00000138686	ENSG00000164975
	ENSG00000204316	ENSG00000122507	ENSG00000182004
	ENSG00000162910	ENSG00000185825	ENSG00000143977
	ENSG00000131368	ENSG00000124243	ENSG00000143376
	ENSG00000102738	ENSG00000114200	ENSG00000171150
	ENSG00000144029	ENSG00000119866	ENSG00000079263
	ENSG00000166928	ENSG00000099968	ENSG00000167182
	ENSG00000120458	ENSG00000129473	ENSG00000165698
	ENSG00000163132	ENSG00000110987	ENSG00000100014
	ENSG00000205358	ENSG00000106635	ENSG00000134278
	ENSG00000182979	ENSG00000166546	ENSG00000128039
	ENSG00000014914	ENSG00000183092	ENSG00000167720
	ENSG00000135297	ENSG00000162373	ENSG00000106028
	ENSG00000123933	ENSG00000133169	ENSG00000115525
	ENSG00000267858	ENSG00000133134	ENSG00000214188
	ENSG00000281026	ENSG00000102409	ENSG00000106610
	ENSG00000172766	ENSG00000184515	ENSG00000214530
	ENSG00000173418	ENSG00000132840	ENSG00000124214
	ENSG00000267072	ENSG00000135127	ENSG00000136874
	ENSG00000151503	ENSG00000015475	ENSG00000168818
	ENSG00000198646	ENSG00000110330	ENSG00000165416
	ENSG00000178127	ENSG00000095585	ENSG00000101945
	ENSG00000245532	ENSG00000106605	ENSG00000165124
	ENSG00000072736	ENSG00000125845	ENSG00000013810
	ENSG00000165030	ENSG00000138756	ENSG00000148835
	ENSG00000077150	ENSG00000153162	ENSG00000187325
	ENSG00000169599	ENSG00000101144	ENSG00000127364
	ENSG00000001167	ENSG00000116985	ENSG00000203705
	ENSG00000064300	ENSG00000164619	ENSG00000054611
	ENSG00000196865	ENSG00000107779	ENSG00000133142
	ENSG00000132603	ENSG00000140299	ENSG00000120438
	ENSG00000164190	ENSG00000163170	ENSG00000180113
	ENSG00000158793	ENSG00000137274	ENSG00000074219
	ENSG00000114021	ENSG00000171634	ENSG00000114126
	ENSG00000189134	ENSG00000141867	ENSG00000054118
	ENSG00000213225	ENSG00000028310	ENSG00000206573
	ENSG00000183691	ENSG00000184992	ENSG00000140993
	ENSG00000148734	ENSG00000198797	ENSG00000075131
	ENSG00000106236	ENSG00000254999	ENSG00000241697
	ENSG00000181019	ENSG00000160469	ENSG00000121210
	ENSG00000053702	ENSG00000174672	ENSG00000137210
	ENSG00000223705	ENSG00000165288	ENSG00000186501
	ENSG00000168101	ENSG00000168000	ENSG00000205544
	ENSG00000108256	ENSG00000164061	ENSG00000121900
	ENSG00000113569	ENSG00000095564	ENSG00000174529
	ENSG00000162231	ENSG00000133243	ENSG00000125657
	ENSG00000087263	ENSG00000183826	ENSG00000090905
	ENSG00000149716	ENSG00000174808	ENSG00000136816
	ENSG00000223891	ENSG00000169814	ENSG00000111907
	ENSG00000140961	ENSG00000165810	ENSG00000047410
	ENSG00000155100	ENSG00000276462	ENSG00000174599
	ENSG00000122884	ENSG00000136261	ENSG00000225791
	ENSG00000172239	ENSG00000182919	ENSG00000167515
	ENSG00000135473	ENSG00000175573	ENSG00000007255
	ENSG00000090060	ENSG00000166352	ENSG00000167632
	ENSG00000182749	ENSG00000185742	ENSG00000213689
	ENSG00000124171	ENSG00000188070	ENSG00000183718
	ENSG00000166228	ENSG00000157895	ENSG00000136932
	ENSG00000248449	ENSG00000130921	ENSG00000179981
	ENSG00000115289	ENSG00000174206	ENSG00000211460
	ENSG00000160613	ENSG00000235162	ENSG00000110900
	ENSG00000178104	ENSG00000179933	ENSG00000196659
	ENSG00000121892	ENSG00000100802	ENSG00000198677
	ENSG00000179094	ENSG00000186073	ENSG00000129696
	ENSG00000100029	ENSG00000185716	ENSG00000086712
	ENSG00000162735	ENSG00000155330	ENSG00000163714
	ENSG00000034693	ENSG00000197322	ENSG00000160087
	ENSG00000124587	ENSG00000205710	ENSG00000157741
	ENSG00000185220	ENSG00000212719	ENSG00000024048
	ENSG00000087157	ENSG00000188493	ENSG00000104691
	ENSG00000215021	ENSG00000130813	ENSG00000120686
	ENSG00000179899	ENSG00000183397	ENSG00000136731
	ENSG00000173889	ENSG00000171155	ENSG00000087206
	ENSG00000135365	ENSG00000162817	ENSG00000132478
	ENSG00000118482	ENSG00000131591	ENSG00000137288
	ENSG00000177595	ENSG00000213057	ENSG00000204922
	ENSG00000104872	ENSG00000118292	ENSG00000248866
	ENSG00000198355	ENSG00000144119	ENSG00000183520
	ENSG00000254093	ENSG00000145861	ENSG00000144560
	ENSG00000160199	ENSG00000198547	ENSG00000167987
	ENSG00000124181	ENSG00000172375	ENSG00000095787
	ENSG00000214176	ENSG00000183186	ENSG00000099290
	ENSG00000083444	ENSG00000273045	ENSG00000163026
	ENSG00000140464	ENSG00000150873	ENSG00000118965
	ENSG00000127957	ENSG00000186132	ENSG00000160193
	ENSG00000132424	ENSG00000187699	ENSG00000163811
	ENSG00000177666	ENSG00000088543	ENSG00000140395
	ENSG00000143157	ENSG00000180044	ENSG00000075702
	ENSG00000143442	ENSG00000197536	ENSG00000127578
	ENSG00000062822	ENSG00000196821	ENSG00000156232
	ENSG00000100227	ENSG00000146826	ENSG00000136936
	ENSG00000163882	ENSG00000146540	ENSG00000180667
	ENSG00000100413	ENSG00000176731	ENSG00000196449
	ENSG00000248483	ENSG00000204352	ENSG00000100811
	ENSG00000170836	ENSG00000171159	ENSG00000280383
	ENSG00000172531	ENSG00000155621	ENSG00000109906
	ENSG00000158615	ENSG00000063180	ENSG00000177311
	ENSG00000131771	ENSG00000185015	ENSG00000169155
	ENSG00000184203	ENSG00000167434	ENSG00000273274
	ENSG00000163605	ENSG00000169239	ENSG00000122299
	ENSG00000100796	ENSG00000186312	ENSG00000141664
	ENSG00000275052	ENSG00000168748	ENSG00000160446
	ENSG00000198056	ENSG00000099991	ENSG00000153786
	ENSG00000181929	ENSG00000149679	ENSG00000066185
	ENSG00000198890	ENSG00000157782	ENSG00000101040
	ENSG00000185246	ENSG00000141837	ENSG00000103994
	ENSG00000112739	ENSG00000148408	ENSG00000164631
	ENSG00000156858	ENSG00000151067	ENSG00000196418
	ENSG00000129084	ENSG00000256721	ENSG00000196646
	ENSG00000257621	ENSG00000157388	ENSG00000197008
	ENSG00000143106	ENSG00000102001	ENSG00000154957
	ENSG00000100519	ENSG00000006283	ENSG00000196793
	ENSG00000239653	ENSG00000100346	ENSG00000196922
	ENSG00000110801	ENSG00000067191	ENSG00000197134
	ENSG00000146733	ENSG00000165995	ENSG00000006194
	ENSG00000110958	ENSG00000167535	ENSG00000090612
	ENSG00000136045	ENSG00000182389	ENSG00000137871
	ENSG00000100994	ENSG00000166862	ENSG00000249459
	ENSG00000129646	ENSG00000006116	ENSG00000130684
	ENSG00000060749	ENSG00000105605	ENSG00000213742
	ENSG00000103769	ENSG00000175161	ENSG00000225192
	ENSG00000138069	ENSG00000162706	ENSG00000186496
	ENSG00000002016	ENSG00000160014	ENSG00000196268
	ENSG00000085999	ENSG00000129007	ENSG00000178229
	ENSG00000132155	ENSG00000130643	ENSG00000171466
	ENSG00000188559	ENSG00000183049	ENSG00000180938
	ENSG00000099901	ENSG00000008118	ENSG00000267454
	ENSG00000249485	ENSG00000070808	ENSG00000196967
	ENSG00000239306	ENSG00000058404	ENSG00000172748
	ENSG00000162775	ENSG00000148660	ENSG00000198182
	ENSG00000213411	ENSG00000162545	ENSG00000213020
	ENSG00000127993	ENSG00000004660	ENSG00000197619
	ENSG00000131381	ENSG00000110931	ENSG00000157657
	ENSG00000180198	ENSG00000164615	ENSG00000182983
	ENSG00000179051	ENSG00000076826	ENSG00000259291
	ENSG00000142552	ENSG00000171735	ENSG00000198482
	ENSG00000135945	ENSG00000108509	ENSG00000196267
	ENSG00000148300	ENSG00000144712	ENSG00000176723
	ENSG00000042062	ENSG00000014216	ENSG00000169249
	ENSG00000125352	ENSG00000149260	ENSG00000186814
	ENSG00000166439	ENSG00000131375	ENSG00000137185
	ENSG00000196204	ENSG00000105519
	ENSG00000092098	ENSG00000153048
	ENSG00000205763	ENSG00000142453
	ENSG00000106399	ENSG00000159753
	ENSG00000213700	ENSG00000272168
	ENSG00000163923	ENSG00000143318
	ENSG00000225193	ENSG00000274070
	ENSG00000226318	ENSG00000166762
	ENSG00000189306	ENSG00000099625
	ENSG00000114767	ENSG00000129993
	ENSG00000134321	ENSG00000141668
	ENSG00000175792	ENSG00000215126
	ENSG00000183207	ENSG00000108468
	ENSG00000186350	ENSG00000122565
	ENSG00000160633	ENSG00000183741
	ENSG00000130254	ENSG00000100307
	ENSG00000123453	ENSG00000158941
	ENSG00000175467	ENSG00000173581
	ENSG00000141504	ENSG00000244607
	ENSG00000171222	ENSG00000100147
	ENSG00000176700	ENSG00000128596
	ENSG00000165689	ENSG00000154874
	ENSG00000113615	ENSG00000144395
	ENSG00000138802	ENSG00000267909
	ENSG00000247950	ENSG00000177875
	ENSG00000025796	ENSG00000159214
	ENSG00000149257	ENSG00000160050
	ENSG00000130766	ENSG00000151468
	ENSG00000279730	ENSG00000128891
	ENSG00000181523	ENSG00000141519
	ENSG00000152292	ENSG00000176155
	ENSG00000148341	ENSG00000104983
	ENSG00000147010	ENSG00000166510
	ENSG00000182199	ENSG00000120647
	ENSG00000187531	ENSG00000169515
	ENSG00000102743	ENSG00000055813
	ENSG00000234771	ENSG00000175602
	ENSG00000013306	ENSG00000137500
	ENSG00000077713	ENSG00000119242
	ENSG00000225697	ENSG00000261963
	ENSG00000185031	ENSG00000125633
	ENSG00000170385	ENSG00000187094
	ENSG00000176273	ENSG00000110148
	ENSG00000134294	ENSG00000112576
	ENSG00000138074	ENSG00000152669
	ENSG00000111181	ENSG00000108100
	ENSG00000103257	ENSG00000184451
	ENSG00000101187	ENSG00000184305
	ENSG00000198952	ENSG00000241399
	ENSG00000105771	ENSG00000101017
	ENSG00000136699	ENSG00000112149
	ENSG00000183963	ENSG00000114013
	ENSG00000159210	ENSG00000102181
	ENSG00000242125	ENSG00000105401
	ENSG00000207133	ENSG00000168438
	ENSG00000168566	ENSG00000097046
	ENSG00000077312	ENSG00000134371
	ENSG00000125870	ENSG00000146670
	ENSG00000115234	ENSG00000154162
	ENSG00000149639	ENSG00000145526
	ENSG00000115904	ENSG00000149654
	ENSG00000177732	ENSG00000148600
	ENSG00000091640	ENSG00000074276
	ENSG00000065526	ENSG00000089486
	ENSG00000198917	ENSG00000103502
	ENSG00000116096	ENSG00000102225
	ENSG00000161011	ENSG00000156345
	ENSG00000184343	ENSG00000176749
	ENSG00000102359	ENSG00000100490
	ENSG00000167978	ENSG00000008086
	ENSG00000116350	ENSG00000168564
	ENSG00000115875	ENSG00000237190
	ENSG00000133121	ENSG00000064309
	ENSG00000084090	ENSG00000166446
	ENSG00000115415	ENSG00000186567
	ENSG00000168439	ENSG00000277449
	ENSG00000112079	ENSG00000115816
	ENSG00000196182	ENSG00000159409
	ENSG00000127952	ENSG00000143126
	ENSG00000102710	ENSG00000008300
	ENSG00000224597	ENSG00000184524
	ENSG00000204070	ENSG00000168944
	ENSG00000103168	ENSG00000141577
	ENSG00000165632	ENSG00000174799
	ENSG00000130699	ENSG00000099814
	ENSG00000162227	ENSG00000178404
	ENSG00000113407	ENSG00000183137
	ENSG00000169221	ENSG00000172828
	ENSG00000125875	ENSG00000153140
	ENSG00000112592	ENSG00000163075
	ENSG00000135111	ENSG00000142609
	ENSG00000173991	ENSG00000003402
	ENSG00000109927	ENSG00000100532
	ENSG00000100726	ENSG00000167670
	ENSG00000167302	ENSG00000159259
	ENSG00000121101	ENSG00000198824
	ENSG00000131931	ENSG00000214973
	ENSG00000173451	ENSG00000153922
	ENSG00000041988	ENSG00000116254
	ENSG00000251022	ENSG00000183765
	ENSG00000151923	ENSG00000089199
	ENSG00000075336	ENSG00000205559
	ENSG00000204152	ENSG00000115561
	ENSG00000166548	ENSG00000101421
	ENSG00000163931	ENSG00000128656
	ENSG00000065717	ENSG00000154645
	ENSG00000146872	ENSG00000033100
	ENSG00000172765	ENSG00000090539
	ENSG00000166575	ENSG00000168539
	ENSG00000127419	ENSG00000133019
	ENSG00000151353	ENSG00000170175
	ENSG00000126106	ENSG00000175264
	ENSG00000163472	ENSG00000115526
	ENSG00000153214	ENSG00000182022
	ENSG00000138594	ENSG00000127586
	ENSG00000166682	ENSG00000213341
	ENSG00000223551	ENSG00000258289
	ENSG00000168884	ENSG00000100865
	ENSG00000077097	ENSG00000198894
	ENSG00000197579	ENSG00000122966
	ENSG00000169905	ENSG00000164442
	ENSG00000127191	ENSG00000217555
	ENSG00000204104	ENSG00000237289
	ENSG00000113597	ENSG00000173207
	ENSG00000204977	ENSG00000074054
	ENSG00000221926	ENSG00000011021
	ENSG00000130726	ENSG00000069493
	ENSG00000146833	ENSG00000236279
	ENSG00000166436	ENSG00000268297
	ENSG00000171206	ENSG00000105270
	ENSG00000153827	ENSG00000104853
	ENSG00000100416	ENSG00000171603
	ENSG00000092439	ENSG00000132361
	ENSG00000157514	ENSG00000146352
	ENSG00000116918	ENSG00000140931
	ENSG00000197557	ENSG00000137200
	ENSG00000237548	ENSG00000117519
	ENSG00000107815	ENSG00000119946
	ENSG00000141759	ENSG00000155508
	ENSG00000198431	ENSG00000166997
	ENSG00000105397	ENSG00000162852
	ENSG00000063244	ENSG00000113805
	ENSG00000212195	ENSG00000135775
	ENSG00000134882	ENSG00000187955
	ENSG00000186591	ENSG00000124749
	ENSG00000159202	ENSG00000050767
	ENSG00000130939	ENSG00000171502
	ENSG00000164332	ENSG00000160963
	ENSG00000104517	ENSG00000206561
	ENSG00000175564	ENSG00000145781
	ENSG00000147854	ENSG00000184432
	ENSG00000058056	ENSG00000181789
	ENSG00000143258	ENSG00000158623
	ENSG00000103404	ENSG00000166200
	ENSG00000189423	ENSG00000111652
	ENSG00000090686	ENSG00000214552
	ENSG00000132952	ENSG00000110871
	ENSG00000165197	ENSG00000102879
	ENSG00000236404	ENSG00000167549
	ENSG00000160131	ENSG00000103187
	ENSG00000160695	ENSG00000006695
	ENSG00000131475	ENSG00000138495
	ENSG00000155975	ENSG00000108582
	ENSG00000116874	ENSG00000137449
	ENSG00000148225	ENSG00000106034
	ENSG00000092470	ENSG00000168993
	ENSG00000123154	ENSG00000145920
	ENSG00000140006	ENSG00000085719
	ENSG00000196151	ENSG00000124772
	ENSG00000116213	ENSG00000165934
	ENSG00000165392	ENSG00000106066
	ENSG00000082898	ENSG00000107175
	ENSG00000184575	ENSG00000147571
	ENSG00000136758	ENSG00000182809
	ENSG00000236829	ENSG00000119878
	ENSG00000255389	ENSG00000006016
	ENSG00000257315	ENSG00000101343
	ENSG00000126804	ENSG00000105662
	ENSG00000181472	ENSG00000121671
	ENSG00000184677	ENSG00000062485
	ENSG00000176261	ENSG00000182578
	ENSG00000058673	ENSG00000169826
	ENSG00000134744	ENSG00000183117
	ENSG00000033030	ENSG00000121904
	ENSG00000188818	ENSG00000101266
	ENSG00000174165	ENSG00000175183
	ENSG00000178381	ENSG00000159692
	ENSG00000133858	ENSG00000175029
	ENSG00000142065	ENSG00000134030
	ENSG00000120784	ENSG00000064601
	ENSG00000197114	ENSG00000143079
	ENSG00000165156	ENSG00000178531
	ENSG00000196652	ENSG00000139842
	ENSG00000131127	ENSG00000111249
	ENSG00000166478	ENSG00000107562
	ENSG00000010244	ENSG00000245384
	ENSG00000255559	ENSG00000166347
	ENSG00000083844	ENSG00000071967
	ENSG00000188994	ENSG00000161544
	ENSG00000089335	ENSG00000232973
	ENSG00000130803	ENSG00000130649
	ENSG00000197050	ENSG00000036530
	ENSG00000196705	ENSG00000226562
	ENSG00000083838	ENSG00000265787
	ENSG00000197714	ENSG00000205795
	ENSG00000225614	ENSG00000008256
	ENSG00000142528	ENSG00000136848
	ENSG00000198546	ENSG00000134780
	ENSG00000144026	ENSG00000164535
	ENSG00000178935	ENSG00000235244
	ENSG00000198453	ENSG00000167657
	ENSG00000171827	ENSG00000115866
	ENSG00000124444	ENSG00000117593
	ENSG00000176024	ENSG00000113758
	ENSG00000102870	ENSG00000003249
	ENSG00000075292	ENSG00000136279
	ENSG00000173041	ENSG00000105516
	ENSG00000171163	ENSG00000138231
	ENSG00000139651	ENSG00000198876
	ENSG00000186376	ENSG00000115827
	ENSG00000169957	ENSG00000152457
	ENSG00000204946	ENSG00000204843
	ENSG00000179922	ENSG00000132912
	ENSG00000142409	ENSG00000179958
	ENSG00000196152	ENSG00000043093
	ENSG00000197779	ENSG00000130311
	ENSG00000213799	ENSG00000100523
	ENSG00000106479	ENSG00000085788
	ENSG00000234284	ENSG00000181418
	ENSG00000214029	ENSG00000257913
	ENSG00000235109	ENSG00000203797
	ENSG00000214655	ENSG00000174243
	ENSG00000122952	ENSG00000089737
	ENSG00000036549	ENSG00000183258
		ENSG00000185163
		ENSG00000270863
		ENSG00000107201
		ENSG00000110367
		ENSG00000181381
		ENSG00000177030
		ENSG00000124795
		ENSG00000119522
		ENSG00000146966
		ENSG00000105339
		ENSG00000137145
		ENSG00000205593
		ENSG00000100150
		ENSG00000072849
		ENSG00000070413
		ENSG00000237517
		ENSG00000128185
		ENSG00000273032
		ENSG00000065357
		ENSG00000136267
		ENSG00000077044
		ENSG00000157680
		ENSG00000145214
		ENSG00000149091
		ENSG00000179611
		ENSG00000114956
		ENSG00000067248
		ENSG00000132153
		ENSG00000108406
		ENSG00000135829
		ENSG00000131504
		ENSG00000176490
		ENSG00000162946
		ENSG00000130826
		ENSG00000050165
		ENSG00000150672
		ENSG00000132535
		ENSG00000170579
		ENSG00000177337
		ENSG00000262001
		ENSG00000263878
		ENSG00000116544
		ENSG00000080845
		ENSG00000171462
		ENSG00000144355
		ENSG00000115844
		ENSG00000105880
		ENSG00000135164
		ENSG00000158856
		ENSG00000185800
		ENSG00000115423
		ENSG00000137094
		ENSG00000007923
		ENSG00000105821
		ENSG00000102580
		ENSG00000163793
		ENSG00000105612
		ENSG00000106976
		ENSG00000235370
		ENSG00000149927
		ENSG00000147251
		ENSG00000134516
		ENSG00000088538
		ENSG00000116641
		ENSG00000142197
		ENSG00000011332
		ENSG00000108963
		ENSG00000130226
		ENSG00000189212
		ENSG00000170629
		ENSG00000188641
		ENSG00000113657
		ENSG00000156171
		ENSG00000175550
		ENSG00000169676
		ENSG00000102385
		ENSG00000171587
		ENSG00000134769
		ENSG00000138101
		ENSG00000135144
		ENSG00000178498
		ENSG00000169718
		ENSG00000112679
		ENSG00000125971
		ENSG00000146425
		ENSG00000105204
		ENSG00000169016
		ENSG00000121310
		ENSG00000143369
		ENSG00000106823
		ENSG00000158813
		ENSG00000101210
		ENSG00000229715
		ENSG00000178852
		ENSG00000203666
		ENSG00000114654
		ENSG00000142634
		ENSG00000184349
		ENSG00000172889
		ENSG00000120738
		ENSG00000179388
		ENSG00000135625
		ENSG00000013016
		ENSG00000114784
		ENSG00000125977
		ENSG00000104408
		ENSG00000156976
		ENSG00000175766
		ENSG00000184708
		ENSG00000075151
		ENSG00000233830
		ENSG00000158417
		ENSG00000162374
		ENSG00000225968
		ENSG00000243902
		ENSG00000166897
		ENSG00000126767
		ENSG00000111145
		ENSG00000105656
		ENSG00000170522
		ENSG00000231752
		ENSG00000127463
		ENSG00000131148
		ENSG00000100908
		ENSG00000197774
		ENSG00000126749
		ENSG00000214595
		ENSG00000135638
		ENSG00000154380
		ENSG00000171617
		ENSG00000151023
		ENSG00000236269
		ENSG00000111674
		ENSG00000165675
		ENSG00000259032
		ENSG00000138185
		ENSG00000183495
		ENSG00000088367
		ENSG00000095203
		ENSG00000183317
		ENSG00000116106
		ENSG00000070886
		ENSG00000106123
		ENSG00000172031
		ENSG00000112425
		ENSG00000063245
		ENSG00000151491
		ENSG00000281708
		ENSG00000104884
		ENSG00000175595
		ENSG00000178752
		ENSG00000113719
		ENSG00000087502
		ENSG00000104626
		ENSG00000068912
		ENSG00000147475
		ENSG00000164010
		ENSG00000197930
		ENSG00000089048
		ENSG00000158220
		ENSG00000143971
		ENSG00000157557
		ENSG00000173040
		ENSG00000196405
		ENSG00000164002
		ENSG00000070367
		ENSG00000182473
		ENSG00000171311
		ENSG00000223496
		ENSG00000110723
		ENSG00000158008
		ENSG00000012232
		ENSG00000164687
		ENSG00000168040
		ENSG00000185104
		ENSG00000135472
		ENSG00000166801
		ENSG00000197712
		ENSG00000048828
		ENSG00000184083
		ENSG00000155744
		ENSG00000159784
		ENSG00000138640
		ENSG00000170074
		ENSG00000182230
		ENSG00000204677
		ENSG00000268350
		ENSG00000164142
		ENSG00000051009
		ENSG00000183807
		ENSG00000196990
		ENSG00000152102
		ENSG00000161682
		ENSG00000174132
		ENSG00000185442
		ENSG00000151327
		ENSG00000135063
		ENSG00000231841
		ENSG00000197852
		ENSG00000204856
		ENSG00000196227
		ENSG00000164970
		ENSG00000173065
		ENSG00000174749
		ENSG00000196937
		ENSG00000153310
		ENSG00000149926
		ENSG00000215374
		ENSG00000226711
		ENSG00000255052
		ENSG00000077458
		ENSG00000188859
		ENSG00000162981
		ENSG00000137414
		ENSG00000176853
		ENSG00000166797
		ENSG00000130244
		ENSG00000187741
		ENSG00000183161
		ENSG00000187790
		ENSG00000179115
		ENSG00000144152
		ENSG00000112787
		ENSG00000127452
		ENSG00000171823
		ENSG00000127585
		ENSG00000155034
		ENSG00000099364
		ENSG00000005812
		ENSG00000147912
		ENSG00000214050
		ENSG00000161243
		ENSG00000118496
		ENSG00000103264
		ENSG00000165355
		ENSG00000178974
		ENSG00000163833
		ENSG00000163013
		ENSG00000132879
		ENSG00000112029
		ENSG00000164117
		ENSG00000119616
		ENSG00000073712
		ENSG00000139132
		ENSG00000070193
		ENSG00000243319
		ENSG00000138685
		ENSG00000070388
		ENSG00000102678
		ENSG00000127418
		ENSG00000115641
		ENSG00000197296
		ENSG00000179431
		ENSG00000141756
		ENSG00000134285
		ENSG00000106080
		ENSG00000119321
		ENSG00000088832
		ENSG00000198225
		ENSG00000100442
		ENSG00000079150
		ENSG00000105701
		ENSG00000181027
		ENSG00000160688
		ENSG00000132589
		ENSG00000125848
		ENSG00000037280
		ENSG00000119686
		ENSG00000059122
		ENSG00000162076
		ENSG00000248905
		ENSG00000155816
		ENSG00000184922
		ENSG00000160097
		ENSG00000217128
		ENSG00000165457
		ENSG00000125740
		ENSG00000137273
		ENSG00000065970
		ENSG00000150907
		ENSG00000118689
		ENSG00000114861
		ENSG00000128573
		ENSG00000110074
		ENSG00000100350
		ENSG00000279712
		ENSG00000275464
		ENSG00000280071
		ENSG00000149531
		ENSG00000151474
		ENSG00000166225
		ENSG00000137218
		ENSG00000105255
		ENSG00000053108
		ENSG00000140718
		ENSG00000001036
		ENSG00000140564
		ENSG00000174951
		ENSG00000196371
		ENSG00000129245
		ENSG00000089356
		ENSG00000137726
		ENSG00000221946
		ENSG00000010810
		ENSG00000122068
		ENSG00000105325
		ENSG00000136928
		ENSG00000022355
		ENSG00000145864
		ENSG00000187730
		ENSG00000113327
		ENSG00000136750
		ENSG00000175229
		ENSG00000054983
		ENSG00000141429
		ENSG00000182870
		ENSG00000213930
		ENSG00000261609
		ENSG00000172020
		ENSG00000239873
		ENSG00000240244
		ENSG00000175857
		ENSG00000136895
		ENSG00000180447
		ENSG00000183087
		ENSG00000272695
		ENSG00000007237
		ENSG00000141013
		ENSG00000117226
		ENSG00000179562
		ENSG00000105607
		ENSG00000176928
		ENSG00000006007
		ENSG00000102886
		ENSG00000183208
		ENSG00000164949
		ENSG00000082516
		ENSG00000178295
		ENSG00000145990
		ENSG00000168546
		ENSG00000103365
		ENSG00000131067
		ENSG00000204120
		ENSG00000145723
		ENSG00000108262
		ENSG00000182963
		ENSG00000159248
		ENSG00000166105
		ENSG00000106415
		ENSG00000174332
		ENSG00000174842
		ENSG00000065325
		ENSG00000023572
		ENSG00000115419
		ENSG00000135423
		ENSG00000065135
		ENSG00000078369
		ENSG00000242616
		ENSG00000172380
		ENSG00000162188
		ENSG00000116906
		ENSG00000211451
		ENSG00000135677
		ENSG00000136935
		ENSG00000167110
		ENSG00000238105
		ENSG00000066455
		ENSG00000155265
		ENSG00000175265
		ENSG00000215252
		ENSG00000173905
		ENSG00000120053
		ENSG00000125166
		ENSG00000119927
		ENSG00000063660
		ENSG00000152642
		ENSG00000105220
		ENSG00000150625
		ENSG00000178015
		ENSG00000158292
		ENSG00000250510
		ENSG00000144230
		ENSG00000171659
		ENSG00000146360
		ENSG00000112218
		ENSG00000123901
		ENSG00000160360
		ENSG00000075240
		ENSG00000161835
		ENSG00000177885
		ENSG00000134317
		ENSG00000152578
		ENSG00000215045
		ENSG00000171189
		ENSG00000105737
		ENSG00000176884
		ENSG00000068400
		ENSG00000173020
		ENSG00000198055
		ENSG00000152822
		ENSG00000164082
		ENSG00000196277
		ENSG00000126010
		ENSG00000105723
		ENSG00000103342
		ENSG00000134201
		ENSG00000065621
		ENSG00000121964
		ENSG00000125651
		ENSG00000145736
		ENSG00000115207
		ENSG00000119041
		ENSG00000155115
		ENSG00000152402
		ENSG00000144366
		ENSG00000151233
		ENSG00000235310
		ENSG00000136732
		ENSG00000189060
		ENSG00000184897
		ENSG00000113648
		ENSG00000235655
		ENSG00000206527
		ENSG00000188921
		ENSG00000085382
		ENSG00000138796
		ENSG00000063854
		ENSG00000180423
		ENSG00000170961
		ENSG00000171720
		ENSG00000167674
		ENSG00000167220
		ENSG00000119285
		ENSG00000068097
		ENSG00000013583
		ENSG00000173064
		ENSG00000002746
		ENSG00000181211
		ENSG00000138411
		ENSG00000130589
		ENSG00000162639
		ENSG00000103657
		ENSG00000138646
		ENSG00000114315
		ENSG00000010704
		ENSG00000182218
		ENSG00000169635
		ENSG00000124440
		ENSG00000149196
		ENSG00000235527
		ENSG00000278463
		ENSG00000277075
		ENSG00000158373
		ENSG00000185130
		ENSG00000278637
		ENSG00000277157
		ENSG00000184260
		ENSG00000203814
		ENSG00000095951
		ENSG00000234745
		ENSG00000179344
		ENSG00000196126
		ENSG00000198502
		ENSG00000108924
		ENSG00000101294
		ENSG00000137309
		ENSG00000118418
		ENSG00000198157
		ENSG00000164749
		ENSG00000177733
		ENSG00000138668
		ENSG00000214753
		ENSG00000152413
		ENSG00000171476
		ENSG00000121905
		ENSG00000115756
		ENSG00000261701
		ENSG00000163755
		ENSG00000100099
		ENSG00000110756
		ENSG00000166189
		ENSG00000113749
		ENSG00000101180
		ENSG00000122254
		ENSG00000136720
		ENSG00000230989
		ENSG00000167733
		ENSG00000282100
		ENSG00000248610
		ENSG00000178394
		ENSG00000168830
		ENSG00000179097
		ENSG00000102468
		ENSG00000149305
		ENSG00000164270
		ENSG00000158748
		ENSG00000197386
		ENSG00000142149
		ENSG00000086758
		ENSG00000178922
		ENSG00000149428
		ENSG00000003147
		ENSG00000128915
		ENSG00000115738
		ENSG00000119912
		ENSG00000010404
		ENSG00000010295
		ENSG00000137965
		ENSG00000126709
		ENSG00000159110
		ENSG00000159128
		ENSG00000163913
		ENSG00000032742
		ENSG00000174498
		ENSG00000197081
		ENSG00000132740
		ENSG00000142549
		ENSG00000117154
		ENSG00000143061
		ENSG00000183067
		ENSG00000140749
		ENSG00000162729
		ENSG00000080854
		ENSG00000166130
		ENSG00000104365
		ENSG00000263528
		ENSG00000095574
		ENSG00000244040
		ENSG00000131724
		ENSG00000172458
		ENSG00000150782
		ENSG00000137496
		ENSG00000016402
		ENSG00000259954
		ENSG00000129351
		ENSG00000184903
		ENSG00000106348
		ENSG00000224728
		ENSG00000148798
		ENSG00000257704
		ENSG00000149503
		ENSG00000122641
		ENSG00000163083
		ENSG00000068383
		ENSG00000148384
		ENSG00000198825
		ENSG00000185133
		ENSG00000168348
		ENSG00000138785
		ENSG00000164669
		ENSG00000102786
		ENSG00000104299
		ENSG00000176095
		ENSG00000068745
		ENSG00000074706
		ENSG00000065150
		ENSG00000269837
		ENSG00000224668
		ENSG00000166578
		ENSG00000106012
		ENSG00000145703
		ENSG00000144711
		ENSG00000124313
		ENSG00000120645
		ENSG00000125347
		ENSG00000167378
		ENSG00000169047
		ENSG00000167178
		ENSG00000214960
		ENSG00000129636
		ENSG00000005884
		ENSG00000091409
		ENSG00000144668
		ENSG00000198542
		ENSG00000137825
		ENSG00000150995
		ENSG00000077684
		ENSG00000234336
		ENSG00000165757
		ENSG00000100221
		ENSG00000104369
		ENSG00000154118
		ENSG00000092051
		ENSG00000183340
		ENSG00000130522
		ENSG00000160145
		ENSG00000139620
		ENSG00000136504
		ENSG00000140854
		ENSG00000170852
		ENSG00000177301
		ENSG00000177272
		ENSG00000130037
		ENSG00000069424
		ENSG00000170049
		ENSG00000158445
		ENSG00000129159
		ENSG00000166006
		ENSG00000131398
		ENSG00000102057
		ENSG00000184408
		ENSG00000175538
		ENSG00000162975
		ENSG00000143473
		ENSG00000055118
		ENSG00000135519
		ENSG00000089558
		ENSG00000140015
		ENSG00000184611
		ENSG00000120049
		ENSG00000115041
		ENSG00000185774
		ENSG00000280650
		ENSG00000187486
		ENSG00000184185
		ENSG00000168135
		ENSG00000162728
		ENSG00000135750
		ENSG00000171303
		ENSG00000169427
		ENSG00000156113
		ENSG00000197584
		ENSG00000105642
		ENSG00000075043
		ENSG00000117013
		ENSG00000185760
		ENSG00000233844
		ENSG00000124134
		ENSG00000156486
		ENSG00000107147
		ENSG00000164794
		ENSG00000134504
		ENSG00000178695
		ENSG00000183775
		ENSG00000100379
		ENSG00000180901
		ENSG00000112078
		ENSG00000178202
		ENSG00000117139
		ENSG00000135314
		ENSG00000112232
		ENSG00000131773
		ENSG00000138030
		ENSG00000142687
		ENSG00000189367
		ENSG00000135709
		ENSG00000100578
		ENSG00000196123
		ENSG00000069712
		ENSG00000196872
		ENSG00000120549
		ENSG00000162522
		ENSG00000122778
		ENSG00000110427
		ENSG00000117245
		ENSG00000198954
		ENSG00000162849
		ENSG00000155980
		ENSG00000168280
		ENSG00000075945
		ENSG00000167702
		ENSG00000149571
		ENSG00000174996
		ENSG00000129911
		ENSG00000124702
		ENSG00000162755
		ENSG00000114648
		ENSG00000167487
		ENSG00000119771
		ENSG00000149243
		ENSG00000109790
		ENSG00000164344
		ENSG00000227268
		ENSG00000171798
		ENSG00000133619
		ENSG00000129347
		ENSG00000171435
		ENSG00000115919
		ENSG00000100395
		ENSG00000154655
		ENSG00000135862
		ENSG00000125869
		ENSG00000147036
		ENSG00000174720
		ENSG00000204381
		ENSG00000178177
		ENSG00000188501
		ENSG00000198728
		ENSG00000169744
		ENSG00000182195
		ENSG00000050426
		ENSG00000205213
		ENSG00000156959
		ENSG00000197753
		ENSG00000113594
		ENSG00000136490
		ENSG00000106683
		ENSG00000182541
		ENSG00000169756
		ENSG00000238230
		ENSG00000223414
		ENSG00000256193
		ENSG00000246662
		ENSG00000253230
		ENSG00000260941
		ENSG00000203930
		ENSG00000266904
		ENSG00000232677
		ENSG00000242759
		ENSG00000241769
		ENSG00000235314
		ENSG00000236700
		ENSG00000251442
		ENSG00000175772
		ENSG00000233723
		ENSG00000204588
		ENSG00000248441
		ENSG00000234423
		ENSG00000247157
		ENSG00000231768
		ENSG00000261326
		ENSG00000235475
		ENSG00000236922
		ENSG00000249306
		ENSG00000265313
		ENSG00000253686
		ENSG00000225872
		ENSG00000226029
		ENSG00000220804
		ENSG00000262155
		ENSG00000261617
		ENSG00000214043
		ENSG00000215241
		ENSG00000253641
		ENSG00000169783
		ENSG00000174482
		ENSG00000166035
		ENSG00000101670
		ENSG00000144182
		ENSG00000139233
		ENSG00000169223
		ENSG00000071282
		ENSG00000143013
		ENSG00000164715
		ENSG00000142235
		ENSG00000240032
		ENSG00000113441
		ENSG00000072201
		ENSG00000196365
		ENSG00000176454
		ENSG00000132793
		ENSG00000145012
		ENSG00000128011
		ENSG00000156564
		ENSG00000126243
		ENSG00000173621
		ENSG00000165379
		ENSG00000144749
		ENSG00000139263
		ENSG00000109771
		ENSG00000130881
		ENSG00000163827
		ENSG00000172731
		ENSG00000010626
		ENSG00000254402
		ENSG00000148814
		ENSG00000168904
		ENSG00000125122
		ENSG00000263142
		ENSG00000230445
		ENSG00000128594
		ENSG00000130764
		ENSG00000131409
		ENSG00000162621
		ENSG00000180979
		ENSG00000214954
		ENSG00000124831
		ENSG00000154237
		ENSG00000198739
		ENSG00000176204
		ENSG00000148356
		ENSG00000166159
		ENSG00000149657
		ENSG00000128534
		ENSG00000179564
		ENSG00000213906
		ENSG00000049323
		ENSG00000007392
		ENSG00000169641
		ENSG00000216863
		ENSG00000145220
		ENSG00000180155
		ENSG00000259823
		ENSG00000143353
		ENSG00000163818
		ENSG00000061337
		ENSG00000088899
		ENSG00000116670
		ENSG00000110514
		ENSG00000090316
		ENSG00000143194
		ENSG00000179222
		ENSG00000177383
		ENSG00000187391
		ENSG00000184384
		ENSG00000196782
		ENSG00000198162
		ENSG00000261366
		ENSG00000111261
		ENSG00000069535
		ENSG00000166963
		ENSG00000130479
		ENSG00000078018
		ENSG00000169032
		ENSG00000254013
		ENSG00000137764
		ENSG00000095015
		ENSG00000130758
		ENSG00000139625
		ENSG00000073803
		ENSG00000006062
		ENSG00000169967
		ENSG00000143674
		ENSG00000135341
		ENSG00000168067
		ENSG00000109339
		ENSG00000185386
		ENSG00000156711
		ENSG00000102882
		ENSG00000166484
		ENSG00000008735
		ENSG00000138834
		ENSG00000084764
		ENSG00000007047
		ENSG00000127241
		ENSG00000105613
		ENSG00000099308
		ENSG00000069020
		ENSG00000038274
		ENSG00000007264
		ENSG00000132561
		ENSG00000180611
		ENSG00000134046
		ENSG00000152601
		ENSG00000229619
		ENSG00000076770
		ENSG00000143797
		ENSG00000140943
		ENSG00000053524
		ENSG00000152034
		ENSG00000112118
		ENSG00000215424
		ENSG00000111877
		ENSG00000090674
		ENSG00000175471
		ENSG00000146701
		ENSG00000135679
		ENSG00000169057
		ENSG00000125686
		ENSG00000144893
		ENSG00000108510
		ENSG00000099917
		ENSG00000175221
		ENSG00000124641
		ENSG00000152944
		ENSG00000008838
		ENSG00000105085
		ENSG00000141026
		ENSG00000068305
		ENSG00000081189
		ENSG00000248309
		ENSG00000116604
		ENSG00000214548
		ENSG00000223403
		ENSG00000105429
		ENSG00000106780
		ENSG00000105419
		ENSG00000163975
		ENSG00000133895
		ENSG00000105976
		ENSG00000171806
		ENSG00000250878
		ENSG00000130731
		ENSG00000123600
		ENSG00000183496
		ENSG00000176624
		ENSG00000116688
		ENSG00000138111
		ENSG00000128268
		ENSG00000167889
		ENSG00000074416
		ENSG00000102858
		ENSG00000008394
		ENSG00000225783
		ENSG00000133816
		ENSG00000155970
		ENSG00000177427
		ENSG00000253716
		ENSG00000128923
		ENSG00000106125
		ENSG00000173436
		ENSG00000207816
		ENSG00000254377
		ENSG00000247516
		ENSG00000280237
		ENSG00000236901
		ENSG00000255571
		ENSG00000196588
		ENSG00000150051
		ENSG00000089693
		ENSG00000076242
		ENSG00000146147
		ENSG00000213190
		ENSG00000167965
		ENSG00000009950
		ENSG00000156103
		ENSG00000198598
		ENSG00000125966
		ENSG00000126005
		ENSG00000261971
		ENSG00000155229
		ENSG00000070444
		ENSG00000172081
		ENSG00000080823
		ENSG00000159256
		ENSG00000123562
		ENSG00000116151
		ENSG00000155363
		ENSG00000107186
		ENSG00000196199
		ENSG00000051825
		ENSG00000008382
		ENSG00000130830
		ENSG00000186732
		ENSG00000133030
		ENSG00000153029
		ENSG00000260314
		ENSG00000118242
		ENSG00000178988
		ENSG00000179832
		ENSG00000166902
		ENSG00000115364
		ENSG00000086504
		ENSG00000185414
		ENSG00000116221
		ENSG00000105364
		ENSG00000204822
		ENSG00000182180
		ENSG00000096080
		ENSG00000122140
		ENSG00000125901
		ENSG00000112996
		ENSG00000251141
		ENSG00000053372
		ENSG00000072952
		ENSG00000066697
		ENSG00000178860
		ENSG00000235531
		ENSG00000175806
		ENSG00000057935
		ENSG00000099810
		ENSG00000168502
		ENSG00000188786
		ENSG00000117640
		ENSG00000163738
		ENSG00000122033
		ENSG00000171100
		ENSG00000100330
		ENSG00000107951
		ENSG00000132938
		ENSG00000172732
		ENSG00000141971
		ENSG00000213347
		ENSG00000179820
		ENSG00000185105
		ENSG00000132382
		ENSG00000214114
		ENSG00000134323
		ENSG00000092054
		ENSG00000160808
		ENSG00000196465
		ENSG00000145949
		ENSG00000091536
		ENSG00000128641
		ENSG00000176182
		ENSG00000186487
		ENSG00000145911
		ENSG00000156239
		ENSG00000111300
		ENSG00000077616
		ENSG00000166886
		ENSG00000139579
		ENSG00000160877
		ENSG00000103174
		ENSG00000237065
		ENSG00000186310
		ENSG00000105402
		ENSG00000125814
		ENSG00000137513
		ENSG00000135372
		ENSG00000185818
		ENSG00000134369
		ENSG00000144426
		ENSG00000270629
		ENSG00000273136
		ENSG00000142794
		ENSG00000270231
		ENSG00000104490
		ENSG00000020129
		ENSG00000144959
		ENSG00000239213
		ENSG00000213672
		ENSG00000125912
		ENSG00000124151
		ENSG00000188211
		ENSG00000107130
		ENSG00000166579
		ENSG00000131507
		ENSG00000130414
		ENSG00000004779
		ENSG00000136521
		ENSG00000078114
		ENSG00000123119
		ENSG00000103154
		ENSG00000125967
		ENSG00000049759
		ENSG00000277586
		ENSG00000137601
		ENSG00000101158
		ENSG00000165973
		ENSG00000165525
		ENSG00000189362
		ENSG00000173848
		ENSG00000162139
		ENSG00000107954
		ENSG00000215041
		ENSG00000171532
		ENSG00000162614
		ENSG00000186575
		ENSG00000162599
		ENSG00000170322
		ENSG00000066136
		ENSG00000272145
		ENSG00000165553
		ENSG00000066248
		ENSG00000182768
		ENSG00000145912
		ENSG00000145029
		ENSG00000155438
		ENSG00000177453
		ENSG00000131669
		ENSG00000104361
		ENSG00000010322
		ENSG00000073536
		ENSG00000169992
		ENSG00000087095
		ENSG00000091592
		ENSG00000172113
		ENSG00000173614
		ENSG00000136448
		ENSG00000112992
		ENSG00000173145
		ENSG00000130935
		ENSG00000165271
		ENSG00000198000
		ENSG00000185164
		ENSG00000198929
		ENSG00000007171
		ENSG00000139910
		ENSG00000104967
		ENSG00000188747
		ENSG00000170485
		ENSG00000107281
		ENSG00000131697
		ENSG00000182446
		ENSG00000158806
		ENSG00000156642
		ENSG00000281183
		ENSG00000171246
		ENSG00000124588
		ENSG00000126368
		ENSG00000184162
		ENSG00000175745
		ENSG00000160113
		ENSG00000115216
		ENSG00000091129
		ENSG00000119720
		ENSG00000134986
		ENSG00000106459
		ENSG00000253974
		ENSG00000154146
		ENSG00000110076
		ENSG00000088833
		ENSG00000117697
		ENSG00000107672
		ENSG00000182667
		ENSG00000074590
		ENSG00000015676
		ENSG00000183828
		ENSG00000272325
		ENSG00000173598
		ENSG00000105245
		ENSG00000111581
		ENSG00000030066
		ENSG00000155561
		ENSG00000075188
		ENSG00000226328
		ENSG00000108559
		ENSG00000102900
		ENSG00000110713
		ENSG00000144227
		ENSG00000101888
		ENSG00000166924
		ENSG00000089127
		ENSG00000154358
		ENSG00000124006
		ENSG00000046651
		ENSG00000197444
		ENSG00000181396
		ENSG00000119900
		ENSG00000130558
		ENSG00000118733
		ENSG00000254896
		ENSG00000178814
		ENSG00000054277
		ENSG00000122375
		ENSG00000116329
		ENSG00000125510
		ENSG00000112038
		ENSG00000123240
		ENSG00000189181
		ENSG00000238228
		ENSG00000175938
		ENSG00000144645
		ENSG00000144909
		ENSG00000132823
		ENSG00000164823
		ENSG00000165899
		ENSG00000169914
		ENSG00000085465
		ENSG00000164830
		ENSG00000099957
		ENSG00000178467
		ENSG00000255642
		ENSG00000174740
		ENSG00000163138
		ENSG00000175115
		ENSG00000124507
		ENSG00000007168
		ENSG00000149269
		ENSG00000101349
		ENSG00000137843
		ENSG00000129116
		ENSG00000099864
		ENSG00000261485
		ENSG00000110218
		ENSG00000073150
		ENSG00000116117
		ENSG00000169116
		ENSG00000173193
		ENSG00000152931
[truncated: 1,199 more rows]

## Sheet: legend
Dataset EV5: List of genes that constitute each WGCNA module
