# Supplementary material for: A Parkinson's disease CircRNAs Resource reveals a link between circSLC8A1 and oxidative stress
Source: EMBO Mol Med. 2020 Jul 26;12(9):e11942. doi: 10.15252/emmm.201911942 (PMC7507321; doi:10.15252/emmm.201911942)
Supplement: Supplementary file 8 — Dataset EV6 [file EMMM-12-e11942-s008.xlsx]

## Sheet: Sheet1
Coordinates	Name	baseMean	log2FoldChange	lfcSE	stat
chr9:87317073-87325706	NTRK2	13.1922	0.610391	0.161607	3.777
chr2:40655612-40657444	SLC8A1	24.3627	0.271939	0.161649	1.68228
chr2:227771508-227779067	RHBDD1	2.10842	-0.29358	0.105518	-2.78227
chr5:132262812-132270633	AFF4	1.48334	-0.18956	0.0771007	-2.4586
chr8:38677039-38678153	TACC1	1.8112	-0.260992	0.106837	-2.4429
chr1:47745912-47748131	STIL	1.10787	-0.220256	0.091476	-2.4078
chr20:39896102-39897723	ZHX3	2.38346	0.239323	0.103619	2.30964
chr4:113483526-113506881	ZGRF1	1.69331	-0.217846	0.0954872	-2.28142
chr15:88472421-88483984	NTRK3	2.11579	-0.262712	0.116792	-2.2494
chr10:70152894-70154208	RUFY2	2.07544	-0.204971	0.09231	-2.22047
chr12:40422102-40486735	SLC2A13	2.24166	-0.21967	0.100184	-2.19267
chr10:21157592-21188379	NEBL	1.04344	-0.198134	0.0923063	-2.14648
chr6:69640450-69666701	ADGRB3	1.37816	-0.195632	0.0919571	-2.12743
chr3:11849306-11851156	TAMM41	0.886056	-0.158179	0.0747723	-2.11548
chr9:86274694-86301070	#N/A	3.47176	0.262065	0.124808	2.09974
chr1:243708811-243778463	AKT3	0.609947	-0.168789	0.0809228	-2.0858
chr2:207705830-207746615	#N/A	2.26535	-0.229955	0.110934	-2.07289
chr9:6880011-6893232	KDM4C	7.87767	-0.319877	0.155042	-2.06316
chr16:18809246-18810156	ARL6IP1	1.18168	-0.155182	0.0761125	-2.03885
chr4:151682934-151729550	LRBA	2.14979	0.213382	0.106597	2.00176
chr1:8555122-8617582	RERE	7.25471	0.30501	0.152715	1.99726
chr10:21169722-21188379	NEBL	2.94294	0.242851	0.122524	1.98207
chrX:134679347-134690225	INTS6L	2.17835	-0.210982	0.106923	-1.97321
chr5:167915606-167921655	RARS	7.93968	0.286056	0.145022	1.9725
chr11:18312988-18314523	HPS5	3.48639	-0.248399	0.127424	-1.94939
chr13:96409897-96416207	DNAJC3	1.30879	0.19877	0.102383	1.94144
chr3:107429298-107435696	BBX	1.31923	0.166677	0.0871569	1.91238
chr6:105280916-105291173	HACE1	1.09569	-0.178532	0.0934046	-1.91139
chr6:109175427-109197553	ARMC2	3.06875	-0.216918	0.11358	-1.90982
chr12:2613601-2622150	CACNA1C	0.991553	-0.178229	0.0934663	-1.90688
chr10:7285519-7327916	SFMBT2	6.43496	0.25378	0.13359	1.8997
chr17:57808781-57851305	VMP1	1.31086	-0.168833	0.0896918	-1.88237
chr19:18650180-18650530	FKBP8	18.507	-0.286404	0.155462	-1.84228
chr7:148716083-148718239	PDIA4	0.847122	-0.136516	0.074237	-1.83892
chr7:16255690-16317851	ISPD	1.23077	-0.200813	0.109591	-1.83238
chr6:76344422-76388643	SENP6	1.84197	0.170669	0.0933328	1.82861
chr8:42924697-42927450	FNTA	2.38151	0.163231	0.0894311	1.82521
chr5:155544887-155551029	#N/A	1.05509	-0.165427	0.0909205	-1.81947
chr4:56277780-56284152	TMEM165	7.87052	0.265557	0.146132	1.81724
chr7:14647058-14775819	DGKB	1.33596	-0.146599	0.0806998	-1.8166
chr1:44877652-44878394	RNF220	2.12508	0.18732	0.103305	1.81327
chr2:72958135-72960247	EXOC6B	9.07292	0.281668	0.155654	1.80958
chr11:24927536-25004839	LUZP2	0.822576	-0.146517	0.0811067	-1.80647
chr6:62362159-62407158	KHDRBS2	5.01753	-0.241186	0.135883	-1.77496
chr5:113740134-113740553	KCNN2	13.3597	0.285856	0.161409	1.771
chr18:54426095-54448887	WDR7	3.75262	-0.253785	0.143471	-1.7689
chr11:9983503-10024236	SBF2	0.727285	-0.130602	0.073866	-1.7681
chr2:200213423-200298237	SATB2	1.50021	-0.143716	0.0818003	-1.75692
chr10:52193235-52350007	SGMS1	2.81452	0.231096	0.131661	1.75523
chr4:151656409-151729550	LRBA	3.15708	-0.219783	0.126043	-1.74371
chr1:35846859-35854683	ZMYM4	1.18136	-0.164925	0.0949493	-1.73698
chr8:37623043-37623873	PLPBP	11.8448	-0.27411	0.158012	-1.73474
chr2:36623756-36669878	CRIM1	0.697646	-0.133487	0.0771721	-1.72973
chr11:118425173-118430579	IFT46	0.774406	-0.132569	0.0771902	-1.71743
chr5:95091099-95099324	RHOBTB3	10.5367	0.275571	0.160506	1.71689
chr5:76342171-76344097	AGGF1	1.61332	0.155722	0.0910734	1.70985
chr18:60212034-60223530	ZCCHC2	3.36857	0.191352	0.112003	1.70845
chr20:47307484-47309328	PREX1	1.81283	-0.161553	0.0945686	-1.70832
chr8:116599227-116635985	TRPS1	3.50641	0.201209	0.118013	1.70498
chr10:7318853-7327916	SFMBT2	15.7825	-0.271753	0.159551	-1.70324
chr5:74130250-74137504	FAM169A	3.86149	0.217489	0.128079	1.69809
chr2:100078957-100081447	REV1	1.00974	0.144685	0.0856985	1.68831
chr2:40387904-40405633	SLC8A1	2.06354	-0.319287	0.107677	-2.96525
chr17:30498061-30510291	RHOT1	2.72374	0.187655	0.111753	1.6792
chr2:32399131-32409407	SLC30A6	4.22257	0.236806	0.141281	1.67614
chr6:136704808-136710655	MAP7	3.50926	0.203738	0.121896	1.6714
chr1:222825318-222825674	MIA3	1.20869	-0.158745	0.0949969	-1.67105
chr1:10407818-10408791	KIF1B	1.98978	0.168571	0.10094	1.67002
chr5:96208988-96209375	#N/A	2.05978	0.166419	0.0998864	1.66608
chr2:72945231-72968598	EXOC6B	1.59717	-0.15259	0.0916411	-1.66508
chr4:1902352-1936989	NSD2	1.13934	0.175776	0.105899	1.65985
chr10:93579026-93602148	TNKS2	0.85303	-0.115014	0.0693114	-1.65938
chr2:58425728-58459247	FANCL	4.90946	-0.219614	0.132375	-1.65903
chr7:65751497-65751696	TPST1	7.97481	0.236466	0.143752	1.64495
chr9:114148656-114154104	KIAA0368	3.34612	-0.191192	0.116476	-1.64147
chr7:102962378-102963241	DNAJC2	0.604132	-0.103716	0.0632179	-1.64061
chr11:86778735-86802437	TMEM135	5.13574	-0.234556	0.143027	-1.63994
chr5:137320945-137324004	FAM13B	12.0021	0.255795	0.156342	1.63613
chr18:21087948-21089243	RMC1	0.552349	-0.0948969	0.0586047	-1.61927
chr21:32554737-32575328	TIAM1	2.16458	0.13202	0.082413	1.60193
chr11:22696395-22777499	GAS2	1.40765	0.152987	0.0957708	1.59742
chr15:93467550-93472321	CHD2	0.949012	0.139005	0.0871469	1.59507
chr7:81598202-81611943	CACNA2D1	1.95312	0.162568	0.102528	1.5856
chr5:138979956-138994551	UBE2D2	1.10834	-0.14924	0.0944523	-1.58006
chr9:99284787-99327765	CDC14B	2.62789	-0.200171	0.126866	-1.57781
chr11:74500670-74528759	RNF169	1.15976	-0.168259	0.106969	-1.57298
chr1:204970297-204971876	NFASC	0.977473	-0.160625	0.102142	-1.57257
chr2:32602655-32620661	BIRC6	2.17778	-0.172208	0.110123	-1.56377
chr4:109669160-109677648	ETNPPL	3.12892	0.178694	0.114675	1.55827
chr2:239090705-239093928	ILKAP	5.11076	-0.190148	0.122279	-1.55503
chr6:52935854-52941341	FBXO9	2.9015	-0.177731	0.114622	-1.55058
chr4:87967317-87968746	AFF1	2.23703	0.171352	0.110534	1.55021
chr13:61013821-61109367	TDRD3	1.42718	-0.13417	0.0869554	-1.54297
chr4:91645064-91648448	CCSER1	1.35931	0.101532	0.0658131	1.54273
chr1:211256121-211264032	KCNH1	1.43892	0.148694	0.0974805	1.52537
chr10:225933-295028	ZMYND11	2.36401	0.163208	0.107157	1.52307
chr13:78293666-78327493	SLAIN1	7.35696	-0.219444	0.144438	-1.51929
chr9:110062421-110087285	RAD23B	0.730605	0.12707	0.0838868	1.51477
chr11:13435076-13466728	BTBD10	3.20512	-0.174789	0.115407	-1.51454
chr12:1399017-1519619	ERC1	3.1336	-0.176118	0.116382	-1.51327
chr11:120346048-120348235	ARHGEF12	3.09342	-0.183734	0.122261	-1.50281
chr2:197135916-197172809	HECW2	1.27355	-0.139295	0.0927222	-1.50228
chr7:139415730-139416814	HIPK2	1.24746	0.13632	0.0908337	1.50076
chr7:716865-751164	PRKAR1B	0.987788	-0.12702	0.084888	-1.49633
chr3:172363412-172365904	NCEH1	2.16408	-0.18135	0.121341	-1.49455
chr17:45695715-45696530	NPEPPS	1.82804	0.130031	0.0871263	1.49244
chr5:107356625-107684231	FBXL17	2.73799	0.156807	0.105395	1.48781
chr11:128993340-128994789	ARHGAP32	4.72593	-0.189773	0.127668	-1.48646
chr2:40366540-40405633	SLC8A1	3.66537	0.19766	0.133117	1.48486
chr20:60714130-60716000	PSMA7	4.24245	-0.186594	0.125915	-1.4819
chr6:17507399-17514185	CAP2	1.45738	0.166924	0.112721	1.48086
chr22:21288066-21288532	CRKL	4.57446	-0.180275	0.12179	-1.4802
chr17:76082583-76083174	TNRC6C	0.485824	-0.116944	0.0792417	-1.47579
chr16:47531309-47549512	PHKB	3.5222	0.193362	0.131208	1.47371
chr16:53289511-53308214	CHD9	0.839416	0.132531	0.0899946	1.47266
chr7:33976900-34014396	BMPER	0.827665	-0.109781	0.074664	-1.47034
chr5:38481400-38530768	LIFR	2.00245	-0.133107	0.0908236	-1.46555
chr14:35438375-35441270	SRP54-AS1	0.777178	-0.0943667	0.064515	-1.46271
chr20:57014000-57016139	VAPB	3.84404	-0.179978	0.123079	-1.46229
chr1:22041881-22048257	USP48	0.591885	-0.106754	0.0730297	-1.4618
chr15:25207260-25213229	SNHG14	0.782066	0.115896	0.0794157	1.45936
chr12:116534473-116549317	MED13L	3.50048	0.181109	0.124222	1.45794
chr10:17746429-17747740	STAM	1.32299	-0.101005	0.0694225	-1.45493
chr15:33149215-33194241	FMN1	2.03861	0.143724	0.0990035	1.45171
chr19:47865732-47865950	DHX34	3.37416	-0.158765	0.109519	-1.44965
chr8:131164981-131193126	ASAP1	3.90539	-0.195913	0.135237	-1.44866
chr10:32740519-32873232	CCDC7	2.18189	-0.166879	0.115359	-1.4466
chr1:1756835-1770677	GNB1	1.12031	-0.118004	0.0817172	-1.44406
chr12:46230371-46233279	ARID2	0.551845	-0.0838641	0.0581425	-1.44239
chr17:40650941-40653322	ATP6V0A1	1.69752	0.130973	0.0912113	1.43593
chr10:98303832-98336586	TM9SF3	0.958002	-0.1158	0.0807434	-1.43417
chr12:42745686-42792796	PPHLN1	2.04197	0.153223	0.106935	1.43287
chr1:179972308-179975702	CEP350	2.15685	0.1708	0.11921	1.43277
chr13:36396865-36410278	DCLK1	0.715052	-0.101199	0.0707135	-1.43111
chr14:51489552-51492078	TRIM9	1.73311	0.160722	0.112429	1.42954
chr1:212502476-212506940	PPP2R5A	0.589851	-0.0962947	0.0673998	-1.42871
chr3:120871323-120959354	STXBP5L	1.73517	0.140104	0.0980929	1.42827
chr9:77611362-77632364	CARNMT1	1.25591	0.123945	0.08685	1.42712
chr12:42604156-42604482	YAF2	3.87679	-0.182252	0.127951	-1.42439
chr5:109049220-109125228	MAN2A1	4.12707	-0.194791	0.136811	-1.42379
chr9:14120438-14179779	NFIB	3.48883	0.181907	0.127923	1.42201
chr2:36623756-36706837	CRIM1	0.597662	0.10432	0.0734106	1.42105
chr11:128932174-129034322	ARHGAP32	0.868264	0.113253	0.0800701	1.41442
chr11:82984689-82991303	CCDC90B	1.38097	-0.0914945	0.0650314	-1.40693
chr8:104922361-104973361	RIMS2	0.523425	-0.0873271	0.0622589	-1.40265
chr1:97981281-98206035	DPYD	0.833951	-0.106651	0.0761806	-1.39997
chr12:69644908-69656342	CPSF6	2.66213	-0.181902	0.129973	-1.39953
chr2:201721404-201721708	CLK1	3.5762	0.142377	0.102211	1.39297
chr11:64453117-64453419	NRXN2	2.05841	-0.123069	0.0884457	-1.39146
chr8:17601112-17613470	MTUS1	1.6744	0.140264	0.100954	1.38938
chr13:23927923-23945304	SACS	0.850155	-0.121823	0.0877845	-1.38775
chr4:118974910-119036115	NDST3	0.835573	-0.117937	0.0852569	-1.38331
chr3:125006946-125050082	ZNF148	0.682707	-0.0870596	0.0629553	-1.38288
chr9:33886878-33900269	UBE2R2	0.496948	-0.0798813	0.0577969	-1.38211
chr3:197557640-197566268	LRCH3	0.643434	-0.0855068	0.0621177	-1.37653
chr15:30053341-30065560	TJP1	3.08295	-0.17307	0.126295	-1.37036
chr7:81599990-81611943	CACNA2D1	1.31982	0.104328	0.0761595	1.36986
chr2:2840690-2842060	#N/A	2.48183	0.141501	0.103444	1.36789
chr12:107236366-107237725	RIC8B	0.992072	0.12511	0.0915303	1.36687
chr3:196118683-196120490	UBXN7	3.2824	-0.172232	0.126162	-1.36516
chr15:25470675-25477478	SNHG14	7.18369	0.200013	0.146665	1.36373
chr3:182923663-182925611	MCF2L2	1.35202	-0.125245	0.0920108	-1.3612
chr2:68717321-68772444	APLF	1.51978	-0.158696	0.116624	-1.36076
chr22:40513058-40552186	TNRC6B	3.90933	-0.166875	0.122669	-1.36037
chr1:232596632-232607274	SIPA1L2	0.820272	-0.0902144	0.0663527	-1.35962
chr2:160193972-160252345	BAZ2B	3.0708	0.134191	0.0987848	1.35842
chr6:158922709-158925210	TULP4	3.60401	0.152919	0.113333	1.34929
chr21:37619814-37620866	DOPEY2	1.68645	0.122184	0.0907257	1.34674
chr4:39739039-39776553	UBE2K	9.60594	-0.208332	0.154887	-1.34506
chr8:141856358-141900868	PTK2	3.90213	-0.197193	0.146615	-1.34497
chr1:176118141-176153828	COP1	1.1143	-0.111192	0.0827469	-1.34376
chr18:9204473-9221997	ANKRD12	0.848483	-0.11329	0.0843643	-1.34287
chr3:196533449-196539722	PAK2	0.857688	-0.0977421	0.0729561	-1.33974
chr11:120916382-120930794	TBCEL	4.7617	0.173706	0.130151	1.33465
chr1:16044387-16047883	PLEKHM2	2.20955	0.115921	0.0868665	1.33448
chr11:47394254-47394374	SPI1	0.419906	-0.075661	0.0567165	-1.33402
chr4:108603170-108622441	PAPSS1	2.39309	0.159516	0.119997	1.32934
chr8:93017343-93029591	RUNX1T1	1.14579	0.108314	0.08149	1.32917
chr19:30462099-30503438	URI1	1.49237	0.118628	0.0893301	1.32797
chr4:106345352-106377902	PPA2	2.53808	-0.136804	0.103381	-1.3233
chr5:136969725-136975666	KLHL3	0.904527	-0.11763	0.0891237	-1.31985
chr1:243776972-243859018	AKT3	2.15793	0.159676	0.121448	1.31477
chr12:41374710-41423021	CNTN1	0.834901	0.083383	0.063437	1.31442
chr15:72270511-72302788	MYO9A	0.520075	0.0907278	0.0690861	1.31326
chrX:134679347-134683730	INTS6L	0.715107	0.0940006	0.0716305	1.3123
chr10:43650344-43671480	CSGALNACT2	1.44217	-0.141714	0.108259	-1.30903
chr16:89958600-89967202	TCF25	0.471616	-0.0742363	0.0567218	-1.30878
chr11:75590922-75623083	UVRAG	0.881408	0.0935903	0.0715102	1.30877
chr10:116879948-116931050	ATRNL1	7.27118	0.197214	0.150752	1.3082
chr22:46085591-46114373	ATXN10	2.89479	0.148951	0.114204	1.30425
chr14:39623414-39627606	TRAPPC6B	0.812601	0.0982432	0.0755081	1.30109
chr5:41840552-41862852	OXCT1	0.51401	-0.0618104	0.0476444	-1.29733
chr5:38496483-38530768	LIFR	0.794905	0.0972511	0.0750782	1.29533
chr12:101316003-101381448	ANO4	1.27485	-0.127806	0.0989876	-1.29113
chr9:33986757-34017187	UBAP2	0.702792	0.114234	0.0885313	1.29033
chr18:48444479-48466756	ME2	1.36593	-0.107439	0.0834158	-1.28799
chr1:42730785-42776781	FOXJ3	0.871087	0.110829	0.0861218	1.28689
chr1:51868106-51874004	EPS15	2.01979	-0.146386	0.113904	-1.28517
chr14:99924615-99932150	SETD3	10.9411	0.206282	0.160653	1.28402
chr17:9843442-9850300	GAS7	1.70999	-0.138769	0.108245	-1.28198
chr8:142264087-142264728	SLC45A4	15.2379	-0.206067	0.161054	-1.27949
chr1:240351506-240374535	FMN2	2.21905	0.13803	0.10788	1.27947
chr2:124979281-124999970	CNTNAP5	3.62433	0.135921	0.10633	1.27829
chr1:213251037-213290752	RPS6KC1	6.4943	-0.17564	0.137489	-1.27748
chr7:8043537-8110761	GLCCI1	1.85055	-0.113155	0.0887587	-1.27486
chr9:126519981-126554909	DENND1A	2.06466	0.138838	0.108949	1.27435
chr9:87338487-87367000	NTRK2	0.509658	0.0970662	0.0763745	1.27092
chr5:107684099-107703654	FBXL17	2.44383	0.154084	0.121358	1.26966
chr1:8555122-8674745	RERE	5.31085	0.177755	0.14002	1.2695
chr5:167915606-167924353	RARS	2.44306	-0.128068	0.100958	-1.26853
chr5:36953719-36976504	NIPBL	1.4554	0.141885	0.112026	1.26654
chr2:48049356-48050499	FBXO11	0.581827	-0.0753774	0.0596515	-1.26363
chr9:96233422-96238620	FAM120A	0.911608	-0.108159	0.0855996	-1.26355
chr10:14272254-14275092	FRMD4A	1.02693	-0.0983495	0.0779124	-1.26231
chr12:107002574-107048129	LOC100287944	1.31488	0.106886	0.0847058	1.26186
chr4:91229394-91234198	CCSER1	4.90887	-0.152174	0.120875	-1.25894
chr4:144464661-144465125	SMARCA5	77.8359	-0.181625	0.144604	-1.25602
chr8:67383664-67386173	#N/A	1.14517	0.098703	0.0785857	1.25599
chr7:92130820-92147569	PEX1	0.835513	-0.077811	0.0620451	-1.25411
chr2:163741115-163790609	#N/A	0.666871	0.086219	0.0688097	1.25301
chr5:108103793-108134090	FER	1.43631	0.109135	0.0871583	1.25215
chr4:40936472-40947087	APBB2	2.03363	-0.12539	0.100336	-1.2497
chr1:59787207-59812070	FGGY	0.955295	0.114376	0.0919545	1.24383
chr5:109049220-109051965	MAN2A1	4.32014	0.164192	0.132296	1.2411
chr15:90431752-90432372	AP3S2	0.910908	0.0946968	0.0763975	1.23953
chr3:47663696-47680270	SMARCC1	0.713585	0.0927465	0.074871	1.23875
chr22:39534640-39537441	CBX7	0.766262	0.0811764	0.0656346	1.23679
chr11:108137897-108138069	ATM	1.75757	0.105905	0.0856682	1.23622
chr5:112102022-112137080	APC	1.94598	0.111918	0.0906966	1.23398
chr7:129679303-129688984	ZC3HC1	0.750824	0.122269	0.0991332	1.23338
chr6:44971389-45333038	SUPT3H	2.00281	0.125727	0.102031	1.23225
chr8:117668094-117671219	EIF3H	0.567157	0.0798447	0.0648108	1.23196
chr10:78704530-78729825	KCNMA1	0.940581	-0.107748	0.087569	-1.23043
chr5:65288537-65310553	ERBIN	0.3525	-0.0680426	0.055306	-1.23029
chr15:41036244-41037457	RMDN3	0.736948	0.0776866	0.0632203	1.22882
chrX:85233770-85282561	CHM	0.919261	0.0922628	0.0750872	1.22874
chr9:20353522-20365742	MLLT3	0.727335	-0.0962178	0.0783906	-1.22741
chr6:69703659-69759238	ADGRB3	0.515418	-0.0739162	0.0602338	-1.22715
chr17:11984672-12016677	MAP2K4	0.525161	-0.0670176	0.0546136	-1.22712
chr1:76205664-76216231	ACADM	0.903911	-0.0877892	0.0716859	-1.22464
chr11:85707868-85714494	PICALM	1.72436	-0.128352	0.104924	-1.22329
chr9:129154344-129184227	MVB12B	5.38549	0.154353	0.126301	1.22211
chr15:63988322-64008672	HERC1	6.31545	-0.183462	0.150186	-1.22156
chr10:86198267-86237420	CCSER2	4.96161	0.172648	0.14145	1.22056
chr6:56846508-56857353	BEND6	3.63498	0.162517	0.133383	1.21842
chr7:24663281-24690331	MPP6	2.46842	0.13778	0.113173	1.21743
chr10:116879948-117154262	ATRNL1	0.881061	0.0906543	0.0744688	1.21735
chr21:32537278-32575328	TIAM1	0.875136	0.0883618	0.0726188	1.21679
chr7:81964450-81978965	CACNA2D1	1.41129	0.106193	0.0873467	1.21576
chr1:222897441-222898897	BROX	0.596631	0.0836756	0.0688692	1.21499
chr11:120276826-120280159	ARHGEF12	5.41459	-0.1779	0.146581	-1.21367
chr10:15875628-15889942	MINDY3	3.60568	-0.157395	0.130112	-1.20968
chr19:30476129-30503438	URI1	1.10252	0.0996773	0.0824277	1.20927
chr6:69703659-69785930	ADGRB3	1.89961	-0.128387	0.106277	-1.20804
chr9:125719289-125782738	RABGAP1	1.69521	0.124589	0.103168	1.20763
chr2:63206322-63223901	EHBP1	3.89136	-0.150752	0.124865	-1.20732
chr1:243727021-244006584	AKT3	4.00828	-0.177702	0.147522	-1.20458
chr12:32760890-32764217	FGD4	0.558802	-0.0948567	0.0788641	-1.20279
chr3:183361267-183382827	KLHL24	1.0254	-0.108477	0.0904063	-1.19989
chr14:50941794-50952912	MAP4K5	0.665285	0.0829414	0.069207	1.19845
chr6:161455290-161471011	MAP3K4	2.82185	-0.154439	0.128977	-1.19741
chr4:30921774-30951837	PCDH7	0.452513	0.0860876	0.0721223	1.19363
chr1:243736227-243859018	AKT3	0.454941	-0.0635403	0.0532429	-1.1934
chr1:70518708-70555502	LRRC7	0.491247	-0.0884815	0.0742359	-1.1919
chrY:16733888-16835149	NLGN4Y	0.521731	-0.0723657	0.0607474	-1.19126
chr1:8525984-8617582	RERE	0.588507	0.0738921	0.0620326	1.19118
chr12:79679566-79693331	SYT1	2.73843	-0.138319	0.116788	-1.18436
chr6:5771523-5775549	#N/A	0.380007	-0.0612194	0.0517115	-1.18386
chr2:191523883-191537878	NAB1	3.5754	-0.156003	0.131905	-1.18269
chr17:19213197-19232960	EPN2	0.565197	-0.0883291	0.0746957	-1.18252
chr1:63944434-63974241	ITGB3BP	0.71578	0.0700808	0.0594044	1.17973
chr6:148789680-148808851	SASH1	1.8272	0.103763	0.0880054	1.17906
chr17:27809214-27838010	TAOK1	0.709331	-0.0924303	0.0785816	-1.17623
chr8:48612964-48614577	SPIDR	0.412764	-0.0746504	0.0636449	-1.17292
chr1:70766446-70781249	ANKRD13C	0.623687	0.0735527	0.0627284	1.17256
chr10:28358700-28378770	MPP7	0.851126	-0.0965107	0.0823316	-1.17222
chr4:37633006-37640126	RELL1	1.94583	0.128553	0.109694	1.17192
chr22:20754921-20755662	ZNF74	1.27327	-0.109339	0.0934495	-1.17004
chr15:50935536-50955243	TRPM7	0.524623	0.0791585	0.067752	1.16836
chr7:158566031-158591763	ESYT2	0.885588	-0.0654696	0.0560668	-1.16771
chr14:77237532-77239554	VASH1	1.03513	0.109737	0.0939765	1.16771
chr6:150092297-150117636	PCMT1	0.765566	-0.0726046	0.0622432	-1.16647
chr2:15691616-15698758	NBAS	2.02621	-0.120411	0.103231	-1.16642
chr3:56626997-56628056	CCDC66	6.83056	0.165406	0.141822	1.1663
chr15:54304844-54308083	UNC13C	12.3943	-0.173784	0.149032	-1.16608
chr8:75412747-75525175	#N/A	1.15135	-0.0994572	0.0853775	-1.16491
chr15:89656955-89698765	ABHD2	1.2788	0.1196	0.102805	1.16337
chr7:127013395-127017383	ZNF800	1.2492	0.123231	0.106057	1.16194
chr10:70404454-70406762	TET1	0.934794	-0.105842	0.0912611	-1.15977
chr17:8141348-8141947	CTC1	0.997418	-0.0988707	0.0852682	-1.15953
chrX:17151946-17157084	REPS2	1.57853	-0.121599	0.104913	-1.15905
chr18:9583114-9595100	PPP4R1	3.37314	-0.137134	0.118414	-1.1581
chr1:179955303-179966310	CEP350	0.478431	-0.0706105	0.0609739	-1.15804
chr5:112128142-112128674	APC	0.888585	-0.0994852	0.0859786	-1.15709
chr17:80721840-80739597	TBCD	0.938685	0.10083	0.0872454	1.1557
chr7:97820039-97823884	LMTK2	2.20367	0.12968	0.112255	1.15523
chr3:169840378-169847340	PHC3	0.820321	0.0857592	0.0742373	1.1552
chr14:94008811-94009042	UNC79	0.607082	-0.0937607	0.0812025	-1.15465
chr15:57730182-57734676	CGNL1	0.275991	-0.0618705	0.0537236	-1.15164
chr17:48814320-48819092	LUC7L3	0.376931	-0.0517022	0.0449397	-1.15048
chr6:136958462-137019820	MAP3K5	1.96563	0.117081	0.101828	1.14979
chr21:32537278-32567621	TIAM1	1.33088	0.110475	0.0961495	1.149
chr6:70034763-70049396	ADGRB3	0.793266	-0.0921021	0.0802035	-1.14835
chrX:147743428-147744289	AFF2	4.12873	-0.144619	0.125972	-1.14803
chr10:94291504-94297307	IDE	0.768138	0.100309	0.0874269	1.14735
chr3:56599665-56601081	CCDC66	0.663499	-0.0894836	0.0779932	-1.14733
chr14:32559707-32563592	ARHGAP5	2.56039	-0.128966	0.11248	-1.14657
chr14:73614502-73614814	PSEN1	7.13169	0.146472	0.127821	1.14591
chr1:50956259-51001129	FAF1	1.03283	0.0993503	0.0867832	1.14481
chr10:43650344-43654379	CSGALNACT2	1.60817	0.113123	0.0988228	1.14471
chr5:11082807-11098860	CTNND2	0.677588	0.0856557	0.0750339	1.14156
chr6:69758076-69785930	ADGRB3	0.970816	-0.0917316	0.0803606	-1.1415
chr15:76566752-76588078	ETFA	0.61781	-0.0895274	0.078633	-1.13855
chr9:79952170-79986065	VPS13A	0.791571	-0.0753873	0.066267	-1.13763
chr7:90355880-90419967	CDK14	0.59773	0.0891163	0.078446	1.13602
chr4:4650703-4651269	STX18-AS1	2.35568	0.133414	0.117678	1.13372
chr2:170871790-170917953	UBR3	1.61773	-0.116724	0.102978	-1.13349
chr13:100909848-100925600	PCCA	2.20424	-0.113395	0.100093	-1.13289
chr22:24698162-24709434	SPECC1L	0.938255	0.112367	0.0994938	1.12939
chr1:240351506-240458183	FMN2	0.804241	0.0808415	0.0716201	1.12875
chr3:125032151-125050082	ZNF148	2.05351	-0.140132	0.124185	-1.12841
chr16:19741751-19745149	IQCK	1.02911	-0.0901864	0.079942	-1.12815
chr1:45553552-45553909	ZSWIM5	0.943798	-0.0910021	0.0807768	-1.12659
chr22:20126716-20131279	ZDHHC8	0.416442	-0.0675771	0.0600729	-1.12492
chr22:33376629-33402809	SYN3	0.794488	-0.0994982	0.0885506	-1.12363
chr3:3819408-3830758	LOC100130207	0.922985	-0.0910621	0.0812377	-1.12093
chr12:19615443-19626289	AEBP2	0.840828	0.0628694	0.0561319	1.12003
chr5:78692645-78752841	HOMER1	2.21263	0.127625	0.113995	1.11957
chr16:24988535-24990326	ARHGAP17	2.49934	-0.146744	0.131112	-1.11923
chr9:19619581-19622297	SLC24A2	2.56051	0.123943	0.110787	1.11875
chr1:78097534-78107340	#N/A	0.528919	0.0718851	0.0643075	1.11783
chr6:131276244-131277639	EPB41L2	3.15863	0.145928	0.130887	1.11491
chr3:9792628-9793633	OGG1	0.40928	-0.0784349	0.0704292	-1.11367
chr7:65705311-65706257	TPST1	0.727548	0.0657325	0.0590666	1.11285
chr7:102743497-102769239	NAPEPLD	1.6849	-0.106299	0.0959171	-1.10824
chr7:104678572-104681470	KMT2E	1.31921	0.102572	0.0926134	1.10752
chr5:133534776-133541822	PPP2CA	0.574628	-0.0768581	0.0694484	-1.10669
chr1:90843598-90866684	#N/A	1.038	-0.0805108	0.0727804	-1.10621
chr6:69653721-69728391	ADGRB3	1.15535	0.101859	0.0923719	1.1027
chr6:170846321-170858201	PSMB1	3.20398	-0.143064	0.130002	-1.10047
chr1:8525984-8674745	RERE	1.29042	0.106094	0.0965307	1.09907
chr3:18419661-18462483	SATB1	1.91851	-0.119673	0.108925	-1.09867
chr1:155695172-155695810	DAP3	2.07505	0.11639	0.105999	1.09803
chr10:116879948-117027921	ATRNL1	0.586197	0.0745875	0.0680392	1.09624
chr2:202010100-202014558	CFLAR	5.5192	0.155256	0.1417	1.09566
chr10:15863654-15889942	MINDY3	1.1131	0.0932247	0.0851167	1.09526
chr9:7046861-7049200	KDM4C	0.591046	0.0780452	0.0712755	1.09498
chr7:16415716-16445962	ISPD	1.15576	-0.094965	0.0867301	-1.09495
chr14:50929382-50952912	MAP4K5	0.874278	-0.0824887	0.0753958	-1.09408
chr14:97022183-97022750	PAPOLA	2.48207	-0.136443	0.124817	-1.09315
chr1:78267015-78280916	MIGA1	1.03556	0.0875309	0.0800779	1.09307
chr18:12999419-13030607	CEP192	1.8709	-0.114372	0.104645	-1.09295
chr16:66632080-66632743	#N/A	0.568912	-0.0740263	0.0677539	-1.09258
chrX:47705503-47755339	ZNF81	1.19892	0.0723835	0.0663365	1.09116
chr11:85707868-85742653	PICALM	4.27812	-0.15015	0.137862	-1.08914
chr1:8568685-8617582	RERE	4.26586	0.143787	0.132032	1.08903
chr4:154191486-154197282	TRIM2	0.934104	0.0945214	0.0868209	1.08869
chr21:46548316-46554747	ADARB1	3.89486	-0.132457	0.121722	-1.08819
chr1:21083658-21103243	HP1BP3	0.625728	0.0601312	0.0553997	1.08541
chr5:109049220-109065214	MAN2A1	12.3063	-0.168542	0.155384	-1.08468
chr1:155408117-155408859	ASH1L	11.872	0.174726	0.161162	1.08416
chr3:119219541-119222868	TIMMDC1	0.98577	-0.0840687	0.0776518	-1.08264
chr7:82508652-82546189	PCLO	1.07843	-0.0839645	0.0776986	-1.08064
chr6:42571325-42574389	UBR2	0.993899	0.0914149	0.0846079	1.08045
chr13:26911703-26928017	CDK8	1.43881	-0.100456	0.0931053	-1.07895
chr13:26343183-26349097	ATP8A2	0.862512	-0.0950287	0.0881386	-1.07817
chr1:213251037-213349835	RPS6KC1	1.21396	0.108413	0.100589	1.07778
chr2:135624111-135626611	ACMSD	1.06061	0.0885557	0.0821961	1.07737
chr15:85607600-85626875	PDE8A	0.962161	0.0699718	0.0649753	1.0769
chr8:133634856-133673873	LRRC6	2.707	-0.121844	0.113651	-1.07208
chr2:64083439-64085070	UGP2	0.871856	0.0730262	0.0681585	1.07142
chr9:103204187-103204638	MSANTD3	1.2905	-0.0941231	0.0880277	-1.06924
chr15:41961025-41962156	MGA	3.28821	0.148552	0.138981	1.06886
chr16:19627435-19659204	VPS35L	1.68202	0.107507	0.100637	1.06827
chr5:784782-880004	#N/A	2.58108	-0.117724	0.110218	-1.0681
chr21:27423315-27425664	APP	0.78886	-0.091651	0.0859677	-1.06611
chr19:46116798-46117958	EML2	0.557762	-0.076063	0.0714375	-1.06475
chr3:107429298-107451870	BBX	1.1273	0.0981628	0.0923343	1.06312
chr5:31421378-31424578	DROSHA	1.3033	0.100689	0.0947998	1.06212
chr7:14630048-14712652	DGKB	1.11975	0.0693259	0.0653112	1.06147
chr16:70348804-70350007	DDX19B	0.586558	0.0647089	0.0609908	1.06096
chrX:109289584-109352374	TMEM164	0.755466	0.068287	0.0644834	1.05899
chr8:56435839-56439309	#N/A	0.921021	0.0822712	0.0778254	1.05713
chr17:26449628-26499644	NLK	3.97147	0.145727	0.138061	1.05553
chr10:116873771-117001514	ATRNL1	0.697038	0.0655741	0.0621876	1.05446
chr10:22880557-22898646	PIP4K2A	1.43206	-0.0849574	0.0806057	-1.05399
chr1:51121113-51210447	FAF1	1.18631	-0.106876	0.101464	-1.05333
chr18:46783379-46906128	DYM	1.64691	0.112098	0.106476	1.0528
chr2:191765289-191789319	GLS	1.55963	-0.09836	0.0936276	-1.05055
chr10:34620044-34649187	PARD3	0.314028	-0.0571853	0.0544434	-1.05036
chr14:61278704-61346553	MNAT1	3.64604	-0.137197	0.130696	-1.04974
chr9:88211276-88248289	AGTPBP1	2.15874	-0.100659	0.095932	-1.04928
chr12:32751430-32764217	FGD4	2.90215	-0.133458	0.127275	-1.04858
chr8:141710989-141716304	PTK2	2.31838	-0.106198	0.10129	-1.04846
chr6:105280916-105297121	HACE1	0.386073	-0.0678667	0.0647329	-1.04841
chr11:85718584-85742653	PICALM	1.28124	0.0965032	0.0920582	1.04829
chr14:31388171-31425448	STRN3	0.275311	-0.0518235	0.0494856	-1.04724
chr7:77789341-77814987	MAGI2	1.50459	0.105452	0.100754	1.04663
chrX:120224252-120298011	#N/A	1.29122	-0.0866765	0.0829004	-1.04555
chr7:30818047-30821828	INMT-MINDY4	0.412795	0.0627894	0.0601265	1.04429
chr21:40578033-40584633	BRWD1	3.49305	0.128137	0.122908	1.04254
chr8:141799572-141874498	PTK2	2.25265	-0.0983493	0.0944522	-1.04126
chr15:50330964-50399205	ATP8B4	1.68767	-0.104508	0.100411	-1.0408
chr22:24698162-24743144	SPECC1L	0.833235	0.07979	0.0767016	1.04027
chr11:74521228-74528759	RNF169	0.593025	0.0665326	0.0640745	1.03836
chr12:100676720-100691953	SCYL2	0.482285	-0.041579	0.0400429	-1.03836
chr13:33006925-33095586	N4BP2L2	3.03398	-0.113903	0.109724	-1.03808
chr17:19921299-20013875	SPECC1	0.959866	0.0928203	0.0894251	1.03797
chr11:77402203-77413540	RSF1	0.427126	-0.0590235	0.056882	-1.03765
chr7:23650789-23651172	CCDC126	2.80026	-0.132889	0.128361	-1.03527
chr6:76412360-76412788	SENP6	2.05277	0.108478	0.10489	1.0342
chr1:85121514-85136991	SSX2IP	1.65378	0.0902206	0.0872575	1.03396
chr5:87516379-87541609	TMEM161B	3.26798	0.122365	0.118354	1.03389
chr6:157405795-157431695	ARID1B	0.929497	0.0836658	0.0809855	1.0331
chr1:118413068-118463047	GDAP2	2.04041	0.0955198	0.0924928	1.03273
chr14:31404368-31425448	STRN3	0.801014	0.0775801	0.0751273	1.03265
chr11:106849344-106856857	GUCY1A2	1.61594	0.0935939	0.0906911	1.03201
chr8:28570973-28575724	EXTL3	1.93887	0.108503	0.105733	1.0262
chr5:176618884-176631293	NSD1	0.523897	-0.080726	0.0786852	-1.02594
chr7:99952765-99953427	STAG3L5P-PVRIG2P-PILRB	1.80077	-0.101048	0.0985745	-1.02509
chr6:109962720-109993370	AK9	0.623536	0.0835912	0.0815754	1.02471
chr2:50699435-50847321	NRXN1	0.459468	0.0729218	0.0711695	1.02462
chr3:183368083-183369064	KLHL24	2.01169	-0.11879	0.115969	-1.02433
chr7:76713203-76728268	FAM185BP	0.950518	-0.0574248	0.0560762	-1.02405
chr5:80071512-80088663	MSH3	2.42715	-0.115301	0.11263	-1.02371
chr5:49694940-49707217	EMB	3.26191	0.11315	0.11061	1.02296
chr2:240929490-240946787	NDUFA10	2.87043	0.122858	0.120213	1.022
chr15:50923613-50955243	TRPM7	1.30596	-0.098191	0.096123	-1.02151
chr1:213341200-213349835	RPS6KC1	2.08955	-0.116323	0.113888	-1.02138
chr7:158552176-158591763	ESYT2	0.95279	-0.0676845	0.0663246	-1.0205
chr13:70514171-70549934	KLHL1	0.981181	-0.0665555	0.06531	-1.01907
chr3:171965322-171969331	FNDC3B	3.32197	0.128271	0.125889	1.01892
chr9:33960823-33963789	UBAP2	2.25008	-0.111091	0.109172	-1.01757
chr5:76758919-76760634	WDR41	14.4948	0.1625	0.159754	1.01719
chr14:93933043-93963632	UNC79	0.408976	-0.0507338	0.0499103	-1.0165
chr3:33109721-33110462	GLB1	2.4906	-0.117743	0.115842	-1.01641
chr9:136277418-136278041	REXO4	0.742592	0.0559871	0.0550932	1.01623
chr11:120343758-120348235	ARHGEF12	2.04172	-0.117504	0.115718	-1.01544
chr2:168869143-168873605	STK39	2.3516	-0.0935967	0.092198	-1.01517
chr1:7895821-7897209	PER3	0.904541	0.0691117	0.0681377	1.01429
chr2:42946127-42950175	MTA3	2.18862	0.125546	0.123977	1.01266
chr7:122047593-122056218	CADPS2	0.629536	-0.0627372	0.0619553	-1.01262
chr7:22347957-22357656	RAPGEF5	2.90181	-0.120909	0.119551	-1.01136
chr17:36517593-36533668	SOCS7	0.427342	-0.0581579	0.0575296	-1.01092
chr14:32559707-32586493	ARHGAP5	8.54418	0.160801	0.159079	1.01083
chr9:19788882-93302385	#N/A	0.799828	-0.0752026	0.0744049	-1.01072
chr2:144966169-144993304	GTDC1	1.15005	0.0898399	0.0890453	1.00892
chr14:53003436-53011089	TXNDC16	1.19198	0.0866889	0.0859529	1.00856
chr4:88983057-88987031	PKD2	0.993795	0.0678309	0.0673035	1.00784
chr11:18312988-18313566	HPS5	0.91525	-0.0741645	0.0736044	-1.00761
chr7:139083344-139097326	C7orf55-LUC7L2	0.563914	0.0683077	0.0678199	1.00719
chr1:93029198-93170301	EVI5	0.44829	0.0572333	0.056863	1.00651
chr1:243708811-243736350	AKT3	5.56546	-0.143075	0.142164	-1.00641
chr12:32866142-32875567	DNM1L	0.97455	0.0742387	0.0738218	1.00565
chr2:230701563-230744844	TRIP12	1.66012	0.075486	0.0750625	1.00564
chr10:116879948-116975638	ATRNL1	2.50102	0.117196	0.116742	1.00389
chr2:135075099-135076310	MGAT5	2.16445	0.0953555	0.0950841	1.00285
chr3:197541778-197547301	LRCH3	3.65744	0.111672	0.111596	1.00067
chr2:190559706-190609514	ANKAR	0.941601	0.0711799	0.0711379	1.00059
chr10:7409610-7423911	SFMBT2	1.20238	0.0814767	0.0815114	0.999574
chr2:61749745-61753656	XPO1	11.1296	0.160272	0.160372	0.999374
chr10:99196947-99197507	EXOSC1	1.0608	-0.0828305	0.0830487	-0.997373
chr9:86279944-86293514	UBQLN1	0.401899	-0.0730328	0.073235	-0.997239
chr10:7839009-7844817	ATP5F1C	9.71342	-0.143255	0.143676	-0.99707
chr7:91924202-91991587	ANKIB1	2.90786	0.126528	0.127008	0.996219
chr12:105238249-105322472	SLC41A2	0.599206	0.0750481	0.0753557	0.995917
chr7:91924202-91948826	ANKIB1	3.11584	-0.133116	0.133832	-0.994652
chr22:44107354-44168983	EFCAB6	0.414961	-0.0492203	0.0494944	-0.994461
chrX:118544152-118544325	SLC25A43	0.765736	-0.0839367	0.0844521	-0.993897
chr4:87693930-87696805	PTPN13	0.682755	-0.0730349	0.0735161	-0.993454
chr4:15626874-15646331	FBXL5	2.77472	0.0891138	0.089767	0.992724
chr9:111868787-111870850	TMEM245	1.56101	0.104702	0.10548	0.992627
chrX:53588716-53589890	HUWE1	0.693967	0.0673809	0.0678865	0.992552
chr8:141840570-141900868	PTK2	3.04721	0.113941	0.115008	0.990724
chr14:55168779-55169298	SAMD4A	0.919447	-0.078579	0.0793509	-0.990272
chr8:41518947-41519459	ANK1	0.327393	-0.0364099	0.0367951	-0.989531
chr2:170502578-170531550	CCDC173	0.903094	0.0755964	0.0764302	0.989092
chr13:20632714-20641530	ZMYM2	0.575495	0.0771861	0.0782303	0.986653
chr6:73016960-73023375	RIMS1	1.35646	-0.0967597	0.09828	-0.984531
chr13:96375495-96377506	DNAJC3	0.860435	0.0662913	0.0674019	0.983522
chr8:141771263-141774389	PTK2	0.589786	0.0564875	0.0574625	0.983033
chr9:114549072-114550227	C9orf84	1.27242	0.0839457	0.0854337	0.982583
chr10:112723882-112745523	SHOC2	3.80921	-0.125436	0.127703	-0.982245
chr1:84376847-84412965	TTLL7	4.35668	0.142854	0.145639	0.98088
chr1:59137541-59160879	MYSM1	0.915767	0.0814188	0.0831568	0.979099
chr19:21216261-21216990	ZNF430	4.51815	0.092905	0.0949365	0.978602
chr21:40600425-40601362	BRWD1	0.744011	0.0719293	0.0735121	0.978469
chr1:59787207-59844509	FGGY	1.06345	-0.0869236	0.0888446	-0.978378
chr7:101183173-101183330	COL26A1	0.491774	0.0590716	0.060431	0.977505
chrX:134679347-134686071	INTS6L	0.59552	0.0596441	0.0610201	0.97745
chr2:32312560-32314674	SPAST	1.24204	0.080515	0.0824048	0.977066
chr1:21220009-21268823	EIF4G3	3.66184	0.118298	0.121265	0.975531
chr16:7629778-7657340	RBFOX1	0.567394	0.0698478	0.0716094	0.9754
chr9:88190229-88248289	AGTPBP1	2.55386	0.114823	0.117896	0.973933
chr16:14720962-14721193	PARN	1.14166	0.0805158	0.0828712	0.971578
chr5:175716656-175723323	SIMC1	0.702885	-0.0759358	0.0782926	-0.969897
chr1:41578954-41608784	SCMH1	0.443998	-0.0678763	0.070088	-0.968444
chr15:73052747-73067438	ADPGK	0.960542	0.0619891	0.0640186	0.968298
chr1:240341220-240351562	FMN2	0.475279	0.0516161	0.0533819	0.966922
chr3:178626309-178627494	#N/A	1.00725	0.0597988	0.0618507	0.966824
chr2:107446521-107460490	ST6GAL2	7.66598	0.130117	0.134861	0.964818
chr2:32822817-32836649	BIRC6	0.777498	0.0609061	0.0631343	0.964708
chrY:21749095-21749393	TXLNGY	2.44891	0.093001	0.0964059	0.964682
chr5:138994170-138994551	UBE2D2	1.03962	0.0656377	0.0680639	0.964354
chr7:31912904-31920473	PDE1C	0.565894	-0.0584764	0.0607253	-0.962966
chr11:76670022-76709865	ACER3	1.09034	0.0858033	0.0891684	0.962261
chr20:32207322-32211102	CBFA2T2	5.98778	0.135541	0.140916	0.961851
chr5:72370568-72373320	FCHO2	6.55377	-0.14265	0.148319	-0.961779
chr6:150092297-150094305	PCMT1	0.870811	-0.0723895	0.0752682	-0.961754
chr5:22505378-70741616	#N/A	1.11559	0.0765176	0.0796691	0.960443
chr2:180815238-180815653	CWC22	1.98044	-0.114914	0.119656	-0.960372
chr17:4145550-4145743	ANKFY1	0.469369	0.0510446	0.053156	0.960279
chr5:176618884-176639196	NSD1	1.2998	-0.0981811	0.102293	-0.959801
chr17:40632684-40646491	ATP6V0A1	0.261662	-0.0436223	0.0454673	-0.959422
chr17:8473037-8480656	MYH10	1.24767	-0.0945097	0.0985352	-0.959147
chr5:109117096-109125228	MAN2A1	0.659143	0.0711042	0.0741552	0.958856
chr1:151288048-151288985	PI4KB	0.866991	-0.0878543	0.0916385	-0.958706
chr15:27571955-27574035	GABRG3	0.819519	-0.0775425	0.0808899	-0.958618
chr3:169831147-169867032	PHC3	1.05879	0.0709459	0.0740163	0.958517
chr21:44424435-44448984	PKNOX1	1.66151	0.080961	0.0844876	0.958258
chr4:139981477-139994721	ELF2	0.652354	0.0463744	0.0484595	0.956972
chr2:73784346-73786269	ALMS1	1.71157	0.113814	0.119169	0.955061
chr4:1902352-1906105	NSD2	0.87334	0.0681911	0.0715284	0.953344
chr21:38480691-38520947	TTC3	0.759466	0.0773062	0.0810979	0.953245
chr12:22637630-22659753	C2CD5	2.71333	0.0966763	0.101452	0.952924
chr6:89479492-89554240	RNGTT	0.551277	0.0615381	0.064708	0.951013
chrX:15739619-15792520	#N/A	0.494131	0.0603123	0.0634746	0.95018
chr9:37126308-37127260	ZCCHC7	4.13614	0.13294	0.13992	0.950112
chr7:44684925-44687358	OGDH	1.54494	0.0862499	0.0909522	0.9483
chr18:56601664-56621031	ZNF532	3.19946	0.105483	0.111281	0.947894
chr2:214174782-214228869	SPAG16	1.05918	0.072301	0.0763715	0.9467
chr4:39739039-39779430	UBE2K	1.01797	0.0821275	0.0867763	0.946428
chr12:1399017-1553916	ERC1	3.18364	-0.112997	0.119411	-0.946284
chr5:145176004-145205763	PRELID2	0.529513	0.0506352	0.0535581	0.945425
chr7:151946960-151948051	KMT2C	2.7332	-0.0996653	0.10551	-0.944604
chr8:26439484-26441499	DPYSL2	5.29322	-0.143767	0.152397	-0.943376
chr10:32740519-32762951	CCDC7	9.8588	0.147941	0.156844	0.943234
chr4:148778703-148803083	ARHGAP10	3.86166	0.115253	0.122276	0.942562
chr2:24021007-24046439	ATAD2B	0.342178	-0.0456288	0.0484414	-0.941937
chr10:116879948-117075246	ATRNL1	2.93343	0.0876711	0.0932534	0.940138
chr2:10784445-10808849	NOL10	0.320452	-0.0551392	0.0586756	-0.939729
chr3:169854206-169867032	PHC3	1.36565	-0.102159	0.108755	-0.939345
chr3:196831773-196876667	DLG1	0.469306	0.053581	0.0570797	0.938705
chr15:85610244-85626875	PDE8A	0.992872	0.0729553	0.0777268	0.938612
chr11:68369330-68370960	PPP6R3	0.455148	0.0579387	0.0617567	0.938176
chr2:44546144-44573529	PREPL	0.666395	0.0791323	0.0843884	0.937715
chr18:76886266-76914555	ATP9B	0.704371	0.0677571	0.0722719	0.937531
chr13:46577273-46619651	ZC3H13	0.54684	0.0535072	0.0570907	0.937233
chr4:56319220-56322467	CLOCK	1.48134	-0.097248	0.103773	-0.937124
chr5:147928230-147929825	HTR4	1.31586	-0.0957478	0.102188	-0.936977
chr5:58476420-58511794	PDE4D	2.23364	0.0960059	0.102611	0.935632
chr8:113933855-113988377	CSMD3	0.628736	-0.071975	0.0771153	-0.933344
chr17:45206758-45249430	CDC27	2.72415	0.0999542	0.107097	0.933306
chr11:92085261-92088570	FAT3	17.5823	-0.148116	0.158745	-0.933044
chr4:3156019-3158926	HTT	0.484443	0.0531959	0.0570303	0.932764
chr11:33127112-33127610	CSTF3	0.355233	0.0545954	0.0585529	0.932413
chr6:149663820-149700654	TAB2	0.528066	0.0623399	0.06689	0.931976
chr1:243727021-243859018	AKT3	0.959373	0.05695	0.0611567	0.931215
chr1:8601272-8617582	RERE	15.8246	-0.150021	0.161311	-0.930008
chr3:11399891-11421526	ATG7	0.459475	-0.0523654	0.0563313	-0.929597
chr7:135262543-135277940	NUP205	0.976027	-0.0771262	0.0829757	-0.929504
chr1:239656008-239657951	CHRM3	6.23258	0.126471	0.136155	0.928876
chr1:14095612-14099683	PRDM2	0.259263	-0.0354606	0.0382518	-0.927033
chr16:69404385-69406258	TERF2	7.78518	0.141758	0.152969	0.926711
chr19:31025753-31040421	ZNF536	0.526819	0.0528435	0.057056	0.926169
chr5:127449903-127477673	SLC12A2	0.5569	-0.074167	0.0800997	-0.925934
chr2:240929490-240951113	NDUFA10	0.364818	0.0511471	0.0552911	0.925053
chr1:178425855-178436556	RASAL2	0.690209	0.0621346	0.0672203	0.924343
chr1:155891165-155891709	KHDC4	0.255057	-0.0453301	0.0491069	-0.923091
chr16:30740286-30740893	SRCAP	1.94157	-0.0876446	0.0950324	-0.92226
chr3:196857397-196869639	DLG1	0.420254	0.0486988	0.0528055	0.92223
chr1:177225054-177226520	BRINP2	0.451365	0.0552852	0.0599826	0.921687
chr10:116873771-116931050	ATRNL1	1.52052	0.0761886	0.0827249	0.920988
chr13:49741379-49749677	FNDC3A	0.667224	0.0709672	0.07707	0.920815
chr12:51402258-51404549	SLC11A2	0.461774	0.0520577	0.0565872	0.919955
chr7:33407378-33427756	BBS9	0.418577	-0.0505764	0.0550024	-0.919529
chr5:108233359-108295048	FER	0.371628	0.053759	0.0585511	0.918155
chr16:56110059-56111056	#N/A	0.94617	0.0746332	0.0814024	0.916842
chrX:21534602-21550185	CNKSR2	0.404432	-0.057399	0.062622	-0.916595
chr2:214174782-214215369	SPAG16	1.71282	-0.0767721	0.0838645	-0.91543
chr10:72604229-72619256	SGPL1	1.49745	0.084437	0.0922639	0.915168
chr14:70633355-70635201	SLC8A3	0.993767	0.0693744	0.0758793	0.914274
chr1:9991948-9994918	LZIC	1.68549	-0.0855366	0.0936169	-0.913688
chr2:11426664-11428575	ROCK2	0.323434	-0.0694453	0.0760742	-0.912862
chr14:100384118-100387214	EML1	0.80792	0.0737301	0.0807767	0.912765
chr22:22153300-22162135	MAPK1	0.750418	-0.0672228	0.0736964	-0.912158
chrX:110366304-110395675	PAK3	0.317233	-0.0569109	0.0624239	-0.911685
chr11:103173821-103229087	DYNC2H1	1.49894	-0.101216	0.11103	-0.911611
chr16:48290520-48311390	LONP2	0.427666	0.0510233	0.05602	0.910805
chr1:63269389-63307218	ATG4C	1.07484	-0.0787888	0.0865451	-0.910378
chr20:58415423-58416590	PHACTR3	2.08539	-0.0944218	0.103876	-0.908985
chr4:39915230-39927553	PDS5A	0.683489	0.055448	0.0610653	0.908011
chr15:51743841-51747425	DMXL2	0.884477	-0.0708342	0.0780788	-0.907214
chr9:14639893-14680160	ZDHHC21	3.22519	-0.104265	0.115002	-0.906636
chr18:9583114-9595151	PPP4R1	0.931582	0.0755219	0.0833242	0.906362
chr11:45986865-46001517	PHF21A	0.517573	0.0576705	0.0637342	0.90486
chr7:107953108-108040037	NRCAM	0.444331	0.0533202	0.0590657	0.902727
chr17:29550461-29554624	NF1	1.24324	0.0772101	0.0855511	0.902503
chr14:91444649-91467503	RPS6KA5	0.407174	0.0503995	0.0558569	0.902298
chr15:84228004-84245493	SH3GL3	1.09611	0.0722827	0.0801122	0.902268
chr14:76633005-76647192	GPATCH2L	0.348416	-0.0549678	0.0609411	-0.901982
chr9:16727794-16738483	BNC2	0.58551	0.0487322	0.0541312	0.900262
chr4:177070957-177073118	WDR17	0.978094	0.0753625	0.083736	0.900002
chr12:100166699-100175875	ANKS1B	4.65773	-0.122997	0.136713	-0.899674
chr18:54591152-54629760	WDR7	0.772377	0.0581287	0.0646237	0.899494
chr14:89220855-89221015	EML5	3.83858	-0.10594	0.117779	-0.899475
chr8:51351102-51415440	SNTG1	1.30842	-0.0881968	0.0981448	-0.898639
chr9:74354978-74355148	TMEM2	1.09589	-0.0700084	0.077906	-0.898627
chr15:35207238-35219339	AQR	0.939208	-0.0897216	0.0999204	-0.897931
chr8:42780699-42798588	HOOK3	0.969391	0.0715469	0.0796995	0.897708
chr10:23393072-23399247	MSRB2	0.490426	0.0448311	0.049993	0.896748
chr14:51208299-51211083	NIN	0.86356	0.0658666	0.0735281	0.895801
chr1:70761812-70781249	ANKRD13C	0.546323	-0.0524547	0.0586512	-0.894351
chr2:58449076-58459247	FANCL	2.02825	0.0949098	0.106131	0.89427
chr10:117221450-117486865	ATRNL1	0.86215	0.0632514	0.0707513	0.893997
chr21:27326903-27372497	APP	0.551507	0.0689727	0.0771554	0.893946
chr5:11346483-11397315	CTNND2	0.729482	0.0574257	0.064407	0.891607
chr2:39559057-39564722	MAP4K3	0.882772	0.0696559	0.0781865	0.890894
chr11:77336007-77336863	CLNS1A	3.08835	-0.113715	0.127756	-0.890093
chr2:162728802-162757521	SLC4A10	0.555361	0.0569256	0.0639774	0.889776
chr11:58317258-58318705	LPXN	3.89853	-0.122147	0.137462	-0.888588
chr3:13170804-13171025	#N/A	3.23664	-0.108011	0.121746	-0.887181
chr4:170458959-170477246	NEK1	0.52648	0.0584698	0.0659303	0.886843
chr15:90976950-90999547	IQGAP1	0.254394	-0.0337594	0.0380728	-0.886707
chr15:50875285-50878685	TRPM7	0.986847	0.0768202	0.0866755	0.886297
chr10:32854485-32873232	CCDC7	4.50497	-0.11393	0.128722	-0.885087
chr18:54385194-54448887	WDR7	0.684662	0.0697725	0.0788763	0.884582
chr4:88104354-88116842	KLHL8	0.843705	0.0736386	0.0832517	0.884529
chr1:117944807-117957453	MAN1A2	13.8954	-0.140472	0.158896	-0.884048
chr11:34952950-35006275	PDHX	0.573995	0.0501204	0.0567369	0.883383
chr5:176963358-176966148	FAM193B	4.59249	0.111121	0.125802	0.883307
chr8:105053553-105161076	RIMS2	0.40968	0.0549342	0.062194	0.883272
chr6:143792097-143795993	PEX3	1.3341	-0.0830375	0.0940405	-0.882997
chr11:122929637-122930063	HSPA8	3.67284	0.0661215	0.0748904	0.882911
chr5:108219096-108295048	FER	0.442439	-0.0470069	0.0532431	-0.882873
chr9:114289547-114296633	ZNF483	3.82154	0.118364	0.134087	0.882739
chr6:62687970-62757899	KHDRBS2	0.780901	-0.0568168	0.0644468	-0.881607
chr16:53288349-53308214	CHD9	0.709463	0.0626635	0.071082	0.881566
chr18:19345732-19379935	MIB1	0.391261	0.0556017	0.0630803	0.881443
chr5:74109664-74137504	FAM169A	1.52656	0.0847066	0.0961364	0.881109
chr8:1496791-1497849	DLGAP2	0.682182	0.0620748	0.0704757	0.880797
chr15:25224682-25227584	SNHG14	0.560298	0.0596328	0.0677172	0.880615
chr14:102506572-102507010	DYNC1H1	7.86809	-0.138349	0.157111	-0.880583
chr1:149239867-149640911	#N/A	2.32749	-0.112002	0.127438	-0.878879
chr8:39080558-39114862	ADAM32	0.36838	-0.0511021	0.0582034	-0.877992
chr2:15601324-15618413	NBAS	0.971888	0.0735542	0.0838237	0.877487
chr15:63915013-63916526	HERC1	0.472052	0.0434882	0.0495794	0.877144
chr15:76584771-76588078	ETFA	1.18997	0.0788604	0.0899895	0.876328
chr5:37115061-37120442	C5orf42	0.69981	0.0614069	0.0701832	0.874952
chr5:693392-784239	#N/A	2.99215	0.105285	0.120347	0.874845
chr20:47752369-47782822	STAU1	1.33423	0.0755359	0.0863445	0.87482
chr1:197621364-197684204	DENND1B	0.403608	0.0457282	0.0522762	0.874743
chr3:196098766-196129890	UBXN7	0.290626	-0.0312121	0.0357387	-0.873342
chr17:64683228-64685165	PRKCA	0.543306	0.0521802	0.0597733	0.872968
chr9:138773478-138774924	CAMSAP1	6.49253	-0.125465	0.143723	-0.872962
chr3:149563797-149639014	RNF13	8.28715	0.129988	0.149209	0.871183
chr1:117944807-118009049	MAN1A2	3.17733	-0.100933	0.115864	-0.871135
chr13:79915257-79953042	RBM26	0.490977	-0.051772	0.0594607	-0.870693
chr10:105891088-105924058	CFAP43	0.657774	0.0652739	0.0750055	0.870255
chr8:133622411-133637700	LRRC6	0.251276	-0.0360519	0.0414343	-0.870099
chr6:54013853-54095715	MLIP	15.1282	-0.117247	0.134755	-0.870073
chr15:72541585-72542433	PARP6	0.656729	-0.0613929	0.070621	-0.869329
chr17:65941524-65960520	BPTF	0.849432	-0.06674	0.0768304	-0.868666
chr15:44843073-44846865	EIF3J	0.281755	-0.0399896	0.0460778	-0.86787
chr17:49340634-49346265	UTP18	3.0843	-0.108274	0.124918	-0.866757
chr5:92889466-92899169	NR2F1-AS1	1.06104	0.0806363	0.0930735	0.866373
chr15:72338064-72338975	MYO9A	0.89176	0.0691758	0.0798748	0.866053
chr13:84376511-84389879	#N/A	1.69503	-0.0954003	0.11019	-0.865783
chr20:50255881-50307358	ATP9A	0.745281	-0.060469	0.0699463	-0.864506
chr6:126434011-126496057	#N/A	1.84205	-0.0860517	0.0995593	-0.864326
chr2:44021595-44032385	DYNC2LI1	0.440275	0.0425463	0.049242	0.864024
chr14:93934016-93954101	UNC79	0.546938	-0.0554165	0.0641461	-0.863909
chr16:11114049-11154879	CLEC16A	1.44044	-0.0806779	0.0934103	-0.863693
chr19:33604672-33605325	GPATCH1	0.836294	-0.0607692	0.0703899	-0.863324
chr2:207728119-207746615	#N/A	0.571898	0.0612765	0.0709894	0.863178
chr7:138203933-138235925	TRIM24	0.566494	0.0492627	0.0571567	0.86189
chr1:245222687-245246990	EFCAB2	0.733315	0.0665314	0.0772484	0.861265
chr6:109962720-109983866	AK9	0.537138	0.0556044	0.0645631	0.861241
chr7:38295937-38305279	#N/A	1.31284	0.0662147	0.076893	0.861128
chr7:122019421-122033636	CADPS2	0.390416	0.0449503	0.0522105	0.860943
chr2:136467002-136467801	R3HDM1	0.784377	0.0662108	0.0769514	0.860423
chr15:43627893-43641243	ADAL	0.563561	0.0546085	0.0635317	0.859547
chr9:132719638-132720832	FNBP1	2.76859	0.0939061	0.109272	0.859381
chr2:160194077-160252345	BAZ2B	0.236713	-0.0350821	0.0408309	-0.859205
chr9:95018961-95048121	IARS	0.347776	-0.0441025	0.0513557	-0.858767
chr12:2794901-2849367	#N/A	0.641817	0.0690781	0.0804649	0.858487
chr2:51149006-51153093	NRXN1	1.95292	-0.0903025	0.105214	-0.858272
chr1:25666964-25678184	TMEM50A	0.66045	-0.0690159	0.0804336	-0.858048
chr13:101828650-102051516	NALCN	2.36981	0.0780442	0.0910758	0.856915
chr12:28458581-28460682	CCDC91	10.9803	-0.133154	0.155412	-0.856777
chr4:88116475-88116842	KLHL8	5.97739	0.124494	0.145559	0.855282
chr13:30801548-30857928	KATNAL1	0.602414	-0.0739772	0.0865803	-0.854435
chr5:176370335-176385155	UIMC1	18.9801	0.137579	0.161039	0.854324
chr1:84644859-84680000	PRKACB	1.21812	-0.0957438	0.112108	-0.854033
chr9:123593608-123595734	PSMD5	2.20783	-0.0959972	0.112483	-0.85344
chr10:31661946-31750166	ZEB1	0.461753	0.058754	0.068854	0.853312
chr15:72283443-72302788	MYO9A	1.05391	-0.070627	0.0828303	-0.852671
chr1:45796187-45800183	MUTYH	1.00451	-0.0652758	0.0766146	-0.852002
chr16:48311248-48337216	LONP2	1.55432	-0.0757663	0.089006	-0.851249
chr10:69748419-69773943	HERC4	0.287863	-0.0424932	0.0499324	-0.851014
chr9:2943564-2948282	#N/A	2.21209	-0.0788885	0.0927199	-0.850826
chr16:47531309-47630442	PHKB	2.83626	0.0962641	0.113207	0.850339
chr5:65284462-65310553	ERBIN	2.95289	-0.096265	0.11323	-0.850171
chr6:90461149-90472249	MDN1	0.818191	0.0516521	0.0607917	0.849656
chr16:88694029-88695262	ZC3H18	0.604857	-0.0459838	0.0541439	-0.849288
chr6:54025164-54067031	MLIP	0.363264	-0.0522514	0.0615589	-0.848803
chr14:71492833-71502874	PCNX1	1.41814	-0.0803104	0.0946323	-0.848657
chr6:69703659-69772928	ADGRB3	0.914922	0.0707347	0.083411	0.848027
chr9:114296018-114296633	ZNF483	4.85652	0.104721	0.123643	0.846962
chr1:89236034-89237562	PKN2	1.20224	-0.0725843	0.0857592	-0.846373
chr9:5968018-5969436	KIAA2026	0.497168	0.0394023	0.0465733	0.846028
chr6:105291097-105297121	HACE1	0.816359	0.0593432	0.0702241	0.845054
chr1:213403839-213436159	RPS6KC1	0.448145	0.0563064	0.0666386	0.844951
chr1:14095533-14109326	PRDM2	0.581521	0.0570801	0.0675555	0.844937
chr12:113087218-113089632	RPH3A	0.470912	0.0447436	0.05296	0.844857
chr5:109103235-109125228	MAN2A1	4.44039	-0.09959	0.11791	-0.844624
chr17:54926056-54933986	DGKE	1.00709	-0.0634365	0.0751304	-0.844353
chr2:200173482-200246543	SATB2	1.16492	-0.0677801	0.0803278	-0.843794
chr10:52193235-52226692	SGMS1	1.01212	-0.064017	0.0760236	-0.842068
chr1:155365249-155429689	ASH1L	2.60682	-0.0878743	0.104452	-0.841286
chr4:160107793-160131735	RAPGEF2	1.86589	0.0755686	0.0898537	0.841019
chr19:58772216-58775042	ZNF544	0.789253	-0.0565961	0.0673552	-0.840262
chr2:233612324-233626146	GIGYF2	1.13025	-0.0744237	0.0886125	-0.839878
chr15:100692816-100739628	ADAMTS17	0.623935	-0.0498577	0.0594071	-0.839255
chr14:90397884-90398971	EFCAB11	0.5085	0.0673352	0.0802334	0.839242
chr13:42335263-42407667	VWA8	0.58302	0.0672565	0.0802637	0.837945
chr1:155644800-155649303	YY1AP1	2.10347	0.101886	0.121656	0.837495
chr17:47388673-47395345	ZNF652	1.82053	0.0680011	0.0811984	0.837468
chr14:56114742-56115588	KTN1	0.7104	0.0589387	0.070388	0.837339
chr4:21764351-21764655	KCNIP4	0.317414	-0.0480956	0.0574448	-0.837249
chr6:87925620-87928449	ZNF292	6.84789	0.122661	0.146519	0.837171
chr13:42742575-42764661	DGKH	1.29869	-0.0735387	0.0879643	-0.836007
chr8:18656804-18662408	PSD3	5.29594	-0.110328	0.132033	-0.835608
chr2:85595808-85596953	ELMOD3	1.18631	0.0713565	0.0854592	0.834977
chr11:103173821-103187349	DYNC2H1	0.410887	-0.0430047	0.0515267	-0.834611
chr18:3567487-3582246	DLGAP1	0.432787	-0.0600543	0.0720478	-0.833534
chr15:85657103-85661070	PDE8A	0.367308	-0.0432653	0.0519194	-0.833315
chr1:67356836-67371058	WDR78	10.6853	0.128274	0.153936	0.833291
chr3:113383159-113393743	USF3	0.823566	-0.051007	0.0612285	-0.83306
chr7:137363302-137374748	DGKI	1.36697	0.0635709	0.0763385	0.83275
chr8:68950393-68973014	PREX2	0.615329	0.0565359	0.0679795	0.831661
chr3:55922416-55984588	ERC2	2.51404	0.0900763	0.108397	0.830986
chr12:46633461-46648719	SLC38A1	0.446395	0.0555879	0.0669511	0.830275
chr17:65924470-65928135	BPTF	1.16956	0.070806	0.0853635	0.829465
chr16:22236974-22237296	EEF2K	0.365745	0.0486249	0.0586269	0.829396
chr10:116873771-117075246	ATRNL1	0.562593	-0.0478264	0.0576718	-0.829286
chr2:242374376-242375953	FARP2	0.6457	0.0509801	0.0615984	0.827621
chr6:117010482-117026323	KPNA5	0.684763	0.0537008	0.0649073	0.827347
chr5:58284319-58289292	PDE4D	0.74054	-0.0618621	0.0748573	-0.826401
chr9:87317073-87367000	NTRK2	0.656681	0.0516325	0.0627131	0.823313
chr6:131466424-131490413	AKAP7	2.46626	-0.0975914	0.118539	-0.823287
chr19:5604593-5604947	SAFB2	3.23429	0.0850514	0.103315	0.823227
chr2:24103508-24108699	ATAD2B	0.843675	0.0606791	0.0737384	0.822897
chr10:76729417-76748870	KAT6B	0.96387	0.0637152	0.0775541	0.821558
chrX:110385323-110395675	PAK3	2.66053	0.0965141	0.117489	0.821475
chr8:141407718-141415797	TRAPPC9	0.469603	0.0435137	0.0529903	0.821164
chr2:162804075-162821683	SLC4A10	0.956238	-0.0529569	0.0644994	-0.821045
chr10:123596232-123673408	ATE1	0.528884	0.0387275	0.0471856	0.820748
chr14:50266192-50298079	NEMF	0.289481	-0.0376501	0.0459192	-0.819919
chr7:155457868-155473602	RBM33	1.63778	0.0723724	0.0883668	0.819
chr2:172305190-172314585	DCAF17	0.334672	0.0481601	0.0588117	0.818885
chr2:152698416-152717334	CACNB4	1.14998	0.0696568	0.0851749	0.817809
chr1:243675625-244006584	AKT3	0.671	0.0542405	0.0663566	0.817409
chr21:37711076-37717005	MORC3	2.71804	0.0879727	0.107645	0.817251
chr1:213302869-213349835	RPS6KC1	1.48498	-0.0861963	0.105506	-0.816983
chr6:146209155-146216113	SHPRH	0.943975	0.0707118	0.0866146	0.816396
chr1:240421244-240519208	FMN2	0.53893	-0.0546371	0.0669776	-0.815751
chr9:3932359-3937189	GLIS3	0.376692	-0.0394204	0.048339	-0.815498
chr13:77817193-77838137	MYCBP2	0.782455	-0.0481765	0.059089	-0.815321
chr15:52073240-52075025	TMOD2	1.20866	0.07119	0.0873248	0.815233
chr7:14613836-14712652	DGKB	10.6716	-0.122965	0.150838	-0.815214
chr16:23999828-24046868	PRKCB	0.784321	0.0563043	0.0691897	0.813766
chr1:147805338-147808043	#N/A	0.402983	0.0480589	0.0590928	0.813277
chr4:103225473-103236987	SLC39A8	0.802906	-0.0546509	0.0672197	-0.81302
chr15:66021409-66053776	DENND4A	0.394058	-0.0425702	0.0523623	-0.812994
chr3:113737524-113765579	CCDC191	0.449295	0.0544199	0.0669961	0.812285
chr19:39076577-39076831	RYR1	4.97424	0.0983197	0.121141	0.811613
chr7:70227855-70242160	AUTS2	1.15585	0.0696904	0.0858697	0.811583
chr4:77917577-77941823	40787	0.96575	0.0595335	0.0734646	0.810369
chr9:37819284-37842283	DCAF10	0.302892	-0.034695	0.0428448	-0.809785
chr14:73544076-73550259	RBM25	0.522429	-0.0483662	0.0597455	-0.809538
chr4:54292038-54310270	FIP1L1	0.795908	0.0572055	0.0706869	0.809281
chr1:58971731-59002413	OMA1	0.899531	-0.0569936	0.070426	-0.809269
chr18:31673428-31692661	NOL4	0.475523	-0.0473477	0.0585188	-0.809103
chr13:42439871-42461497	VWA8	0.713502	0.0594708	0.0735158	0.808952
chr13:45725821-45781640	GTF2F2	0.382752	-0.0473564	0.0585689	-0.808558
chr13:20625572-20641530	ZMYM2	0.514859	0.0514184	0.0636133	0.808296
chr16:68300495-68300624	SLC7A6	2.28	0.0845274	0.104583	0.808234
chr4:140037802-140060651	ELF2	1.55858	0.0675291	0.0835774	0.807983
chrX:79988954-79991587	BRWD3	1.0079	-0.0796929	0.0987562	-0.806966
chr8:141840570-141889736	PTK2	0.792262	0.0513018	0.0635917	0.806737
chr18:76953182-76974038	ATP9B	3.49214	0.0904403	0.112123	0.806618
chr19:47421744-47440665	#N/A	1.39663	-0.0839972	0.104147	-0.806522
chr7:35707043-35712888	HERPUD2	3.54545	0.100675	0.124839	0.80644
chr12:121220457-121229360	SPPL3	0.551134	0.0482201	0.0597988	0.806372
chr5:179132679-179137066	CANX	0.680053	0.0575105	0.0713288	0.806274
chr13:76195898-76335174	LMO7	1.6422	-0.071466	0.088684	-0.80585
chr7:22306582-22357656	RAPGEF5	1.24065	0.073807	0.091593	0.805815
chr1:109439485-109446876	GPSM2	0.63082	0.056941	0.0707375	0.804962
chr6:73016960-73043538	RIMS1	37.4727	-0.127815	0.158838	-0.80469
chr2:135848567-135851263	RAB3GAP1	3.53959	-0.100762	0.125347	-0.803868
chr6:13632601-13644961	RANBP9	2.21782	-0.0977217	0.121618	-0.80351
chr7:69364271-69364484	AUTS2	2.25142	0.0906253	0.112872	0.802902
chr2:200245086-200298237	SATB2	1.39046	0.0747662	0.0931302	0.802813
chr1:245180543-245246990	EFCAB2	0.930626	-0.0641718	0.0800612	-0.801534
chr12:80187642-80215970	PPP1R12A	4.38722	-0.0923302	0.115296	-0.800812
chr19:9768900-9804496	#N/A	0.479302	0.0508498	0.0635084	0.800678
chr3:183368083-183371877	KLHL24	1.57154	-0.0761706	0.0952042	-0.800076
chr6:163876310-163899928	QKI	4.17642	0.109435	0.136799	0.799972
chr1:227381486-227441856	CDC42BPA	1.1805	0.0613438	0.0766854	0.799941
chr13:102029050-102051516	NALCN	2.60741	-0.0814119	0.101966	-0.798421
chr4:146767107-146770713	ZNF827	0.846165	0.0779182	0.0976026	0.798321
chr3:120833771-120876474	STXBP5L	0.329492	-0.0403962	0.0506163	-0.798088
chr2:198948481-198968660	PLCL1	0.694148	-0.0610076	0.0764779	-0.797716
chr4:42557984-42577716	ATP8A1	0.367474	-0.0411298	0.0515818	-0.797371
chr9:96233422-96261168	FAM120A	4.14578	-0.109967	0.137972	-0.79703
chr3:43341245-43345284	SNRK	0.264272	-0.033222	0.0416857	-0.796965
chr21:35091101-35094956	ITSN1	0.434284	0.0562194	0.0705548	0.796819
chr14:31424825-31425448	STRN3	0.680416	0.0666528	0.0836935	0.796392
chr2:200233327-200298237	SATB2	4.88348	-0.0985866	0.123803	-0.796319
chr10:32197099-32199491	ARHGAP12	1.09366	0.0784323	0.0986105	0.795374
chr17:57808781-57816308	VMP1	7.30779	0.118473	0.148965	0.795303
chr2:148730307-148739650	ORC4	1.94564	0.0782754	0.0985439	0.794321
chr11:16205431-16362798	SOX6	0.274191	-0.0419524	0.0528201	-0.794251
chr14:89192884-89221015	EML5	1.17049	0.0727667	0.0916682	0.793805
chr5:82832825-82838087	VCAN	15.9541	0.126388	0.15936	0.793095
chr9:130101923-130104613	GARNL3	0.405506	-0.0446618	0.0563477	-0.792611
chr7:8043537-8099878	GLCCI1	2.57764	0.0917619	0.115777	0.792574
chr3:50142509-50143142	RBM5	0.376359	0.0380947	0.0480985	0.792013
chr2:9083315-9114564	MBOAT2	1.76306	-0.0664778	0.0839353	-0.792013
chr17:29483000-29497015	NF1	0.350533	0.0430796	0.0544136	0.791706
chr2:221639637-221752365	#N/A	0.211986	-0.0288613	0.0364712	-0.791345
chr7:27788136-27809453	TAX1BP1	0.586015	-0.0467332	0.0591479	-0.790107
chrX:128250586-128256170	#N/A	0.571733	-0.0523447	0.0662676	-0.789899
chr17:57128574-57134415	TRIM37	0.378139	0.0458243	0.0580643	0.789199
chr1:104108056-104118162	AMY2B	1.81869	-0.102487	0.129936	-0.788752
chr8:42202470-42207583	POLB	0.510078	0.0421321	0.0534455	0.788319
chr4:39875908-39878773	PDS5A	0.579037	0.0398775	0.0506046	0.78802
chr9:103070781-103072661	TEX10	0.250727	-0.0270879	0.0343811	-0.787871
chr10:128192525-128202508	C10orf90	1.49427	-0.0604131	0.0767959	-0.786671
chr5:108691615-108719221	PJA2	0.941741	0.0599826	0.0762825	0.786322
chr16:67644726-67646024	CTCF	0.61958	0.0552182	0.0702323	0.786223
chr3:197592293-197602646	#N/A	0.359231	0.0375438	0.0477672	0.785975
chr2:148653869-148657467	ACVR2A	2.99737	-0.0851701	0.108366	-0.78595
chr5:109049220-109159538	MAN2A1	1.14988	0.0784255	0.0998346	0.785554
chr20:13509079-13568017	TASP1	0.456761	0.0440456	0.0560891	0.78528
chr8:133595940-133627343	LRRC6	0.522498	0.0399142	0.0508804	0.78447
chr20:34304661-34313077	RBM39	0.382638	0.0464038	0.0591648	0.784314
chr11:122827203-122828199	JHY	0.956432	-0.0621854	0.0793488	-0.783697
chr14:92480558-92499597	TRIP11	0.753415	0.0531627	0.0678541	0.783485
chr11:22225349-22261230	ANO5	0.480996	0.0414132	0.0529118	0.782683
chr2:203676468-203693739	ICA1L	0.362087	0.0372647	0.0476136	0.782647
chr14:62188226-62188541	HIF1A	0.436862	-0.0462461	0.0591108	-0.782362
chr19:17212469-17213367	MYO9B	0.59856	0.0634811	0.0811608	0.782165
chr1:27056141-27059283	ARID1A	5.44715	0.108757	0.139079	0.78198
chr20:35539620-35540955	SAMHD1	0.543375	-0.0475756	0.0608435	-0.781934
chr15:59494524-59506919	MYO1E	0.262737	-0.0352561	0.0451303	-0.781207
chr18:21644103-21663045	TTC39C	5.31983	-0.10899	0.139557	-0.780968
chr10:35805450-35819171	CCNY	2.81534	-0.0816904	0.104683	-0.780357
chr4:42487512-42558057	ATP8A1	0.646109	0.047151	0.0604546	0.779942
chr15:73468743-73470768	NEO1	1.15272	-0.0591756	0.075965	-0.778985
chr18:76886266-76974038	ATP9B	0.446436	0.0383258	0.0492615	0.778008
chr19:52364156-52380630	ZNF577	4.09652	0.0962923	0.123814	0.777715
chr17:30315338-30315516	SUZ12	0.888273	-0.049883	0.0641707	-0.777348
chr6:167435896-167447459	FGFR1OP	0.920047	-0.0642136	0.0826386	-0.777041
chr14:102661274-102676199	WDR20	0.678716	0.0487459	0.0627499	0.776828
chrX:120224252-120285578	#N/A	0.776961	0.0518504	0.0668365	0.77578
chr3:71733722-71759635	EIF4E3	0.528689	-0.0489569	0.0631448	-0.775311
chr16:58593707-58594266	CNOT1	0.905343	-0.0581105	0.0749513	-0.77531
chr1:26584087-26586293	CEP85	0.541993	-0.0462397	0.0596483	-0.775205
chr3:47663696-47719801	SMARCC1	0.937783	0.048295	0.0623048	0.775141
chr14:75513078-75516421	MLH3	0.341172	-0.042711	0.0551018	-0.775128
chr10:99196947-99198460	EXOSC1	0.648171	0.0520072	0.0671348	0.774668
chr9:20715320-20770237	FOCAD	3.03005	0.0839028	0.108469	0.773518
chr9:124622615-124737258	TTLL11	0.357361	-0.0422417	0.0546377	-0.773125
chrX:90669902-90673870	PABPC5-AS1	0.946308	0.0796138	0.103048	0.77259
chr14:93760203-93762503	BTBD7	5.62341	-0.110448	0.142994	-0.772397
chr9:111812562-111812972	TMEM245	0.717291	0.0467628	0.0606337	0.771235
chr2:48725631-48738607	PPP1R21	0.747664	0.056918	0.0738465	0.770761
chr9:87317073-87342874	NTRK2	0.924754	0.0627903	0.0814749	0.77067
chr4:1219147-1235307	CTBP1	0.437938	0.0511036	0.0663139	0.770632
chr1:66378927-66384518	PDE4B	7.75335	0.114409	0.148649	0.769656
chr6:101246588-101253756	ASCC3	1.00833	-0.0521231	0.0678376	-0.76835
chr1:6727768-6741097	DNAJC11	0.427727	-0.0476728	0.0620815	-0.767907
chrX:24190831-24197887	ZFX	2.56222	-0.0941747	0.122722	-0.767384
chr20:46252654-46262380	NCOA3	1.64008	0.0844623	0.110265	0.765993
chr7:37988441-37989994	EPDR1	0.769666	0.071261	0.0931388	0.765105
chr2:50692579-50765774	NRXN1	1.07347	0.059345	0.0775988	0.764767
chr6:111067328-111106812	CDK19	0.807699	-0.048852	0.0638848	-0.764689
chr20:34309661-34313077	RBM39	1.24006	0.0654143	0.0855683	0.764469
chr16:53907697-53922863	FTO	9.27493	-0.115296	0.150997	-0.763564
chr2:61719169-61722748	XPO1	0.824614	0.058409	0.076511	0.763406
chr14:97026985-97031551	PAPOLA	0.841889	-0.0683334	0.089586	-0.762769
chr8:141810557-141900868	PTK2	1.13384	-0.0727412	0.0953895	-0.76257
chr4:148775826-148803083	ARHGAP10	0.398574	-0.0418922	0.0549541	-0.762311
chr16:75425277-75448593	CFDP1	0.359018	0.036241	0.0475836	0.761627
chr1:44750506-44804994	ERI3	0.698277	0.0512731	0.0673713	0.761053
chr5:142264862-142311690	ARHGAP26	2.39177	0.0791269	0.104045	0.760506
chr17:42160912-42161222	HDAC5	0.38612	0.0538866	0.070883	0.76022
chr10:74906033-74923708	ECD	0.895333	0.0512796	0.0674552	0.760202
chr9:80409378-80412564	GNAQ	1.1699	0.0587508	0.0773082	0.759956
chr20:2928627-2945848	PTPRA	2.28964	-0.0978856	0.128961	-0.759031
chr9:3012923-3053412	#N/A	0.800332	-0.0538012	0.0709602	-0.758189
chr4:20706088-20715162	PACRGL	3.96885	0.0909409	0.119997	0.75786
chr13:96263698-96264431	DZIP1	0.485384	0.042575	0.0561795	0.757838
chr4:123848788-123900541	SPATA5	0.560882	-0.0441214	0.0582605	-0.757312
chr16:47531309-47581459	PHKB	1.76607	0.0786333	0.103844	0.757228
chr8:141771263-141900868	PTK2	0.589348	0.0481504	0.0636571	0.756403
chr6:69723929-69949118	ADGRB3	0.778922	-0.0484166	0.0640128	-0.756358
chr12:31841940-31862359	AMN1	0.226809	-0.0419055	0.0554259	-0.756063
chr19:30476129-30477324	URI1	0.984087	-0.0652322	0.0863856	-0.755128
chr17:26490568-26499644	NLK	0.929764	0.0632175	0.0837394	0.754931
chr6:20781375-21000603	CDKAL1	0.993301	0.0532269	0.0705458	0.754502
chr12:113705647-113707650	TPCN1	0.739914	0.0534997	0.0709147	0.754423
chr3:149613259-149639014	RNF13	3.67471	0.0776122	0.102912	0.754159
chr14:71511849-71524441	PCNX1	0.543262	-0.0531312	0.0704602	-0.754059
chr1:87181406-87200862	SH3GLB1	0.558021	0.0478567	0.0635238	0.753366
chr3:195101737-195112876	ACAP2	2.65066	-0.0722854	0.0959698	-0.753209
chr14:35036891-35037219	SNX6	0.384217	0.0388509	0.0516831	0.751714
chr16:56385295-56388993	GNAO1	1.50876	0.0709382	0.0944443	0.751112
chr1:237550580-237608822	RYR2	0.339499	0.0354657	0.0472574	0.750478
chr11:116797934-116827780	SIK3	0.76931	-0.0484375	0.0645765	-0.750079
chr6:24475348-24480187	GPLD1	0.447314	0.0471689	0.0629023	0.749875
chr3:33661094-33673866	CLASP2	0.45815	-0.05189	0.0692008	-0.749848
chr3:183361267-183390272	KLHL24	15.2271	0.119258	0.159172	0.749237
chr11:7437272-7441866	SYT9	0.833004	0.0492383	0.0657383	0.749004
chr15:25511577-57247547	#N/A	0.877374	-0.0393377	0.0525241	-0.748946
chr6:158703294-158735300	#N/A	4.19423	-0.090122	0.120419	-0.748402
chr4:42487512-42546003	ATP8A1	0.484046	-0.039213	0.0524603	-0.747481
chr5:65307876-65310553	ERBIN	0.3441	-0.0402782	0.0539199	-0.747002
chr4:21757207-21764655	KCNIP4	0.422002	0.0411939	0.0552039	0.746214
chr14:50262508-50298079	NEMF	1.41552	0.0734748	0.0984963	0.745966
chr14:51210133-51211083	NIN	0.639032	0.0550272	0.0737837	0.745791
chr2:154757448-154801152	GALNT13	1.57483	0.075813	0.101715	0.745344
chr9:107318592-107384473	#N/A	1.23795	0.0550533	0.0738922	0.745048
chrX:32305645-32366645	DMD	1.76509	-0.0706542	0.0948317	-0.745048
chr11:119155678-119156276	CBL	0.873135	0.0591728	0.0794847	0.744456
chr1:233334684-233372726	PCNX2	3.03492	-0.0903813	0.121495	-0.743912
chr3:130851588-130852800	NEK11	0.68484	0.0381859	0.0513473	0.74368
chr9:132719638-132757237	FNBP1	0.617926	-0.0494951	0.0665781	-0.743414
chr10:88211723-88221044	WAPL	0.515479	0.0321647	0.0432855	0.743081
chr10:117221450-117278834	ATRNL1	7.0324	-0.0993453	0.133758	-0.742722
chr6:161469647-161471011	MAP3K4	0.794845	0.0619712	0.0835452	0.741769
chr3:179045348-179046139	ZNF639	0.250715	-0.0303637	0.0409388	-0.741687
chr1:95609446-95639445	TMEM56	2.30364	-0.0915431	0.123452	-0.741528
chr19:52909159-52909896	ZNF528	0.252148	-0.0358729	0.0483804	-0.741477
chr15:40301814-40311401	EIF2AK4	0.502422	0.0393818	0.0531781	0.740565
chr14:61262934-61346553	MNAT1	1.46231	0.0742368	0.100261	0.740438
chr12:46633461-46637097	SLC38A1	1.60704	0.0698429	0.094343	0.740307
chr15:90984737-90986710	IQGAP1	0.963569	-0.0543346	0.0734468	-0.739783
chr7:137148234-137294355	DGKI	3.03201	0.0853683	0.115401	0.739756
chr2:236626200-236659132	AGAP1	0.717738	-0.0533973	0.0722119	-0.739453
chr13:20600751-20633702	ZMYM2	0.388333	-0.0410723	0.055566	-0.739162
chr16:68893786-68896964	TANGO6	0.976138	-0.0619788	0.0838867	-0.738839
chr15:25448698-25449447	SNHG14	2.33073	-0.0820136	0.111018	-0.738738
chr3:56694758-56707753	FAM208A	4.19803	-0.086982	0.117887	-0.737842
chr2:9048750-9098771	MBOAT2	2.89157	-0.0900185	0.122286	-0.736132
chr8:18430037-18432795	PSD3	0.348298	0.0374356	0.0508818	0.735737
chr13:41890981-41910892	NAA16	0.620198	-0.0549168	0.0746516	-0.735641
chr4:129913321-129925031	SCLT1	4.17648	0.0954447	0.129801	0.735317
chr12:64878082-64879797	TBK1	0.681799	0.039311	0.0534644	0.735275
chr21:29816468-29818793	#N/A	0.499796	0.0366412	0.0498671	0.734777
chr6:159004985-159010814	TMEM181	1.38547	0.0682775	0.0930703	0.733611
chr7:95457368-95625385	DYNC1I1	0.330594	-0.0393685	0.0537146	-0.73292
chr2:116066814-116283548	DPP10	0.591139	0.0485726	0.0663133	0.732472
chr9:125047447-125048445	MRRF	0.512751	0.0444981	0.0607789	0.73213
chr3:182910786-182933882	MCF2L2	0.510353	-0.0357766	0.0488706	-0.732069
chr17:49340634-49371406	UTP18	0.330367	-0.036884	0.0503905	-0.731964
chr8:141828375-141889736	PTK2	0.27989	0.0392385	0.053618	0.731816
chr1:144994590-145021167	LOC100996724	1.46214	-0.0769375	0.105138	-0.731777
chr3:119582265-119624699	GSK3B	0.417245	-0.0404429	0.0552854	-0.73153
chr10:11551593-11569566	USP6NL	0.427147	0.0355438	0.048605	0.731278
chr8:61496766-61504528	RAB2A	1.03276	-0.057007	0.0779701	-0.73114
chr17:80521229-80529746	FOXK2	0.438277	-0.043756	0.060036	-0.728829
chr17:61228630-61230233	TANC2	0.913094	0.0556033	0.0764302	0.727504
chr17:20907514-20908303	USP22	0.22474	-0.0249987	0.034371	-0.727321
chr8:106431371-106456609	ZFPM2	2.37596	-0.0843146	0.11605	-0.72654
chr12:11273608-11276786	PRH1	0.219897	-0.0265938	0.0366612	-0.725395
chr7:45688268-45701813	ADCY1	0.658743	0.049222	0.0678819	0.725112
chr5:83356118-83362425	EDIL3	2.16923	-0.07957	0.109776	-0.724842
chr5:130825238-130857214	RAPGEF6	0.555876	0.0393318	0.0542852	0.72454
chr1:197611840-197684204	DENND1B	0.955095	-0.051873	0.0715974	-0.724509
chrX:79962925-79975155	BRWD3	1.76912	-0.0798831	0.110308	-0.724183
chr2:107446521-107450602	ST6GAL2	1.15769	0.0634445	0.0876591	0.723764
chr9:134312006-134314448	PRRC2B	2.54962	0.0775986	0.107233	0.723646
chr2:141625158-141643904	LRP1B	0.452673	-0.0431459	0.0596282	-0.723581
chr7:40027197-40087476	CDK13	0.607695	0.044357	0.0613243	0.723318
chr11:59426338-59426942	PATL1	1.27587	-0.0632436	0.0874405	-0.723276
chr22:43286952-43287188	PACSIN2	0.3579	0.034709	0.0480796	0.721906
chr1:231672958-231678357	TSNAX	0.478454	0.0449966	0.0623429	0.721759
chr10:118458145-118466796	HSPA12A	0.370935	-0.0399529	0.0553594	-0.721701
chr7:86792810-86815296	DMTF1	0.562991	0.038666	0.053594	0.721461
chr12:19511161-19519043	PLEKHA5	0.479925	0.0431837	0.0598619	0.721389
chr1:118003110-118045592	MAN1A2	0.750555	-0.066985	0.0928751	-0.721237
chr2:44139570-44145537	LRPPRC	0.867268	-0.042461	0.0588764	-0.721189
chr2:141200072-141232906	LRP1B	0.348778	-0.0417758	0.0579619	-0.720745
chrX:14861781-14877456	FANCB	1.37259	-0.0653865	0.0908064	-0.720064
chr9:125042721-125054119	MRRF	0.58308	-0.0532865	0.074023	-0.719863
chr1:98144650-98293752	DPYD	0.199295	-0.0247396	0.0343698	-0.719806
chr1:237729866-237732619	RYR2	0.852267	0.0265038	0.036824	0.719744
chr6:69640450-69685232	ADGRB3	0.318209	0.0337126	0.0468637	0.719376
chr12:79371578-79441142	SYT1	0.585804	0.0410107	0.0570149	0.719298
chr3:130881251-130889731	NEK11	0.322211	0.0416076	0.0578524	0.719203
chr11:36248634-36248980	LDLRAD3	1.59516	0.0655867	0.0912324	0.718897
chr2:200188525-200298237	SATB2	0.510822	0.0380119	0.0528768	0.718877
chr19:35800776-35801546	MAG	1.03247	-0.0459448	0.0639241	-0.71874
chr1:44386075-44387310	ST3GAL3	0.188868	-0.0254911	0.0354858	-0.718345
chr6:126314902-126361991	TRMT11	0.41902	0.0347925	0.048488	0.717549
chrX:16870168-16871965	RBBP7	0.596569	0.0314328	0.0438088	0.7175
chr7:23224688-23224917	NUPL2	0.222695	-0.024659	0.0343694	-0.717471
chr17:19861326-19861884	AKAP10	0.363352	0.0315854	0.0440241	0.717458
chr2:9028147-9098771	MBOAT2	1.37268	-0.0567033	0.0790437	-0.717367
chr2:99786012-99787892	MITD1	3.33491	-0.0744354	0.103859	-0.716698
chr14:33684387-33684793	NPAS3	6.89843	0.108099	0.15093	0.716222
chr17:36517593-36523933	SOCS7	0.466259	-0.045019	0.0628736	-0.716024
chr15:40005644-40034101	FSIP1	2.14145	0.0806195	0.112728	0.715169
chr2:201281101-201284219	SPATS2L	0.500837	0.042242	0.0590671	0.715152
chr4:144359151-144361535	GAB1	0.777631	-0.0463868	0.0648908	-0.714843
chr13:96254676-96261767	DZIP1	0.532354	0.0387296	0.0542008	0.714557
chr4:151682934-151738409	LRBA	1.2627	-0.0610764	0.0855634	-0.713814
chr19:41242890-41243674	ITPKC	2.13062	-0.0769132	0.107833	-0.71326
chr15:54527227-54529888	UNC13C	0.253223	-0.02694	0.0377786	-0.713101
chr4:88964384-88964609	PKD2	0.925836	0.0608618	0.0853968	0.712693
chr4:144336629-144361535	GAB1	1.51631	0.0523337	0.073495	0.712071
chr11:85722072-85742653	PICALM	2.10178	-0.0681382	0.0957153	-0.711884
chr22:34157357-34161940	LARGE1	0.209707	-0.0310618	0.0436557	-0.711517
chr1:115005725-115006178	TRIM33	0.341413	0.0365163	0.0513381	0.711291
chr3:117651212-117653287	#N/A	0.345542	-0.0333709	0.046923	-0.711184
chr19:7455461-7455606	#N/A	0.375623	0.0370377	0.0521283	0.71051
chr1:70736538-70742527	ANKRD13C	0.41488	0.0296014	0.0416622	0.710509
chr16:56492459-56496546	OGFOD1	1.54496	-0.0617516	0.0869129	-0.7105
chr9:19619581-19650205	SLC24A2	0.503649	0.028117	0.039649	0.709148
chr13:111857635-111885640	ARHGEF7	1.34227	0.0596666	0.084143	0.70911
chr11:93480462-93493024	C11orf54	0.334842	0.0383214	0.0540418	0.709108
chr1:233296028-233372726	PCNX2	1.70771	0.0778486	0.109961	0.707968
chr8:26627797-26628183	ADRA1A	0.26092	0.0370737	0.0523845	0.707724
chr1:52682040-52705267	ZFYVE9	0.253592	-0.029494	0.0416974	-0.707335
chr18:20569183-20581692	RBBP8	0.47888	0.0445287	0.0630068	0.706729
chr10:71243446-71244971	TSPAN15	0.660875	-0.0468483	0.0662896	-0.706721
chr9:124751473-124752049	TTLL11	0.967683	-0.0630063	0.0891553	-0.706703
chr4:146435589-146436165	SMAD1	0.341743	0.036005	0.0509624	0.706501
chr8:141840570-141874498	PTK2	2.03856	0.064897	0.0918712	0.706391
chr1:234586173-234608557	TARBP1	0.522501	-0.0375657	0.0531834	-0.706342
chr1:62455839-62516730	PATJ	0.598627	0.0543806	0.0770232	0.706028
chr9:5954015-5988545	KIAA2026	0.537418	0.0547815	0.0775971	0.705973
chr6:62362159-62442669	KHDRBS2	0.809952	0.0484343	0.0686078	0.705959
chr3:196118683-196129890	UBXN7	17.0937	0.114186	0.161797	0.705737
chr10:123549683-123683844	ATE1	2.52736	-0.0707221	0.100281	-0.70524
chr16:24366153-24372919	CACNG3	0.511535	-0.0426112	0.0604814	-0.704535
chr18:6263945-6312055	L3MBTL4	1.39657	-0.0706993	0.100359	-0.704462
chr10:22171210-22218070	DNAJC1	0.176883	-0.0269647	0.0382916	-0.704194
chr10:116879948-116925405	ATRNL1	2.49962	-0.0819402	0.116428	-0.703787
chr8:141828375-141874498	PTK2	0.597742	0.0496947	0.0706934	0.70296
chr3:50102463-50103935	RBM6	0.906713	0.0607967	0.0865653	0.702322
chr2:24357988-24369956	FAM228B	5.55358	-0.0991169	0.141131	-0.702304
chr5:732076-814910	#N/A	1.69086	-0.0609454	0.0868063	-0.702085
chr15:52058569-52069215	TMOD2	1.05264	-0.0606898	0.0864956	-0.701652
chr2:70215577-70215970	PCBP1-AS1	0.347806	0.0308059	0.043906	0.701633
chr8:98109961-98178206	LOC101927066	0.358488	0.0464797	0.0662656	0.701416
chr15:25495827-25495961	SNHG14	0.765678	0.0558936	0.0797704	0.700681
chr17:34864900-34867294	MYO19	0.236494	0.0362999	0.0518208	0.700489
chr16:18851019-18853776	SMG1	0.390124	0.0361557	0.0516384	0.70017
chr11:103173821-103270600	DYNC2H1	0.23165	-0.0307828	0.0440054	-0.699523
chr13:113170753-113181798	TUBGCP3	0.720425	0.0477467	0.0683102	0.698968
chr2:203644112-203693739	ICA1L	0.596687	0.0538546	0.0770686	0.698788
chr5:38527256-38530768	LIFR	0.873606	-0.0402831	0.0576607	-0.698623
chr6:69723929-69772928	ADGRB3	0.228715	-0.0282913	0.0405007	-0.698537
chr21:38480691-38519903	TTC3	0.897981	-0.0478469	0.0685574	-0.69791
chr7:131071878-131130662	MKLN1	0.493948	0.0275412	0.039473	0.697721
chr8:68018139-68028357	CSPP1	1.92477	0.0545576	0.0783164	0.696631
chr4:75040222-75067087	MTHFD2L	0.463359	0.0352096	0.0505799	0.696119
chr14:23375403-23380612	RBM23	1.95585	0.0840994	0.120951	0.69532
chr12:69044179-69045831	#N/A	0.832293	0.0359533	0.0517677	0.694513
chr7:90376995-90419967	CDK14	0.673811	0.0482341	0.0695679	0.693339
chr14:31103152-31112611	SCFD1	0.266191	0.0338965	0.0488908	0.69331
chr17:40652724-40653322	ATP6V0A1	1.31515	-0.0613745	0.0885614	-0.693016
chr2:217005908-217026771	XRCC5	0.246317	0.0411511	0.0593807	0.693004
chr21:30324481-30329798	LTN1	0.356652	0.0351343	0.0507204	0.692705
chr5:176636636-176639196	NSD1	0.53837	0.0436269	0.0630225	0.692243
chrX:17086524-17121902	REPS2	0.463937	0.031472	0.0454694	0.692159
chr2:30682417-30756180	LCLAT1	0.234962	-0.0281494	0.0406928	-0.691753
chr1:46124699-46126897	GPBP1L1	0.658469	-0.0445284	0.0643715	-0.691742
chr13:26402255-26436546	ATP8A2	0.410735	0.0333129	0.0481717	0.691544
chr12:1289705-1299218	ERC1	0.2938	-0.036529	0.0528416	-0.691293
chr3:124996569-125050082	ZNF148	0.678122	0.0625511	0.0905363	0.690896
chr12:123488940-123490095	PITPNM2	0.190912	-0.0344544	0.0498816	-0.690725
chr11:107916996-107925682	CUL5	4.29503	0.0962346	0.139327	0.69071
chr20:33954359-33971936	UQCC1	0.484661	0.0495954	0.0718073	0.690674
chr7:104844074-104909316	SRPK2	0.295429	0.0318135	0.0460672	0.690588
chr5:68651475-68651780	AK6	0.455845	-0.0463057	0.0670547	-0.690566
chr8:91333418-91372231	LINC00534	0.50893	-0.0426314	0.061738	-0.690521
chr2:86088303-86090608	ST3GAL5	0.899281	0.0508669	0.0736857	0.690322
chr14:23378691-23380612	RBM23	11.4019	0.10528	0.152576	0.690021
chr1:41578954-41627104	SCMH1	0.292995	-0.0291234	0.0422163	-0.689861
chr2:8910799-8917022	KIDINS220	0.731062	0.0612168	0.0888391	0.689075
chr12:112757028-112757546	HECTD4	1.56371	0.0671027	0.0974868	0.688326
chr10:70243176-70266475	SLC25A16	0.665736	-0.0480966	0.0699169	-0.687911
chr14:71227718-71227899	MAP3K9	0.535235	0.0425842	0.0619137	0.687799
chr5:176468126-176477937	ZNF346	1.32105	-0.0628241	0.0913883	-0.687442
chr15:93540186-93545547	CHD2	1.90334	-0.0833364	0.12134	-0.686802
chr1:7837219-7838229	VAMP3	5.27142	-0.100137	0.146026	-0.68575
chr16:27712909-27720241	KIAA0556	0.225746	-0.0252841	0.0368979	-0.685245
chr2:50463926-50733755	NRXN1	2.076	-0.065072	0.0950013	-0.684959
chr7:24659670-24708279	MPP6	2.45112	0.069651	0.101709	0.684804
chr12:69649739-69656342	CPSF6	0.326408	0.0371439	0.0542787	0.684318
chr2:212483901-212522553	ERBB4	0.230939	-0.0301558	0.0440674	-0.684311
chr12:121220457-121222396	SPPL3	3.80846	0.0975537	0.142642	0.683907
chr1:41578954-41582682	SCMH1	0.197034	-0.0244692	0.0357832	-0.683818
chr8:28827559-28876430	HMBOX1	0.601077	-0.0443709	0.0648936	-0.683748
chr7:151960100-152012423	KMT2C	0.469641	0.033623	0.0492155	0.683179
chr2:24360778-24369956	FAM228B	0.796147	-0.0446908	0.065423	-0.683104
chr8:51415337-51465739	SNTG1	0.599875	-0.0451561	0.0661505	-0.682626
chr17:12798256-12799828	ARHGAP44	0.536638	-0.05774	0.0846023	-0.682488
chr15:25650607-25657118	SNHG14	2.15544	0.0620557	0.0909323	0.682438
chr16:929569-931505	LMF1	0.447279	-0.0409085	0.0599784	-0.682054
chr1:171492359-171502100	PRRC2C	1.32921	0.0549709	0.0806144	0.6819
chr8:52773404-52773806	PCMTD1	1.99026	0.0700678	0.102786	0.681685
chr6:102067967-102134228	GRIK2	1.16167	0.0568378	0.0834197	0.681348
chr6:54025164-54095715	MLIP	0.357684	0.037486	0.0550404	0.681063
chr10:15858833-15885271	MINDY3	0.396139	0.0281545	0.0413481	0.680914
chr14:40111916-40125012	#N/A	0.599206	0.061895	0.0909453	0.680574
chr6:16586010-16658132	ATXN1	1.93353	-0.064952	0.0954507	-0.680476
chr2:162477424-162661105	#N/A	0.181106	-0.0233671	0.0343639	-0.679989
chr13:96622365-96648389	UGGT2	1.50871	0.0617046	0.0907673	0.679811
chr7:104681285-104731761	KMT2E	0.416344	0.0326599	0.0480541	0.679649
chr16:14680174-14721193	PARN	0.69236	0.0366105	0.0538775	0.679513
chr2:32368404-32370076	SPAST	0.512972	-0.0469223	0.0691174	-0.678877
chr2:162805657-162821683	SLC4A10	0.464996	0.0264926	0.0390371	0.678651
chr4:62862008-62910267	ADGRL3	0.467046	0.042691	0.0629126	0.678576
chr22:46125304-46136418	ATXN10	9.75271	-0.0998958	0.147249	-0.678414
chr10:73490225-73492132	C10orf105	0.188657	-0.0286972	0.0424264	-0.676399
chr19:18648410-18649246	FKBP8	0.666937	-0.0410637	0.0607187	-0.676294
chr6:136468488-136476896	PDE7B	0.604813	-0.0437409	0.064692	-0.676141
chr16:68155889-68157024	NFATC3	0.675807	-0.0353448	0.0523124	-0.675649
chr4:56336883-56376232	CLOCK	0.5339	0.0396997	0.0587689	0.675523
chr2:183799479-183800103	NCKAP1	3.56075	-0.0880825	0.130404	-0.675458
chr7:131113791-131130662	MKLN1	0.37549	-0.0434982	0.0644524	-0.674888
chr1:60366636-60381772	CYP2J2	0.520484	0.0357079	0.0529334	0.674582
chr7:77200394-77221573	PTPN12	0.213584	-0.026913	0.0399127	-0.674296
chr7:131060182-131084192	MKLN1	5.49832	0.089001	0.131997	0.674263
chr7:127344892-127361454	SND1	0.353539	-0.0439936	0.065248	-0.674252
chr3:149563797-149619949	RNF13	0.35586	0.0297889	0.0441898	0.674113
chr7:77407654-77408131	RSBN1L	1.64685	-0.0562479	0.0834407	-0.674106
chr8:136554896-136569830	KHDRBS3	0.375225	0.0275397	0.0408884	0.673534
chr16:48290520-48337216	LONP2	1.05403	-0.0560055	0.0831709	-0.673379
chr22:28290542-28310335	PITPNB	0.409769	0.0398029	0.0591121	0.673346
chr1:60366636-60377983	CYP2J2	0.60367	0.0337266	0.0500972	0.673222
chr2:56813055-56820808	#N/A	0.484188	0.0371314	0.0551741	0.672986
chr5:31995681-32010588	PDZD2	1.20516	-0.0676086	0.100555	-0.672357
chr5:159437506-159478190	TTC1	0.339302	-0.0458895	0.0682536	-0.672339
chr5:112102022-112116600	APC	0.360962	0.0416791	0.062057	0.671626
chr9:44106653-44114921	#N/A	0.480598	0.0398448	0.0593665	0.671167
chr2:74273404-74275538	TET3	0.266127	0.038149	0.0568784	0.670711
chr4:16587544-16597498	LDB2	0.29781	-0.040512	0.0604569	-0.670097
chr22:46085591-46098727	ATXN10	2.55043	-0.0711376	0.106277	-0.669363
chr2:9022640-9098771	MBOAT2	0.731882	0.0513878	0.0767845	0.669247
chr4:151656409-151738409	LRBA	0.724809	0.0448164	0.0669896	0.669006
chr9:134305476-134308181	PRRC2B	0.775965	0.0515079	0.0770122	0.668827
chr1:21295966-21307720	EIF4G3	0.347135	0.0367345	0.0549702	0.668261
chr4:77917577-77952123	40787	1.16072	-0.0645298	0.0966032	-0.667988
chr7:91924202-91957214	ANKIB1	4.97505	0.0818258	0.122643	0.667187
chr15:43086841-43109295	TTBK2	0.294378	-0.0332158	0.0497914	-0.667098
chr8:116616099-116635985	TRPS1	0.751133	0.0412982	0.0619358	0.66679
chr2:230723487-230725247	TRIP12	0.363876	-0.0344522	0.0516774	-0.666679
chr9:99271954-99327765	CDC14B	3.83249	0.0789753	0.118462	0.66667
chr12:122861935-122865105	CLIP1	0.291202	-0.0333021	0.049963	-0.666536
chr11:78180292-78204241	NARS2	0.310896	0.0285073	0.0427921	0.66618
chr15:74963795-74967483	EDC3	0.354985	0.0432116	0.0648926	0.665893
chr8:141889569-141900868	PTK2	3.03432	-0.079635	0.119615	-0.66576
chr13:103459495-103486902	BIVM	2.13463	-0.0644766	0.096903	-0.665373
chr8:141799572-141840625	PTK2	0.749165	0.0447953	0.0673927	0.66469
chr8:42812236-42819617	HOOK3	0.947675	-0.0590034	0.0887856	-0.66456
chrX:14868626-14877456	FANCB	0.32469	0.033287	0.0501142	0.664222
chr5:127474288-127488497	SLC12A2	4.0394	0.0740633	0.111504	0.66422
chr13:33109905-33111164	N4BP2L2	0.977065	0.0528637	0.0796436	0.663753
chr9:80409378-80430686	GNAQ	0.498407	-0.0405627	0.0611184	-0.663675
chr18:8718421-8720494	MTCL1	1.67362	0.0598657	0.0902616	0.663246
chr11:85685750-85742653	PICALM	1.77361	0.0680955	0.102696	0.663079
chr7:33185853-33217203	BBS9	3.08057	0.084237	0.127298	0.661732
chr10:111860382-111890244	ADD3	0.238583	-0.0318952	0.0482143	-0.661529
chr14:33684387-33836474	NPAS3	1.43557	0.0657566	0.099435	0.661302
chr1:232649602-232669329	#N/A	0.255326	-0.0297899	0.0450828	-0.660781
chr2:55559701-55562300	CCDC88A	1.90122	0.0726055	0.109907	0.66061
chr4:184922477-184932576	STOX2	0.420575	-0.0344304	0.0521612	-0.660077
chr3:145838898-145842016	PLOD2	0.622747	-0.0462542	0.0701395	-0.65946
chr14:58740696-58740853	PSMA3-AS1	0.521244	0.0377488	0.0572528	0.659336
chr6:76344422-76373234	SENP6	0.762495	0.0366153	0.0555558	0.659072
chr7:24663281-24708279	MPP6	3.15246	0.0809512	0.122995	0.658164
chr6:137015277-137019820	MAP3K5	1.50537	-0.0613163	0.093165	-0.658147
chr14:61262934-61285565	MNAT1	0.417923	-0.0316821	0.0481517	-0.657965
chr2:101898320-101911643	RNF149	0.441724	-0.0437889	0.0665695	-0.657793
chr11:85961337-85967554	EED	0.309497	0.0331852	0.0504949	0.657198
chr8:74585341-74601048	STAU2	3.58253	-0.0768921	0.117023	-0.657067
chr5:86627164-86633908	RASA1	0.859628	-0.0484083	0.0736851	-0.656961
chr8:103372298-103373854	UBR5	2.44031	0.0887014	0.13504	0.656853
chr11:57258696-57259335	SLC43A1	0.562223	0.0393519	0.0599591	0.656312
chr9:95018961-95032265	IARS	0.439337	-0.0337566	0.0515028	-0.655433
chr1:224553580-224559125	CNIH4	0.182174	-0.0252692	0.0385546	-0.655413
chr5:87577858-87588460	TMEM161B-AS1	0.344789	0.0308365	0.0470664	0.655169
chr2:196544755-196583056	SLC39A10	0.511279	0.0416501	0.063583	0.655051
chr2:25818954-25861963	DTNB	0.443277	0.0274387	0.041898	0.654893
chr2:101874252-101883341	CNOT11	0.183574	-0.023055	0.035234	-0.654338
chrX:20204413-20222221	RPS6KA3	1.16249	0.0416851	0.0637524	0.65386
chr9:14146687-14307519	NFIB	0.209417	-0.0282145	0.0431936	-0.65321
chr7:129760588-129762042	KLHDC10	1.27981	0.0612093	0.0937312	0.65303
chr4:87614739-87622954	PTPN13	0.446585	-0.0317597	0.0486453	-0.652884
chr2:73777393-73800551	ALMS1	0.353057	-0.0334983	0.0513669	-0.652136
chr12:78400198-78415642	NAV3	0.261043	-0.0273192	0.0418953	-0.652081
chr3:57827025-57835543	SLMAP	0.387909	-0.0400449	0.0614518	-0.651648
chr5:102432244-102433485	GIN1	0.656163	-0.0455443	0.0699242	-0.651338
chr6:131919426-131929211	MED23	0.415848	-0.0387083	0.0594424	-0.651189
chr12:45097508-45108524	NELL2	0.73289	0.0497639	0.0764589	0.650858
chr8:42719759-42720632	RNF170	0.818004	0.0482619	0.074184	0.65057
chr10:93902785-93940776	CPEB3	0.240099	-0.02925	0.0450013	-0.64998
chr1:185183638-185200840	SWT1	1.53097	-0.0587279	0.0903544	-0.649972
chr17:10751208-10784037	#N/A	0.256064	-0.0246528	0.0379334	-0.649897
chr4:152053482-152056284	SH3D19	0.926259	-0.0465262	0.071594	-0.649861
chr1:151060665-151090615	GABPB2	1.23938	-0.0468546	0.072134	-0.64955
chr3:174241202-174271547	#N/A	1.13242	0.0555537	0.085532	0.649508
chr7:24659670-24690331	MPP6	1.83898	-0.048739	0.0750471	-0.649446
chr17:42161922-42165064	HDAC5	0.876278	-0.0406734	0.0627139	-0.648555
chr17:79813017-79813462	P4HB	0.278269	0.029489	0.0455459	0.647457
chr3:170875248-170912424	TNIK	0.512886	-0.0503286	0.0777328	-0.647457
chrX:110366304-110416309	PAK3	0.431523	0.0356181	0.0550258	0.647299
chr2:170396560-170413807	FASTKD1	0.349734	0.0261007	0.0403273	0.647222
chr13:51501542-51523641	RNASEH2B	2.84475	-0.0642855	0.0993622	-0.646982
chr10:70123346-70123870	RUFY2	0.790028	0.0476115	0.0737275	0.645777
chr2:85595808-85598685	ELMOD3	0.433026	0.0407148	0.0630557	0.645695
chr6:54013853-54034370	MLIP	0.451408	-0.0368998	0.057208	-0.645011
chr18:51797729-51810383	POLI	0.994267	-0.0503298	0.0780478	-0.644859
chr5:109178028-109183491	MAN2A1	0.4922	0.0384077	0.0595869	0.644566
chr4:39902045-39904080	PDS5A	0.850306	0.0430014	0.0667782	0.643944
chr7:5680784-5770448	RNF216	0.407561	-0.037914	0.0588819	-0.643899
chr1:220179447-220180680	EPRS	0.231388	-0.0332187	0.0515909	-0.643888
chr6:147395940-147440613	STXBP5-AS1	0.530556	0.0363603	0.0564711	0.643875
chr12:108136973-108140201	LOC101929162	0.295638	-0.034445	0.0535095	-0.643716
chr8:133595940-133673873	LRRC6	1.72779	0.0619836	0.0963171	0.643537
chr7:140476711-140508795	BRAF	0.593962	0.0522509	0.0812316	0.643233
chr1:98144650-98206035	DPYD	0.984836	0.0461796	0.0718343	0.642863
chr20:50273476-50307358	ATP9A	0.613684	-0.0563598	0.0876839	-0.642762
chr18:951130-1061536	#N/A	0.368084	-0.0348509	0.054278	-0.642082
chr14:93760203-93761283	BTBD7	0.210139	0.0326774	0.0508987	0.642009
chr2:73786098-73800551	ALMS1	0.569365	-0.0385719	0.0600985	-0.641811
chr12:107219503-107254190	RIC8B	0.517855	0.0362054	0.056428	0.641621
chr2:172305190-172325540	DCAF17	2.00687	0.0343603	0.0536001	0.64105
chr11:78926852-79008588	TENM4	0.283632	-0.028968	0.0451942	-0.640967
chr14:21930508-21931926	RAB2B	0.369358	-0.0388768	0.0606549	-0.640951
chr8:38865404-38913291	ADAM9	0.353748	-0.0371468	0.0579781	-0.640705
chr8:27382878-27394372	EPHX2	0.970725	-0.0429722	0.0670979	-0.640441
chr16:72122885-72124685	TXNL4B	0.356805	-0.0347769	0.0543058	-0.640389
chr20:10536878-10541468	SLX4IP	0.550995	-0.055296	0.086351	-0.640362
chr22:22160138-22162135	MAPK1	0.924634	-0.0532854	0.0832192	-0.640301
chr12:52139686-52145377	SCN8A	1.36092	0.0527911	0.0825865	0.639222
chr10:116873771-117309046	ATRNL1	2.26513	-0.0702115	0.109844	-0.639195
chr8:101232506-101245765	SPAG1	0.182789	-0.0224237	0.0350863	-0.639102
chr6:45073658-45333038	SUPT3H	0.400668	-0.0335829	0.0525737	-0.638778
chr17:56536128-56557628	HSF5	0.269761	-0.0266841	0.04178	-0.638682
chr14:102687490-102690294	#N/A	0.289301	-0.025007	0.0391555	-0.638658
chr6:86227473-86243518	SNX14	0.289093	0.0292665	0.0458301	0.638587
chr12:112707507-112711599	HECTD4	0.327151	0.0275311	0.043146	0.638091
chr14:66028054-66096324	FUT8	0.32247	0.0320026	0.0501785	0.637775
chr6:102069823-102134228	GRIK2	0.398729	0.0308424	0.0483784	0.637523
chr2:168920009-168931741	STK39	0.451111	-0.0509289	0.0799459	-0.637042
chr1:40529898-40530231	CAP1	0.894169	0.0427738	0.0671732	0.636769
chr9:33986757-33998862	UBAP2	3.75974	-0.0705215	0.11082	-0.636362
chr4:62362838-62383236	ADGRL3	0.448759	0.0397844	0.0625318	0.636226
chr7:137148234-137154365	DGKI	0.373808	-0.0306524	0.0482164	-0.635725
chr6:111208707-111211559	AMD1	1.48499	0.0550521	0.0866066	0.635658
chr1:52903891-52927441	ZCCHC11	0.347979	0.0255101	0.0401529	0.635323
chr10:123658355-123683844	ATE1	0.27184	0.0336236	0.0529366	0.635167
chr13:28830428-28835595	PAN3	0.340236	-0.0277554	0.0437371	-0.634596
chr12:123651201-123665757	MPHOSPH9	0.232951	-0.0281275	0.0443435	-0.63431
chr15:76248272-76344518	#N/A	0.385235	0.0302818	0.0477432	0.634264
chr11:18010143-18029623	SERGEF	0.386196	-0.0351234	0.0553805	-0.634219
chr7:101870646-101870949	CUX1	0.344665	-0.0366099	0.0577341	-0.634112
chr18:20555115-20581692	RBBP8	0.48232	-0.0392633	0.0619388	-0.633905
chr6:16586010-16754322	ATXN1	1.27888	-0.0536555	0.0847119	-0.633388
chr13:111274562-111276626	NAXD	1.91387	0.0712546	0.112498	0.633387
chr2:168986050-169023917	STK39	0.241503	0.0327549	0.0517164	0.633355
chr21:22782593-22804601	NCAM2	0.60287	0.0358724	0.0566489	0.633241
chr11:92042769-92088570	#N/A	1.36413	-0.0552428	0.0872571	-0.633104
chr5:32135677-32143986	GOLPH3	1.35984	0.0552659	0.0873065	0.63301
chr5:5441224-5444439	ICE1	0.849146	-0.0385132	0.0608719	-0.632692
chr12:116668337-116675510	MED13L	2.53776	-0.0689058	0.108975	-0.632307
chr12:14599921-14610229	ATF7IP	0.1939	-0.0216844	0.0343581	-0.63113
chr12:117178149-117178899	RNFT2	0.280202	0.0289884	0.0459489	0.630884
chr6:144772505-144780490	UTRN	0.358009	-0.0254953	0.0404302	-0.630601
chr11:41244346-41244558	LRRC4C	7.85562	-0.0974676	0.154747	-0.629852
chr5:135483520-135489852	SMAD5	1.12364	-0.0503803	0.0800162	-0.629626
chr1:48821341-48825442	SPATA6	1.38719	0.0573365	0.0910868	0.629471
chr7:139083344-139094400	C7orf55-LUC7L2	1.47647	0.0723006	0.114866	0.629436
chr1:44713610-44717214	ERI3	0.413911	-0.0323241	0.051361	-0.62935
chr10:116719484-116734144	TRUB1	0.41279	0.0303109	0.0481651	0.629313
chr14:62187099-62188541	HIF1A	0.452283	0.0458508	0.0729984	0.628108
chr17:27248705-27254081	PHF12	0.490207	0.0390374	0.0621709	0.627905
chr3:33453072-33467233	UBP1	0.704161	-0.0429194	0.0683799	-0.627662
chr3:71733722-71777774	EIF4E3	0.643896	0.0397328	0.0635472	0.625248
chr18:76903801-76974038	ATP9B	0.374183	-0.0362478	0.0580485	-0.62444
chr20:45891031-45912392	ZMYND8	0.1919	-0.0265297	0.0425078	-0.624115
chr1:29481207-29481422	SRSF4	0.372507	-0.0312217	0.0500458	-0.623864
chr1:240341220-240374535	FMN2	3.07269	0.0673115	0.108029	0.623085
chr2:203817281-203820481	CARF	0.937288	0.0380445	0.0610657	0.623009
chr2:169018296-169038600	STK39	0.515361	0.0455693	0.0731514	0.622944
chr7:151181822-151195266	RHEB	0.424854	0.0406709	0.0653009	0.622823
chr19:6702137-6702590	C3	2.53011	-0.0676638	0.10868	-0.622594
chr4:23332502-23363623	#N/A	0.20071	-0.0222552	0.0357925	-0.621785
chr12:22646156-22659753	C2CD5	0.623079	0.036147	0.058139	0.621733
chr11:130130750-130131824	ZBTB44	5.97624	-0.0828156	0.133249	-0.621509
chr17:27778472-27778698	TAOK1	0.581471	0.031533	0.0507578	0.621245
chr1:167301706-167307495	POU2F1	0.481645	0.0350227	0.0563813	0.621176
chr9:115336336-115337531	KIAA1958	0.494799	0.0351211	0.0565977	0.62054
chr15:22845761-22872499	TUBGCP5	0.385655	0.0232833	0.0375507	0.620049
chr10:32740519-32833229	CCDC7	0.360789	0.0319226	0.0514857	0.620029
chr2:55785910-55831212	PPP4R3B	0.156655	-0.0212824	0.034357	-0.619448
chr3:24270428-24279572	THRB	0.288857	-0.0308565	0.0498454	-0.619044
chr17:63898269-64066119	CEP112	0.258641	0.0279338	0.0451313	0.618946
chr18:39607406-39629569	PIK3C3	1.37972	-0.0546173	0.0882975	-0.61856
chr12:40422102-40442012	SLC2A13	0.420747	-0.049421	0.0799519	-0.618134
chr20:47707278-47711500	CSE1L	0.469693	0.0367936	0.0595637	0.617719
chr12:12788710-12788908	CREBL2	0.96932	-0.0501101	0.0811335	-0.617625
chr4:17503341-17506098	QDPR	0.178495	-0.0212163	0.0343569	-0.617528
chr11:68363564-68370960	PPP6R3	0.61517	-0.0412121	0.0667875	-0.617063
chr6:136709530-136710655	MAP7	6.97965	0.0945936	0.15348	0.616325
chr15:43294752-43317627	UBR1	0.557016	0.0301824	0.0489787	0.616236
chr8:95549330-95550574	VIRMA	2.17212	0.0709047	0.115063	0.616227
chr9:88284399-88327481	AGTPBP1	2.8315	0.0685474	0.111309	0.615829
chr14:97299803-97327072	VRK1	1.54709	0.0658582	0.10699	0.615557
chr8:72211281-72246409	EYA1	0.678513	-0.0348407	0.0566056	-0.615499
chr18:51797729-51800460	POLI	0.49876	0.0343657	0.0558583	0.61523
chr12:78360008-78362482	NAV3	0.315818	0.0329258	0.0535753	0.61457
chr14:50616725-50619891	SOS2	0.491622	-0.0361164	0.0587677	-0.614562
chr10:32308785-32310215	KIF5B	0.624803	0.0388561	0.0632376	0.614447
chr2:206992520-206994966	NDUFS1	1.27348	-0.054312	0.0883969	-0.614411
chr2:3425651-3447662	TRAPPC12	1.23715	0.0431748	0.070298	0.614169
chr2:24181170-24207701	UBXN2A	1.84554	-0.0733734	0.119532	-0.61384
chr5:109103235-109139978	MAN2A1	1.26143	0.0563555	0.0918935	0.613269
chr10:52220432-52350007	SGMS1	1.26389	-0.0627846	0.102394	-0.61317
chr2:15644268-15679480	NBAS	0.27328	-0.0342808	0.0559197	-0.613036
chr20:40141484-40179999	CHD6	0.858508	-0.049263	0.0803827	-0.612856
chr3:119222378-119236162	TIMMDC1	3.43498	-0.0781178	0.127615	-0.612137
chr5:10415599-10417516	38777	2.73707	0.0704752	0.115253	0.611485
chr18:46858233-46906128	DYM	3.09273	-0.0697098	0.114067	-0.611128
chr5:79745409-79770649	ZFYVE16	1.85524	0.0630693	0.10327	0.610724
chr11:34978930-34999729	PDHX	1.43586	0.0619149	0.101384	0.6107
chr9:98740342-98742148	ERCC6L2	0.290666	0.0279582	0.045826	0.610094
chr19:47919908-47920607	MEIS3	0.815421	0.0449964	0.0737589	0.610047
chr10:86177526-86237420	CCSER2	1.72027	0.0577412	0.0946617	0.609974
chr16:148142-150507	NPRL3	0.542859	0.0280988	0.0461012	0.609503
chr9:111954557-111962614	EPB41L4B	1.82648	-0.061295	0.100582	-0.609401
chr6:136698892-136710655	MAP7	0.257173	-0.0296069	0.0486036	-0.60915
chr8:94798450-94803547	TMEM67	0.457982	0.0320271	0.0525826	0.609082
chr1:146724277-146728216	CHD1L	0.394617	0.0317251	0.0521376	0.608487
chr8:42828431-42841938	HOOK3	0.296189	-0.0278636	0.045796	-0.608428
chr16:4382215-4383520	GLIS2	0.713508	0.044401	0.0730217	0.608053
chr2:136432901-136437894	R3HDM1	3.25733	-0.0748561	0.123155	-0.607821
chr5:108203467-108233549	FER	0.350821	0.0374217	0.0615868	0.607625
chr13:103459633-103486902	BIVM	0.62264	-0.0330403	0.0543888	-0.607483
chr9:117396047-117405679	TMEM268	0.158559	-0.0208536	0.0343559	-0.606987
chr4:144786155-145006459	#N/A	0.59167	0.0446144	0.0735039	0.606966
chr3:67797194-67801084	SUCLG2-AS1	0.238625	0.029307	0.0483217	0.606497
chr3:47079155-47108608	SETD2	0.64814	0.0426937	0.0704019	0.606428
chr8:105080739-105161076	RIMS2	8.84703	0.0952623	0.157128	0.606272
chr6:126332398-126334247	TRMT11	0.48691	-0.0351541	0.0580157	-0.60594
chr17:76000250-76027923	#N/A	0.519098	0.0386088	0.0637933	0.605217
chr2:50692579-50733755	NRXN1	1.1391	0.0434043	0.0717313	0.605095
chr12:111064166-111070364	TCTN1	0.536593	0.0369106	0.0610323	0.604772
chr1:200729966-200784772	CAMSAP2	2.39353	0.0753088	0.124568	0.604562
chrX:19983161-19988416	#N/A	1.04465	-0.0442613	0.073234	-0.604381
chr12:129360458-129360607	GLT1D1	0.363028	0.0286068	0.0473563	0.604075
chr1:42730785-42744343	FOXJ3	2.08272	-0.0595139	0.0985332	-0.603998
chr15:77544708-77578846	PEAK1	0.336894	0.035719	0.0591568	0.603803
chr7:16298014-16348252	ISPD	0.599202	0.0460019	0.0762111	0.603611
chr3:182788786-182789145	MCCC1	0.941127	0.0518665	0.0859695	0.603313
chr2:15555669-15618413	NBAS	0.312028	0.026019	0.0431273	0.603308
chr10:94653105-94700581	EXOC6	0.273243	0.0251653	0.0417431	0.602862
chr3:192053149-192120485	FGF12	0.248487	0.0269583	0.044769	0.602164
chr12:120995084-120995485	RNF10	0.510146	-0.0351539	0.0583887	-0.602066
chr10:27431315-27434519	YME1L1	1.02058	-0.0479227	0.0796168	-0.601916
chr1:98157272-98187227	DPYD	0.154037	-0.0206632	0.0343554	-0.601455
chr4:151388824-151412187	LRBA	0.674731	-0.0418209	0.0695374	-0.601415
chr9:100132203-100133988	CCDC180	0.40398	0.0320499	0.0533127	0.601169
chr17:526772-530556	VPS53	0.418084	0.0370669	0.0616666	0.601085
chr3:119219541-119232566	TIMMDC1	0.354063	-0.033727	0.0561139	-0.601045
chr9:131196380-131196892	CERCAM	0.376497	-0.0276215	0.0459559	-0.601043
chr6:155129203-155139726	SCAF8	0.695309	-0.0381824	0.0635362	-0.600955
chr18:48422178-48452268	ME2	0.302016	-0.025153	0.0418683	-0.600765
chr1:243800912-244006584	AKT3	0.784091	-0.0499893	0.0832229	-0.600668
chr8:68930080-68973014	PREX2	1.09073	0.0496078	0.08259	0.600652
chr13:28748408-28752072	PAN3	1.27264	0.0469377	0.0781546	0.600575
chr10:18816516-18825125	CACNB2	1.00613	0.0513183	0.0855041	0.600185
chr10:104445572-104465246	ARL3	0.324571	0.0343649	0.0573601	0.599107
chr5:145634505-145638156	RBM27	0.427205	0.0329547	0.0550063	0.599107
chr8:54682177-54742093	ATP6V1H	0.303057	-0.034434	0.0574764	-0.599098
chr8:74585341-74652103	STAU2	0.314577	0.0346977	0.0579291	0.598968
chr14:96807858-96813678	ATG2B	0.229755	0.0261727	0.0437103	0.598775
chr18:9263787-9275665	ANKRD12	0.274601	0.0337673	0.0564835	0.597826
chr8:141856358-141874498	PTK2	0.6296	0.0374699	0.0626773	0.597822
chr10:116879948-117486865	ATRNL1	0.9611	-0.0473052	0.0791598	-0.597591
chr9:77631183-77632364	CARNMT1	2.74712	-0.0706605	0.118319	-0.597204
chr15:64495280-64508912	CSNK1G1	0.32261	0.0259846	0.0435253	0.597
chr13:100953713-101020828	PCCA	0.948575	-0.0458441	0.0768122	-0.596833
chr1:10207020-10221344	UBE4B	0.15114	-0.0205019	0.0343549	-0.596769
chr4:119026172-119064839	NDST3	3.73752	-0.0820504	0.137497	-0.596742
chr6:69943181-69949118	ADGRB3	3.37759	0.0718395	0.120412	0.596616
chr18:12493070-12496101	SPIRE1	0.25333	0.0267729	0.0449037	0.596229
chr6:110988636-111067404	CDK19	0.284923	-0.0271891	0.04564	-0.595729
chr15:39909935-40034101	FSIP1	0.938367	0.0417259	0.0700969	0.59526
chr11:46098304-46113774	PHF21A	18.9164	0.0962274	0.161805	0.594713
chr11:33307958-33309057	HIPK3	24.9642	0.0956574	0.160876	0.594604
chr9:20907148-20916936	FOCAD	0.249426	0.0266645	0.0448509	0.594514
chr14:89178614-89221015	EML5	0.836755	0.0416129	0.0700331	0.59419
chr15:99250790-99251336	IGF1R	0.396496	-0.0388228	0.0653751	-0.593848
chr12:93192667-93192862	EEA1	0.377721	0.0266314	0.0448457	0.593845
chr10:116873771-117486865	ATRNL1	0.650535	-0.0396936	0.0668495	-0.593775
chr13:101828650-101944717	NALCN	0.146585	-0.0203661	0.0343546	-0.59282
chr10:69714351-69773943	HERC4	0.811159	-0.0413528	0.0698211	-0.592268
chr3:72881519-72893574	SHQ1	0.693578	0.0393971	0.0665408	0.592075
chr17:12798256-12832363	ARHGAP44	0.203438	-0.0273875	0.0462771	-0.591816
chr7:48033911-48035743	SUN3	0.145972	-0.0203303	0.0343545	-0.591781
chr2:236649606-236659132	AGAP1	1.4735	0.0555766	0.0939231	0.591724
chr17:57808781-57851246	VMP1	8.61198	0.0937824	0.15856	0.591464
chr5:138614015-138614818	MATR3	0.225552	0.0259194	0.0438304	0.591356
chr1:231079551-231097049	TTC13	0.320047	0.0317111	0.0536255	0.591344
chrX:110385323-110406955	PAK3	0.446061	0.0389609	0.065894	0.591267
chr2:1926063-1927035	MYT1L	0.80021	0.0357177	0.0604735	0.590633
chr6:4891946-4892613	CDYL	4.94001	0.0784258	0.132805	0.590532
chr1:84644859-84650865	PRKACB	1.44309	0.0589682	0.0999521	0.589965
chr5:118576113-118580271	DMXL1	0.36553	0.0258061	0.0437502	0.589851
chr1:211526580-211527809	TRAF5	0.475206	0.0370104	0.0627504	0.589803
chr2:172725190-172749768	SLC25A12	0.523664	-0.0456016	0.0773226	-0.589758
chrX:149761066-149787612	MTM1	0.832797	-0.0415984	0.0705499	-0.58963
chr8:54656136-54684727	ATP6V1H	0.34179	0.0277331	0.0470576	0.589344
chr1:203676136-203677232	ATP2B4	1.42179	0.0499616	0.0847958	0.589199
chr1:24140679-24147083	HMGCL	0.833163	-0.0471911	0.0801028	-0.589131
chr20:3888572-3899443	PANK2	0.681445	-0.0432684	0.0734714	-0.588916
chr1:237532833-237620035	RYR2	0.39128	0.0323668	0.0549762	0.588741
chr8:42183487-42186732	IKBKB	0.289495	0.0289361	0.0491617	0.588591
chr3:47476497-47484581	SCAP	0.415462	0.0330001	0.0560901	0.588341
chr14:35062250-35078948	SNX6	0.241174	-0.0260829	0.0443348	-0.588317
chr2:24080284-24111269	ATAD2B	0.272609	0.0286766	0.0487481	0.58826
chr3:47663696-47727660	SMARCC1	0.144343	-0.0202051	0.0343542	-0.588142
chr2:1920976-1927035	MYT1L	0.326859	0.0294652	0.0501004	0.588124
chr1:22027990-22030111	USP48	0.205886	-0.0252035	0.0429327	-0.587048
chr1:233313547-233344435	PCNX2	0.411007	0.0384752	0.0655534	0.586929
chr1:219366423-219414650	#N/A	2.72269	0.0509926	0.0868853	0.586896
chr18:9182379-9221997	ANKRD12	16.1687	-0.0944107	0.161077	-0.586123
chr5:160757889-160763776	GABRB2	0.556671	0.0445237	0.0760011	0.58583
chr2:15534350-15618413	NBAS	0.522116	0.0329886	0.0563455	0.58547
chr1:97981281-98015300	DPYD	0.515467	0.0386069	0.0659602	0.585306
chr4:42487512-42526864	ATP8A1	0.26371	0.0265539	0.0453718	0.585252
chr9:103261046-103312442	MSANTD3-TMEFF1	0.611824	0.0390455	0.0667751	0.584731
chr18:3729134-3814273	DLGAP1	0.284124	-0.0270807	0.0463471	-0.584301
chr4:77272148-77324433	CCDC158	0.280432	-0.022569	0.0386384	-0.584107
chr10:117185759-117228839	ATRNL1	2.96186	-0.0669304	0.114632	-0.583873
chr9:13168364-13250371	MPDZ	0.364712	0.023698	0.0405908	0.583828
chr12:106135530-106136683	CASC18	1.83243	0.0463841	0.0794813	0.583585
chr4:2986239-3024178	GRK4	0.302876	0.0250816	0.0429791	0.583576
chr13:100982814-101020828	PCCA	0.390032	0.0300402	0.0514781	0.583552
chr8:141874410-141900868	PTK2	3.79423	-0.0828497	0.142133	-0.582904
chr5:142434003-142513670	ARHGAP26	0.71786	-0.0486373	0.0834601	-0.582761
chr1:243433406-243589860	SDCCAG8	1.12144	0.0497494	0.0853917	0.582603
chr1:63269389-63300523	ATG4C	0.307984	0.031208	0.0535923	0.582323
chr6:107824860-107827631	SOBP	3.35644	-0.0731211	0.125623	-0.582066
chr11:17143734-17167489	PIK3C2A	0.462794	0.0324055	0.055676	0.582036
chr14:75136351-75138186	AREL1	0.222278	-0.0234317	0.0402581	-0.582036
chr14:23395341-23396869	PRMT5	0.357926	0.0255331	0.0439103	0.581483
chr15:84257413-84278218	SH3GL3	0.329771	-0.0227399	0.0391191	-0.581301
chr10:99196173-99197507	EXOSC1	3.09456	-0.068303	0.117516	-0.581222
chr6:143486218-143605362	AIG1	0.454138	-0.0419073	0.0721562	-0.580786
chr12:117423010-117448255	FBXW8	0.145266	-0.0199492	0.0343535	-0.580703
chr2:144899448-144969146	GTDC1	0.471535	0.0282776	0.0487113	0.580514
chr18:55912658-55919286	NEDD4L	0.431245	-0.0362037	0.0624014	-0.580175
chr17:30267304-30300250	SUZ12	4.37778	-0.0746142	0.128711	-0.579705
chr3:33450727-33467233	UBP1	0.27215	0.0262611	0.0453165	0.579504
chr2:65228581-65237897	SLC1A4	0.759243	0.0491882	0.0848821	0.579489
chr12:32729199-32764217	FGD4	0.841804	0.0373113	0.0645111	0.578371
chr21:30693541-30702014	BACH1	5.84002	-0.0800145	0.138392	-0.578171
chr10:116975454-117093929	ATRNL1	0.350168	0.0312513	0.0540695	0.577984
chr10:96201652-96203180	TBC1D12	0.345055	0.0230903	0.0399697	0.577695
chr6:62316194-62390965	KHDRBS2	0.140428	-0.019844	0.0343533	-0.577645
chr4:36212011-36216102	ARAP2	0.508821	0.0364071	0.0630861	0.577103
chr8:100286425-100287482	VPS13B	0.259547	0.030256	0.0524303	0.577071
chr4:52729602-52744020	DCUN1D4	1.33038	0.0509476	0.088328	0.5768
chr8:126369460-126370060	NSMCE2	0.25142	0.0280843	0.0486912	0.576783
chr1:67411832-67425426	MIER1	0.226471	0.0253292	0.0439331	0.57654
chr2:26505712-26505919	HADHB	0.587812	-0.0381336	0.0661542	-0.576435
chr6:42559888-42562042	UBR2	1.01686	-0.0537497	0.0933335	-0.575888
chr20:34446223-34459751	PHF20	0.546545	-0.0385176	0.0668945	-0.575796
chrX:32472778-32509635	DMD	0.15545	-0.0197767	0.0343531	-0.575688
chr17:35310185-35311207	AATF	0.471883	-0.0409877	0.0712139	-0.575558
chr21:34787194-34805178	IFNGR2	0.210771	-0.0247835	0.0430646	-0.575495
chr10:88598621-88635842	#N/A	0.152505	-0.0197548	0.034353	-0.575051
chr9:79244107-79259828	PRUNE2	1.29279	-0.0384478	0.0668605	-0.575046
chr6:42582808-42585245	UBR2	0.288325	0.0244875	0.0425889	0.574974
chr10:116873771-117154262	ATRNL1	0.671807	0.03616	0.0628913	0.574959
chr2:120830753-120836157	EPB41L5	1.43201	-0.0488378	0.084944	-0.574941
chr16:23424768-23428442	COG7	0.157632	-0.0197355	0.034353	-0.574493
chr9:117396047-117401006	TMEM268	0.146629	-0.0197355	0.034353	-0.574493
chr10:30397715-30399760	JCAD	0.661792	0.0385122	0.0670633	0.574267
chr3:39554873-39559276	MOBP	0.448325	0.0297847	0.0519121	0.573752
chr14:101400334-101417831	MEG8	0.435868	-0.0311599	0.0543551	-0.573266
chr2:9083315-9098771	MBOAT2	3.11963	-0.0665812	0.116159	-0.573191
chr6:89600213-89650899	RNGTT	0.687006	-0.0421254	0.073496	-0.573166
chr4:128590190-128609022	INTU	0.814445	0.0476668	0.0831782	0.573068
chr2:203817281-203818857	CARF	0.377082	0.0254025	0.044335	0.572967
chr13:109318233-109318497	MYO16	0.374574	-0.0295213	0.0515638	-0.57252
chr7:121838003-121841450	#N/A	0.13863	-0.0196649	0.0343528	-0.572438
chr6:42541471-42562042	UBR2	0.25233	0.0254894	0.0445289	0.572425
chr10:102675755-102685776	SLF2	0.529377	0.0379359	0.0662859	0.572307
chr15:24602361-24820150	#N/A	0.320829	0.0330714	0.0578155	0.572016
chr14:92592465-92609638	CPSF2	0.587973	0.030587	0.0534796	0.571938
chr7:95606823-95625385	DYNC1I1	0.138199	-0.019631	0.0343527	-0.571453
chr7:135078669-135082978	CNOT4	0.599406	0.0384017	0.0672335	0.571169
chr4:73984404-73991029	ANKRD17	1.36419	0.0563279	0.0986557	0.570955
chr3:48327735-48328420	#N/A	0.327874	0.024492	0.0429209	0.570631
chr7:91651551-91652323	AKAP9	0.757383	0.0437498	0.076677	0.570573
chr1:21083658-21100103	HP1BP3	0.273478	0.0322205	0.0564981	0.570294
chr6:145103057-145124283	UTRN	0.525792	-0.0337811	0.059398	-0.568724
chr11:100168356-100179200	CNTN5	0.886517	0.0510973	0.0899293	0.568194
chr6:69703659-69728391	ADGRB3	0.901079	0.0416889	0.0733805	0.56812
chr2:223765391-223773868	ACSL3	0.808576	0.0456144	0.0803701	0.567554
chr8:22332466-22355625	PPP3CC	1.12542	-0.0417441	0.0735853	-0.567289
chr9:2943564-3053412	#N/A	0.407141	-0.0372943	0.0657793	-0.566961
chr16:2155865-18476080	#N/A	0.961537	0.0552029	0.0973708	0.566935
chr2:61340904-61345251	KIAA1841	0.383336	0.0253299	0.0446811	0.566905
chr3:51246204-51284238	DOCK3	0.140078	-0.0194329	0.0343522	-0.565695
chr18:68193300-68199023	#N/A	0.15654	-0.0194255	0.0343522	-0.565481
chr10:24918924-24924032	ARHGAP21	1.20804	0.0463725	0.0820997	0.564832
chr9:88190229-88194011	AGTPBP1	0.40777	0.0269947	0.0478016	0.564725
chr4:46966986-46981115	GABRA4	0.689056	-0.0410098	0.0726386	-0.564573
chr4:46305476-46314733	GABRA2	1.08273	0.039495	0.0700093	0.564139
chr3:195676112-197374654	#N/A	0.487277	-0.0252427	0.0447476	-0.564112
chr3:167742313-167766153	GOLIM4	0.733954	-0.0357248	0.0633408	-0.56401
chr3:13542212-13544480	HDAC11	0.788202	0.0397305	0.070482	0.563697
chr11:118427620-118430579	IFT46	0.491349	0.0295786	0.052474	0.563681
chr2:122260742-122287901	CLASP1	0.592838	0.0361556	0.064155	0.563567
chr15:72300166-72320134	MYO9A	0.532556	-0.0370409	0.0657387	-0.563456
chr10:24908401-24924032	ARHGAP21	0.339446	0.0206112	0.0365834	0.563404
chr6:135621637-135716034	AHI1	0.373666	0.0304528	0.0540757	0.56315
chr2:170387096-170401345	FASTKD1	0.755226	0.0394302	0.0700201	0.563126
chr10:27047990-27059274	ABI1	0.580561	-0.035083	0.062324	-0.562913
chr3:194154500-194171005	ATP13A3	0.418894	0.0313118	0.0556425	0.562732
chr1:94924162-94948795	ABCD3	0.549982	0.0300416	0.0533925	0.562656
chr6:159004985-159006457	TMEM181	0.811118	0.0378042	0.0672954	0.561765
chr9:128103455-128109220	GAPVD1	0.562151	0.0360539	0.0642181	0.561429
chr15:59323002-59350749	RNF111	0.461602	0.0308174	0.0548957	0.561381
chr22:50810448-50832564	PPP6R2	7.71296	0.082196	0.14661	0.560645
chr5:107521817-107684231	FBXL17	2.62071	0.071775	0.128105	0.560285
chr14:36673991-50329427	#N/A	0.39827	0.0289633	0.0517406	0.55978
chr3:192381863-192391059	FGF12	0.281943	0.0321888	0.057518	0.55963
chr13:30854199-30857928	KATNAL1	0.54443	-0.0341544	0.0610472	-0.559475
chr4:160159960-160162520	RAPGEF2	0.410951	0.0289221	0.0517023	0.559397
chr9:115030328-115060196	PTBP3	0.250053	-0.0271143	0.0484805	-0.559283
chrX:44383247-44386611	FUNDC1	2.26475	-0.0551407	0.0985999	-0.559237
chr4:148743877-148744108	ARHGAP10	0.356182	0.0366235	0.0654935	0.559193
chr16:66847466-66847749	NAE1	0.411937	0.0395194	0.0706802	0.55913
chrX:110385323-110416309	PAK3	4.34523	-0.0793908	0.142128	-0.558585
chr11:120335945-120338017	ARHGEF12	0.359192	0.0338832	0.0606954	0.55825
chr10:35349801-35360267	CUL2	0.432927	0.0362276	0.0648999	0.558207
chr1:98144650-98187227	DPYD	1.41531	0.0491349	0.0880272	0.558179
chr15:46740546-65597090	#N/A	0.404946	0.0307991	0.0551903	0.558053
chr14:103923478-103928798	MARK3	0.815222	0.0484577	0.0868574	0.557899
chr9:134381500-134381840	POMT1	2.942	0.0560174	0.100448	0.557675
chr2:141806554-141819842	LRP1B	0.258592	-0.0248404	0.0446038	-0.556911
chr1:161816238-161833102	ATF6	0.275629	0.0314672	0.0565595	0.556357
chr13:21370214-21396428	XPO4	0.238197	-0.0207427	0.0373226	-0.555767
chr6:139228631-139235898	REPS1	0.348583	0.0365208	0.0657617	0.555351
chr1:14057494-14075982	PRDM2	0.38081	0.0344771	0.0621265	0.554949
chr12:48849363-48853332	#N/A	0.259701	0.028845	0.051991	0.554809
chr2:43798845-43802166	THADA	0.304425	0.0235108	0.0423769	0.554801
chr1:247319707-247323115	ZNF124	3.21343	-0.0737606	0.133064	-0.554326
chr1:100602437-100602641	TRMT13	0.510329	0.0372782	0.0673382	0.553597
chr8:118540889-118543066	MED30	0.268083	0.0231354	0.0418525	0.552785
chr15:33445248-33447246	FMN1	2.53681	-0.04724	0.0854868	-0.552601
chr8:38693679-38696064	TACC1	0.378498	0.0322878	0.058438	0.552514
chr6:151669845-151674887	AKAP12	1.25508	0.0556962	0.100915	0.551914
chr17:61228630-61315438	TANC2	0.503011	-0.0376279	0.0681941	-0.551776
chr9:125827626-125839041	RABGAP1	0.344785	0.0203062	0.036809	0.551664
chr5:72157634-72161556	TNPO1	2.6747	0.0600207	0.108834	0.551488
chr7:128655032-128658211	TNPO3	3.14291	0.0648959	0.117739	0.551185
chr2:50692579-50758568	NRXN1	0.738273	0.0409714	0.0743553	0.551022
chr16:31733946-31734674	ZNF720	2.91772	-0.0731693	0.132805	-0.550953
chrX:120224252-120227331	#N/A	2.81864	-0.060017	0.108943	-0.550901
chr9:130106513-130107756	GARNL3	2.11527	-0.0543045	0.098578	-0.550878
chr16:47345150-47347734	ITFG1	0.207904	0.0236863	0.0430075	0.550749
chr17:80842020-80869665	#N/A	0.318699	0.0198319	0.0360111	0.550715
chr3:193334966-193335626	OPA1	0.352575	0.0298222	0.0541633	0.550597
chr4:62362838-62363066	ADGRL3	0.705598	-0.0404899	0.0735528	-0.550487
chr14:23550956-23559842	ACIN1	0.404916	0.024893	0.0452257	0.550418
chr17:5211988-5250220	RABEP1	0.920067	-0.0406314	0.0738295	-0.550341
chr11:61133516-61135470	TMEM138	0.305935	0.0197101	0.0358284	0.550126
chr5:132227855-132232932	AFF4	0.56562	0.0354404	0.0644348	0.550019
chr19:50195495-50216321	CPT1C	0.198956	-0.0188979	0.0343696	-0.549842
chr20:30115286-30115853	HM13	0.578031	0.0364314	0.066266	0.549776
chr6:135360710-135363264	HBS1L	1.08715	0.040244	0.0732169	0.549655
chr9:33971648-33998862	UBAP2	1.26437	-0.0465326	0.0846869	-0.549466
chr6:73001636-73043538	RIMS1	3.23743	0.0676206	0.123075	0.549427
chr10:70246900-70267149	SLC25A16	0.502316	-0.0305082	0.0555556	-0.549147
chr16:24104111-24135302	PRKCB	0.315913	-0.0277245	0.0504929	-0.549077
chr12:27143382-27152609	TM7SF3	0.393526	0.0286488	0.0521831	0.549005
chrX:83351201-83362733	RPS6KA6	0.140233	-0.0188558	0.0343509	-0.548918
chr6:128385902-128388937	LOC101928140	0.382417	-0.0352723	0.0642966	-0.548587
chr2:39743554-39745851	LOC728730	0.252529	0.0246791	0.0450189	0.548194
chr1:46521466-46546422	LOC110117498-PIK3R3	0.758326	0.0399998	0.072983	0.548069
chr8:90734242-90737869	LOC101929709	3.92536	0.072226	0.131804	0.54798
chr6:89554075-89614674	RNGTT	0.496601	0.0366775	0.0669385	0.547929
chr22:32154531-32164849	DEPDC5	0.482	0.0250193	0.0456752	0.547767
chr16:84773914-84779279	USP10	0.141628	-0.0188061	0.0343508	-0.547473
chr14:75576387-75577074	NEK9	1.0048	-0.0365047	0.0666825	-0.54744
chr17:56772291-56787351	RAD51C	0.439143	0.0303439	0.0554508	0.547222
chr19:38834219-38835008	CATSPERG	0.18204	-0.0187919	0.034359	-0.546928
chr6:3076997-3078169	RIPK1	0.575118	-0.0342973	0.0627638	-0.54645
chr12:51173922-51203372	ATF1	1.38601	0.0529709	0.0969385	0.546438
chr13:61013821-61034674	TDRD3	0.357579	0.0274851	0.0503034	0.546385
chr18:76856475-76974038	ATP9B	0.249197	-0.0224569	0.0411269	-0.546041
chr2:214174782-214239843	SPAG16	3.82479	-0.0658042	0.120554	-0.545847
chr19:34921480-34929671	UBA2	0.915439	-0.0383898	0.0703546	-0.545661
chr10:104117795-104119192	GBF1	0.214817	-0.0217158	0.0398013	-0.545605
chr4:153332454-153333681	FBXW7	2.79062	-0.0729158	0.133776	-0.545059
chr11:118997644-118997835	HINFP	0.327703	0.0254084	0.046657	0.544578
chr8:90608647-90737869	#N/A	0.30024	-0.0217591	0.0399685	-0.544407
chr10:87614252-87615947	GRID1	0.261133	0.0226651	0.0416332	0.544399
chr2:173433468-173460751	PDK1	0.293735	0.0249897	0.0459071	0.544353
chr9:20923658-20933131	FOCAD	1.35737	-0.054596	0.100395	-0.543812
chr10:43650344-43662546	CSGALNACT2	0.27917	0.0290744	0.0534659	0.543794
chr6:76412360-76419346	SENP6	0.138212	-0.0234655	0.0431661	-0.54361
chr9:43066676-44049202	#N/A	0.754343	0.0416719	0.0766815	0.543441
chr4:48371865-48396670	SLAIN2	0.770873	-0.0421578	0.0776019	-0.543257
chr4:6349572-6382821	PPP2R2C	0.12881	-0.0186583	0.0343504	-0.543176
chr19:56918394-56925809	ZNF583	0.266487	-0.0186754	0.0343876	-0.543086
chr5:72264324-72286691	FCHO2	0.405576	-0.0317881	0.0585333	-0.543077
chr1:224868659-224927449	CNIH3	0.130427	-0.0186494	0.0343504	-0.542915
chr1:32381491-32385259	PTP4A2	0.488889	0.0348047	0.0641089	0.5429
chr4:73950965-73958017	ANKRD17	1.84645	0.0598267	0.110293	0.542437
chr16:68573660-68592471	ZFP90	0.318352	0.0195846	0.0361142	0.542297
chr7:55979308-55991392	ZNF713	0.440583	0.0275158	0.0507757	0.541909
chr3:183056587-183059418	MCF2L2	0.560523	0.0399156	0.0737083	0.541535
chr17:28003837-28004759	SSH2	2.11175	-0.0627497	0.115886	-0.541479
chr17:26459645-26499644	NLK	0.275305	-0.0191471	0.0353858	-0.541095
chr10:32740519-32770710	CCDC7	0.923539	-0.0433752	0.0801833	-0.540951
chr4:62812631-62910267	ADGRL3	0.221206	-0.0197185	0.0364766	-0.540579
chr5:56526672-56527148	GPBP1	0.409308	0.0280685	0.0519321	0.540484
chr21:33073307-33077780	SCAF4	0.308149	0.0193861	0.035875	0.540379
chr3:167319914-167345080	WDR49	0.196871	0.0228855	0.0423826	0.539975
chr7:32763124-102894562	#N/A	1.77687	0.0548487	0.101581	0.539952
chr7:64526630-64527428	CCT6P3	0.1743	-0.018539	0.0343502	-0.539706
chr2:9419445-9437574	ASAP2	0.30876	0.0212321	0.0393805	0.539153
chr1:22047528-22048257	USP48	0.29876	-0.0266618	0.0494558	-0.539102
chr19:17387303-17387718	BABAM1	0.774531	-0.0449441	0.0833828	-0.539009
chr12:95602618-95605043	FGD6	2.21099	0.064059	0.119002	0.538304
chr3:19384078-19389457	KCNH8	0.614365	0.0337795	0.0627835	0.538031
chr1:237550580-237632487	RYR2	1.17813	0.0461751	0.0858277	0.537998
chr3:57827025-57857425	SLMAP	0.31454	0.0265428	0.0493535	0.537811
chr4:144787123-145006459	#N/A	1.67562	0.0526639	0.0979519	0.537651
chr10:93185037-93221941	HECTD2	0.483536	0.0277115	0.0515507	0.537559
chr15:52876941-52885933	FAM214A	1.42861	0.0389987	0.0725713	0.537385
chr16:5077135-5078186	NAGPA	0.337311	-0.0237042	0.0441365	-0.537065
chr16:74491771-74493687	GLG1	0.977375	0.0324593	0.0604993	0.536523
chr4:113483526-113511030	ZGRF1	0.410224	0.0300151	0.0559502	0.536461
chr15:73408880-73428368	NEO1	0.12614	-0.0184224	0.0343499	-0.536317
chr9:20862576-20885229	FOCAD	0.332838	0.0195557	0.0364697	0.536216
chr6:16326624-16328701	ATXN1	11.3714	0.0830217	0.154935	0.53585
chr7:104702610-104722244	KMT2E	0.469719	-0.0370215	0.0691591	-0.535309
chr16:53878066-53922863	FTO	0.52706	-0.0374133	0.0699533	-0.534832
chr5:64096074-64100213	CWC27	0.145566	-0.0183591	0.0343497	-0.534475
chr6:70447833-70500364	LMBRD1	0.525521	0.0351526	0.0658508	0.533823
chr3:110830876-110866331	NECTIN3	0.692851	-0.0374577	0.0701831	-0.533714
chr1:243480056-243589860	SDCCAG8	1.90345	-0.053309	0.100011	-0.533031
chr10:32309949-32310215	KIF5B	0.377878	0.0311972	0.0585325	0.532989
chr3:24359848-24378862	THRB	0.48191	-0.0301454	0.0565795	-0.532798
chr2:228195341-228212100	MFF	0.124979	-0.0183	0.0343496	-0.532756
chr1:63042932-63044637	DOCK7	0.188992	0.0244254	0.0458568	0.532644
chr17:35797838-35804870	TADA2A	0.612245	-0.0318576	0.059822	-0.532539
chr6:13639794-13644961	RANBP9	0.768446	0.040484	0.0760403	0.532402
chr2:227729319-227732034	RHBDD1	0.756251	0.030942	0.0581411	0.532187
chr4:144786155-144903179	#N/A	0.284323	0.0266516	0.0500833	0.532145
chr7:126882748-126883569	GRM8	0.667089	-0.0266805	0.0501393	-0.532127
chr1:176012321-176105683	COP1	0.331026	0.021082	0.0396474	0.531738
chr19:13443682-13445307	CACNA1A	0.240594	-0.0254492	0.0478611	-0.531731
chr1:240370098-240458183	FMN2	4.25769	0.0650876	0.122509	0.531288
chr17:19812493-19813291	AKAP10	3.21078	-0.0551868	0.103914	-0.531081
chr10:16794537-16824083	RSU1	0.309815	0.0190386	0.0358526	0.531025
chr6:82923943-82924546	IBTK	2.23335	0.0533968	0.100606	0.530752
chr11:11348632-11362551	GALNT18	0.744718	0.0403731	0.0761116	0.530446
chr5:36211945-36227667	NADK2	1.28316	0.0560809	0.105814	0.529995
chr8:42317413-42330172	SLC20A2	0.647698	-0.0388987	0.0734215	-0.529801
chr1:63018402-63044637	DOCK7	0.525404	0.0310755	0.0587128	0.52928
chr7:99621041-99621930	ZKSCAN1	2.84423	0.0759699	0.14357	0.529148
chr19:40747844-40748594	AKT2	0.167254	-0.025805	0.0487925	-0.528872
chr22:40749076-40750331	ADSL	0.644252	0.0371495	0.0702907	0.528513
chr1:240370098-240497529	FMN2	1.62679	-0.0498243	0.0942728	-0.528512
chrX:110406142-110416309	PAK3	0.342935	-0.0267933	0.0507362	-0.52809
chr1:15956819-15978390	DDI2	0.429726	0.0237481	0.045039	0.527279
chr7:31815277-31855768	#N/A	0.312518	0.0228864	0.0434272	0.527006
chr12:28458581-28637098	CCDC91	0.432237	0.0271518	0.0515215	0.527
chr11:18305341-18307006	HPS5	0.763472	-0.0369742	0.0701642	-0.526966
chr2:152709961-152717334	CACNB4	0.474553	-0.0316515	0.0600728	-0.526887
chr2:44436348-44436466	PPM1B	0.203773	0.0262332	0.0497926	0.52685
chr9:19290701-19316837	DENND4C	0.57176	-0.0318509	0.060458	-0.526826
chr5:80063751-80088663	MSH3	0.32589	-0.0209168	0.0397079	-0.526768
chr5:77711343-77717784	SCAMP1	0.123334	-0.0180934	0.0343491	-0.526751
chr10:103916775-103917971	NOLC1	0.230843	-0.0229715	0.0436401	-0.526386
chr10:86177526-86198463	CCSER2	0.378325	0.0232451	0.0441621	0.526358
chr7:1997263-2054277	MAD1L1	0.12275	-0.0180743	0.0343491	-0.526196
chr10:90661412-90682193	STAMBPL1	1.76418	0.0565591	0.107548	0.525899
chr15:33149215-33384404	FMN1	0.451501	0.024919	0.0473895	0.525833
chr1:243675625-243736350	AKT3	0.676788	0.0465783	0.0886238	0.525573
chr12:27872740-27877119	MRPS35	0.217798	0.0247161	0.0470296	0.525544
chr1:31810021-31821821	ZCCHC17	0.165735	-0.0180566	0.0343593	-0.525523
chr16:49764681-49856649	ZNF423	0.248891	0.0217863	0.0414614	0.525458
chr9:8517847-8528779	PTPRD	0.213203	-0.021287	0.0405225	-0.525314
chr6:137015277-137018525	MAP3K5	0.322774	0.0281597	0.0536513	0.524865
chr11:83770357-83784311	DLG2	0.77707	0.0385426	0.073447	0.524767
chr4:128995614-129043343	LARP1B	0.571035	0.0384391	0.073297	0.52443
chr6:56846508-56880151	BEND6	0.322392	0.0300064	0.0572641	0.524
chr3:17051165-17084441	PLCL2	0.323541	-0.0212132	0.0405162	-0.523574
chr4:109672091-109677648	ETNPPL	0.785597	0.0358577	0.0685381	0.523179
chr19:24288741-24289445	ZNF254	0.159879	-0.0179644	0.0343525	-0.522944
chr10:69726439-69773943	HERC4	1.32136	0.0494846	0.0946674	0.52272
chr4:4314767-4317697	ZBTB49	0.188999	-0.0202433	0.0387312	-0.522662
chr12:1136913-1137738	ERC1	0.260796	0.0214756	0.0410936	0.522602
chr15:59487659-59510286	MYO1E	0.136922	-0.0179465	0.0343488	-0.522479
chr12:24366276-24521573	SOX5	0.435973	-0.022439	0.0429708	-0.522191
chr4:156696119-156698794	GUCY1B1	4.97689	0.0654641	0.125418	0.521968
chr1:229599289-229601266	NUP133	0.212694	0.0243341	0.0466283	0.521873
chr7:144320258-144463044	TPK1	0.62676	-0.0295161	0.0566059	-0.521431
chr1:28362054-28374937	EYA3	0.60413	0.0333378	0.0639572	0.521252
chr1:172356272-172357949	DNM3	0.921776	0.0426487	0.0818341	0.521161
chr1:145015859-145021167	LOC100996724	0.860393	-0.036845	0.0707477	-0.520794
chr8:18622958-18662408	PSD3	4.82293	-0.0732906	0.140791	-0.520565
chr6:158733082-158735300	#N/A	6.74608	-0.0772625	0.148517	-0.520227
chr3:196118683-196129885	UBXN7	0.577874	0.0424582	0.0816352	0.520097
chr7:90585011-90613556	CDK14	0.266904	0.0232421	0.0447024	0.51993
chr9:115200710-115204050	HSDL2	0.360206	0.0259471	0.0499852	0.519095
chr11:7324269-7335172	SYT9	0.342433	-0.0228252	0.0439924	-0.518843
chr5:88201025-88261732	MEF2C-AS1	2.54541	0.0629246	0.121335	0.518603
chr13:61013821-61041513	TDRD3	1.838	0.0512992	0.0990464	0.517931
chr20:39721111-39729993	TOP1	3.01499	0.0665239	0.128512	0.517647
chr10:116975454-117075246	ATRNL1	0.292788	0.0235559	0.0455112	0.517585
chr15:83221229-83226736	CPEB1	0.310098	-0.0236778	0.04575	-0.517548
chr9:127670655-127674305	GOLGA1	0.973716	0.0376708	0.0728345	0.517211
chr9:138741982-138758382	CAMSAP1	0.447259	0.0249108	0.0481656	0.517191
chr18:51804072-51813781	POLI	3.71416	0.0609122	0.117785	0.51715
chr1:42730785-42789498	FOXJ3	0.207614	-0.0185993	0.0359782	-0.51696
chr6:76412360-76421132	SENP6	0.649768	0.0326284	0.0631474	0.516702
chr3:182804480-182810333	MCCC1	1.77719	-0.0446864	0.0865438	-0.516345
chr3:51101878-51127815	DOCK3	0.134667	-0.0177025	0.0343482	-0.515383
chr15:52161413-52194233	TMOD3	1.57955	-0.0498914	0.0968175	-0.515314
chr19:46357432-46357765	SYMPK	1.88571	-0.0554426	0.107712	-0.514732
chr2:215632205-215646233	BARD1	0.56239	0.0301294	0.0585553	0.514546
chr1:196342269-196448368	KCNT2	0.213555	-0.0207205	0.0402758	-0.514466
chr6:159001971-159010814	TMEM181	7.09973	-0.0737183	0.143376	-0.51416
chr21:40648098-40650739	BRWD1	0.420879	0.0291599	0.0567353	0.513965
chrX:67316711-67421552	OPHN1	0.176966	-0.0177791	0.0346239	-0.51349
chr7:103801519-103844682	ORC5	1.35878	0.043798	0.0852956	0.513485
chr6:90082155-90097309	RRAGD	0.22733	0.0225091	0.0438452	0.513377
chr8:8849057-8851764	#N/A	0.842874	-0.0367969	0.0716877	-0.513294
chr18:8113483-8143777	PTPRM	2.55897	-0.0595513	0.116341	-0.511867
chr2:24787163-24881635	#N/A	1.05196	-0.034844	0.0680903	-0.511731
chr1:67108492-67161176	SGIP1	0.49765	0.0241631	0.047224	0.51167
chr7:14647058-14758310	DGKB	0.886789	0.0374218	0.073171	0.51143
chr7:6472467-6476164	DAGLB	0.253054	0.0193309	0.0378111	0.511249
chr2:190656515-190717503	PMS1	0.118271	-0.0175564	0.0343478	-0.511134
chr4:54280781-54294350	FIP1L1	0.99437	-0.0453086	0.0887007	-0.510803
chr16:19656156-19663412	VPS35L	0.265608	0.0215895	0.042316	0.510197
chr8:141828375-141900868	PTK2	3.94732	0.0650617	0.127541	0.510124
chr16:14687157-14698083	PARN	2.26959	-0.0502484	0.0985781	-0.509732
chr13:61013821-61068709	TDRD3	0.450235	-0.0284361	0.0557919	-0.509682
chr20:2967410-2969120	PTPRA	0.915014	0.0399503	0.0784324	0.509359
chr12:70193988-70195501	RAB3IP	3.03585	0.0578561	0.113744	0.508652
chr7:14216463-14217776	DGKB	0.261072	-0.0193356	0.0380221	-0.508538
chr14:101402108-101415933	MEG8	0.520018	-0.0282027	0.0554699	-0.508432
chr7:137206611-137308300	DGKI	0.520234	-0.0303209	0.0597261	-0.507666
chr9:103261046-103323802	MSANTD3-TMEFF1	0.420678	0.0259556	0.0511312	0.507628
chr1:42094419-42094618	HIVEP3	0.630125	0.0255789	0.0503946	0.507572
chr3:170875248-170885059	TNIK	0.804957	0.0425172	0.0837662	0.50757
chr1:94360169-94367225	GCLM	0.738553	-0.032271	0.063586	-0.507516
chr20:2944917-2945848	PTPRA	2.94451	0.0670298	0.132155	0.507205
chr9:113734352-113773970	LPAR1	0.519678	0.0287121	0.0566669	0.506682
chr7:23015828-23030758	FAM126A	0.334016	0.0286799	0.0566128	0.506597
chr3:27424643-27465643	SLC4A7	1.7817	-0.0590128	0.116633	-0.505968
chr1:230798886-230810870	COG2	0.920435	0.0458339	0.0906095	0.50584
chr2:54278094-54284497	ACYP2	1.67607	0.0354754	0.0701471	0.505729
chr16:21272574-21273479	CRYM	0.442438	0.0261225	0.0516573	0.505688
chr3:32757716-32758729	CNOT10	1.07869	0.0311391	0.0616231	0.505315
chr16:69189773-69201088	UTP4	0.687507	0.035402	0.070074	0.505208
chr15:67984816-67995746	MAP2K5	0.358104	-0.0337155	0.066737	-0.5052
chr12:2929251-2930958	ITFG2	0.399453	0.0215217	0.0426052	0.505144
chr9:5968018-5988545	KIAA2026	4.69099	0.0690922	0.136784	0.505118
chr15:65471271-65472542	CLPX	0.436871	-0.0331794	0.0656868	-0.505115
chr19:34921480-34925873	UBA2	0.716517	-0.0353514	0.0700262	-0.504831
chr12:27867712-27890541	MRPS35	1.94963	0.0461513	0.0914432	0.504699
chr16:29845053-29845387	MVP	0.398336	0.0259166	0.0514115	0.504101
chr2:227729319-227779067	RHBDD1	5.02505	-0.071195	0.141252	-0.50403
chr8:124440163-124442273	WDYHV1	0.208771	-0.0198757	0.0394556	-0.503748
chr10:116879948-117185812	ATRNL1	1.07778	0.0456996	0.0907315	0.503679
chr1:172520651-172526934	SUCO	0.284697	0.021177	0.0420576	0.503525
chr1:25678116-25683344	TMEM50A	0.232082	0.0185602	0.0368641	0.503477
chr5:64084777-64100213	CWC27	2.79594	-0.0608794	0.120952	-0.503335
chr17:64001807-64066119	CEP112	0.311184	0.0249176	0.0495227	0.503155
chr9:125719289-125761045	RABGAP1	0.28521	-0.0264704	0.0526443	-0.502815
chr7:22165221-22206766	RAPGEF5	0.252964	0.0190075	0.0378234	0.502532
chr5:83476210-83476339	EDIL3	0.262143	0.0191107	0.0380374	0.502419
chrX:76907603-76912143	ATRX	0.419422	0.0241059	0.0479893	0.502319
chr1:60294451-60309270	HOOK1	0.114803	-0.0172422	0.0343471	-0.501999
chr3:183097084-183107567	MCF2L2	2.14835	-0.0575188	0.114591	-0.50195
chr5:172535626-172539382	CREBRF	0.796012	-0.0338047	0.0673497	-0.501929
chr12:112513481-112516545	NAA25	0.344346	-0.0238927	0.0476084	-0.50186
chr6:87925620-87955362	ZNF292	0.622061	0.0350415	0.0698301	0.50181
chr10:75147446-75148172	ANXA7	0.290701	0.0177848	0.035448	0.501716
chrX:19626055-19705809	SH3KBP1	0.249829	0.0280217	0.0559095	0.501197
chr10:104851320-104855737	NT5C2	0.168308	-0.0172124	0.034347	-0.501132
chr22:28692185-28693840	TTC28	3.12933	-0.0662374	0.132186	-0.501092
chr14:71880664-71996087	SIPA1L1	1.1408	0.0428257	0.0854988	0.500892
chr5:153085256-153085627	GRIA1	0.191182	-0.0212223	0.0423872	-0.500677
chr6:62362159-62417308	KHDRBS2	0.958663	0.0429102	0.0857194	0.500589
chr4:114095571-114120265	ANK2	0.761992	0.0335959	0.0671129	0.500588
chr5:130840318-130883883	RAPGEF6	0.232991	0.0184933	0.0369493	0.500505
chr6:30618770-30619243	C6orf136	0.992718	0.0398795	0.0797096	0.50031
chr12:123983090-123984083	RILPL1	0.911456	-0.0305724	0.0611156	-0.500239
chr3:57276883-57282379	APPL1	1.7012	-0.0541691	0.108347	-0.499962
chr8:131104218-131193126	ASAP1	0.176077	-0.0173057	0.0346822	-0.498978
chr12:111923074-111948386	ATXN2	0.186419	-0.0175522	0.0351853	-0.49885
chr8:67716609-67734694	C8orf44-SGK3	0.248645	0.0187804	0.0376496	0.498822
chr6:35586872-35610620	FKBP5	0.425622	-0.0290406	0.0582268	-0.498751
chr12:20076131-20097478	#N/A	0.188034	-0.0192734	0.0386609	-0.498524
chr15:101104896-101105470	#N/A	7.26057	-0.0689462	0.138375	-0.498258
chr12:88504978-88524995	CEP290	0.988679	0.0364974	0.073263	0.49817
chrX:37892786-37893261	SYTL5	0.552777	-0.0366521	0.0735845	-0.498095
chr17:62289933-62291602	TEX2	1.06161	-0.0393203	0.0790724	-0.497269
chr2:179981394-179982340	SESTD1	1.0831	-0.0353229	0.0710483	-0.497168
chr17:34147027-34147441	TAF15	0.34354	0.0234538	0.0471751	0.497166
chr10:105197771-105198565	PDCD11	0.699933	0.0381524	0.0767614	0.497027
chr5:80911291-80946158	SSBP2	4.7331	-0.0672913	0.135397	-0.496994
chr1:14104912-14109326	PRDM2	0.456898	0.0221836	0.0446494	0.496841
chr3:55984452-56026278	ERC2	0.875708	0.0393979	0.0793207	0.496692
chr10:103649168-103717489	ARMH3	0.706071	0.0277162	0.0558116	0.496602
chrX:21508576-21519706	CNKSR2	0.119831	-0.0170473	0.0343466	-0.496332
chr11:72695132-72700142	FCHSD2	1.38205	-0.051777	0.104323	-0.496315
chr16:53907697-53968021	FTO	4.01246	-0.0589887	0.11888	-0.496205
chr9:3330258-3395596	RFX3	0.303301	-0.0281734	0.0567785	-0.496199
chr6:99887644-99913012	USP45	7.73088	0.0757564	0.152681	0.496176
chr16:16103632-16110478	ABCC1	0.370763	0.0222995	0.044944	0.496163
chr13:53095193-53096930	#N/A	0.262339	0.017062	0.0343886	0.496154
chr10:128768965-128788867	DOCK1	0.60646	-0.0345949	0.069729	-0.496133
chr9:2943564-3014177	#N/A	0.357627	0.0236046	0.0475792	0.496112
chr2:149215771-149228030	MBD5	0.644324	0.028262	0.0569747	0.496045
chr11:128932174-128936763	ARHGAP32	0.708119	-0.0417082	0.0841203	-0.495817
chr1:108690900-108703915	SLC25A24	0.383396	0.021806	0.044008	0.495501
chr16:4727463-4730098	MGRN1	0.30154	0.0193069	0.0389756	0.495358
chrX:67266835-67293141	OPHN1	0.432339	0.0269992	0.0545233	0.495186
chr7:14652964-14775819	DGKB	0.230437	0.0182482	0.0368518	0.495178
chr1:233482187-233490757	MAP3K21	0.274925	0.0173238	0.034994	0.495049
chr20:16474935-16496309	KIF16B	0.318392	0.0282903	0.0571659	0.49488
chr14:24371783-24381580	#N/A	0.468065	0.0223474	0.0451646	0.494798
chr6:107824860-107854814	SOBP	1.49667	-0.0502568	0.101629	-0.494515
chr10:27403449-27410377	YME1L1	0.272942	0.0224619	0.0454255	0.494477
chr15:84245334-84257523	SH3GL3	0.283727	0.0169941	0.0343879	0.49419
chr4:2986239-3031136	GRK4	0.720917	0.0369017	0.074757	0.493623
chr2:7154584-7170346	RNF144A	0.966685	0.0379856	0.0769875	0.493399
chr14:89628044-89629313	FOXN3	0.257773	0.0169601	0.0343875	0.493206
chr9:136302868-136303486	ADAMTS13	0.291833	-0.0213528	0.0433127	-0.492992
chr18:13048857-13059311	CEP192	0.247837	0.0185225	0.0375738	0.492963
chr1:246490502-246498776	SMYD3	0.96784	0.0345947	0.0702387	0.492531
chrX:149983334-149984551	CD99L2	0.329553	-0.0226579	0.0460177	-0.492374
chr2:63711737-63720074	WDPCP	0.873587	-0.0397404	0.0807158	-0.49235
chr9:86292641-86301070	UBQLN1	0.463777	0.0302931	0.0615387	0.492261
chr9:36375930-36376124	RNF38	0.343787	-0.0252005	0.051204	-0.492158
chr19:23521528-23545527	#N/A	0.467194	0.0236696	0.0481005	0.492086
chr12:69047891-69050997	RAP1B	0.25726	0.0169125	0.0343869	0.491829
chr5:138979956-139003046	UBE2D2	0.248231	0.0220994	0.0449497	0.491648
chr13:76134888-76143643	UCHL3	1.65859	-0.0454964	0.0925979	-0.491333
chr7:152007050-152055760	KMT2C	0.538485	0.0330046	0.0672001	0.491139
chr11:85692787-85693046	PICALM	0.698556	0.0315476	0.064256	0.490967
chr5:108203467-108219219	FER	0.259963	-0.0258082	0.0525845	-0.490795
chr9:710803-713464	KANK1	0.269967	0.0243061	0.0495353	0.490683
chr9:87635120-87637632	NTRK2	0.57985	0.0380589	0.0776042	0.490424
chr12:124158161-124175221	TCTN2	0.18828	0.0207954	0.0424554	0.489818
chr17:36933939-36943173	PIP4K2B	0.114619	-0.0168197	0.034346	-0.489712
chr7:43495895-43581597	HECW1	0.140228	-0.0168131	0.034346	-0.489522
chr10:412214-430086	DIP2C	0.268833	-0.0262756	0.0536765	-0.489518
chr7:128214773-128220148	#N/A	0.253185	0.0168164	0.0343859	0.48905
chr8:94798450-94828743	TMEM67	0.252714	0.0168104	0.0343858	0.488876
chr12:19406873-19427917	PLEKHA5	0.127372	-0.0167873	0.034346	-0.488769
chr1:115005725-115007010	TRIM33	3.08988	-0.0544046	0.111342	-0.488624
chr3:44402856-44442826	TCAIM	0.287264	-0.0209296	0.0428493	-0.488447
chr15:25315266-25315406	SNHG14	0.227986	0.0214834	0.0439842	0.488433
chr3:169866873-169896726	PHC3	0.234506	-0.018189	0.0372433	-0.488384
chr1:248023918-248031365	TRIM58	0.49404	-0.0281198	0.0575813	-0.488349
chr1:237532833-237632487	RYR2	1.13424	0.0418196	0.0856777	0.488104
chr10:70246900-70276600	SLC25A16	0.588821	0.0273059	0.0559877	0.487712
chr6:70034763-70071404	ADGRB3	0.178992	-0.0185524	0.0380625	-0.487421
chr6:149893420-149903739	GINM1	0.315132	-0.0276875	0.0568071	-0.487396
chr17:80721840-80730383	TBCD	0.309591	-0.0211198	0.0433327	-0.487388
chr7:86223484-86226365	#N/A	9.83701	0.0776099	0.159399	0.486892
chr22:50810448-50810579	PPP6R2	0.183465	-0.0167239	0.0343551	-0.486794
chr10:27821435-27822923	RAB18	1.28812	-0.0383159	0.078711	-0.486792
chr4:146791396-146824367	ZNF827	0.230515	-0.019561	0.040195	-0.486652
chr4:73956383-73958017	ANKRD17	0.871574	-0.038761	0.0796949	-0.486368
chr12:39223180-39268313	CPNE8	0.190653	0.0186987	0.0384513	0.486294
chr3:24231564-24378862	THRB	0.624821	-0.0334239	0.0687899	-0.485884
chr12:110566754-110584853	IFT81	0.253777	0.0219995	0.0452838	0.485812
chr6:69653721-69772928	ADGRB3	0.109271	-0.0166837	0.0343457	-0.485757
chr8:51449237-51503477	SNTG1	0.341913	0.0210536	0.043469	0.484335
chr4:52714370-52765544	DCUN1D4	0.190402	-0.0219485	0.0453632	-0.48384
chr10:75331178-75336119	USP54	0.584551	0.0320369	0.0662245	0.483763
chr5:109065042-109125228	MAN2A1	0.539892	0.0236202	0.0488676	0.483351
chr1:240286478-240351562	FMN2	0.27065	-0.0200885	0.0415679	-0.483271
chr20:13539654-13561628	TASP1	0.349308	0.0216805	0.0448654	0.483235
chr5:37153841-37165773	C5orf42	0.692878	0.0294397	0.061008	0.482554
chr4:48552608-48553595	FRYL	0.280544	0.0170293	0.035319	0.482159
chr10:7290509-7327916	SFMBT2	0.572069	-0.0348796	0.0723432	-0.48214
chr2:55040368-55155888	EML6	1.54475	0.0477682	0.0991305	0.481871
chr2:37105033-37121176	STRN	0.359041	0.0266	0.0552135	0.481765
chr1:78178884-78180468	USP33	0.353206	0.0213871	0.0444276	0.481391
chr1:52981562-52992045	ZCCHC11	0.831809	-0.0365306	0.0759044	-0.481272
chr6:89479492-89563483	RNGTT	0.47172	-0.0350455	0.0728733	-0.48091
chr3:44402856-44409200	TCAIM	0.186618	-0.0185135	0.0385109	-0.480733
chr17:76000250-76005778	#N/A	0.240702	0.0165251	0.0343826	0.480626
chr17:2297336-2298748	MNT	1.72286	0.0408232	0.0849405	0.480609
chr3:136117590-136141886	STAG1	0.118606	-0.0164937	0.0343453	-0.480233
chr2:32602655-32641231	BIRC6	0.548934	0.0317714	0.0661609	0.480214
chr5:770058-880004	#N/A	0.240891	0.0164938	0.0343822	0.479719
chr3:57832923-57850443	SLMAP	0.352767	0.0274766	0.0573142	0.479404
chr11:85723323-85742653	PICALM	0.389193	-0.0232624	0.0485265	-0.479375
chr1:44773981-44804994	ERI3	2.63392	0.0584807	0.122034	0.479217
chr4:109675775-109677648	ETNPPL	0.970572	0.0428134	0.0894167	0.478808
chr1:155724165-155730432	GON4L	0.200452	-0.0171713	0.0358675	-0.478744
chr18:74561481-74593468	ZNF236	2.61632	0.0543053	0.113459	0.478635
chr11:73418464-73429763	RAB6A	0.407209	0.0321212	0.0671943	0.478035
chr4:905460-907456	GAK	0.291954	0.0200716	0.0419919	0.477988
chr10:128768965-128798571	DOCK1	1.1092	-0.0397245	0.083122	-0.477905
chr14:50190591-50192487	KLHDC1	0.18959	0.0219588	0.0459678	0.477699
chr10:105330628-105344982	NEURL1	0.813628	-0.0443037	0.0928032	-0.477394
chrX:21534602-21627735	CNKSR2	0.179401	-0.0234332	0.0490958	-0.477296
chr3:47139444-47147610	SETD2	0.772623	0.0325055	0.0681251	0.477144
chr2:159165944-159201830	CCDC148	1.2971	-0.0406301	0.0851877	-0.476948
chr6:28239631-28240564	ZSCAN26	1.29278	0.042122	0.0883955	0.476518
chr2:72692288-72707879	EXOC6B	0.592676	0.0239974	0.0503736	0.476388
chr7:91659208-91674527	AKAP9	0.241074	0.022946	0.048168	0.476374
chr1:41536266-41541123	SCMH1	2.51178	0.0620178	0.130205	0.476308
chr15:84228004-84257523	SH3GL3	3.88262	0.0562608	0.11812	0.476303
chr3:129546645-129557903	TMCC1	0.688356	0.0323372	0.0679739	0.47573
chr13:48947540-48955579	RB1	0.666938	-0.0284431	0.0597922	-0.4757
chr11:22242642-22261230	ANO5	0.26602	-0.0234082	0.0492097	-0.475683
chr18:18571136-18600200	ROCK1	4.04681	0.0620584	0.130504	0.475529
chr14:101413370-101417831	MEG8	0.411335	-0.0212659	0.0447345	-0.47538
chr3:27420739-27465643	SLC4A7	4.33503	-0.0540537	0.113711	-0.475361
chr14:60581417-60592541	PCNX4	0.234357	0.0191303	0.0402768	0.474969
chr17:49340634-49365564	UTP18	0.16244	-0.0213524	0.0449729	-0.474783
chr2:32339706-32353548	SPAST	0.775011	0.0366957	0.0772985	0.474727
chr1:78177431-78180468	USP33	0.234984	0.0163108	0.0343802	0.474425
chr6:56443611-56465019	DST	0.249848	0.0163099	0.0343802	0.474397
chr5:122881110-122893258	CSNK1G3	10.271	0.073509	0.155155	0.473779
chr6:90087389-90097309	RRAGD	0.429204	-0.029319	0.0619919	-0.472948
chr1:171537385-171544267	PRRC2C	0.536964	-0.0283341	0.0599212	-0.472855
chr14:91409421-91467503	RPS6KA5	0.274303	-0.024928	0.0527565	-0.47251
chr6:152650864-152653025	SYNE1	1.40848	0.0459298	0.0972363	0.472353
chr17:19698934-19708143	ULK2	0.105172	-0.0162029	0.0343446	-0.471775
chr1:25666964-25669564	TMEM50A	0.576086	-0.0360298	0.0764197	-0.471473
chr12:113266105-113285647	RPH3A	0.426979	-0.0280875	0.0596062	-0.471217
chr10:116975454-117185812	ATRNL1	0.218607	0.0186255	0.0395353	0.471112
chr6:18255961-18258636	DEK	0.284492	0.019834	0.042101	0.471105
chr22:36205826-36334945	RBFOX2	0.449495	0.0262065	0.0556284	0.471099
chr13:33306237-33320238	PDS5B	0.295217	-0.0232247	0.0493313	-0.470791
chr1:42946131-42964587	#N/A	0.224225	-0.0161628	0.0343445	-0.470609
chr1:151630710-151655921	SNX27	0.115563	-0.0161628	0.0343445	-0.470609
chr20:5157293-5159602	CDS2	0.145422	-0.0161611	0.0343519	-0.470458
chr4:62800557-62863983	ADGRL3	3.10209	-0.0517234	0.109945	-0.470446
chr17:5235243-5235447	RABEP1	0.130357	-0.0161552	0.0343445	-0.470388
chr14:103915255-103923549	MARK3	0.20642	-0.0185721	0.0394834	-0.470376
chr7:18801779-18914219	HDAC9	0.111625	-0.016152	0.0343445	-0.470293
chr8:141799572-141900868	PTK2	4.09336	-0.0538453	0.114571	-0.469971
chr9:88233897-88248289	AGTPBP1	1.36247	0.0419443	0.0892662	0.469879
chr16:81388009-81399083	GAN	0.330548	-0.022279	0.0474516	-0.469511
chr7:81964450-82039927	CACNA2D1	0.104758	-0.0161199	0.0343444	-0.469359
chr10:108458971-108469099	SORCS1	0.545373	0.0339744	0.0724617	0.46886
chr9:33960823-33989124	UBAP2	0.379503	-0.0269077	0.0574057	-0.468729
chr20:34304661-34320057	RBM39	0.11534	-0.0160955	0.0343444	-0.468651
chr7:152007050-152012423	KMT2C	1.81376	-0.0499414	0.106587	-0.468551
chr1:63294710-63307218	ATG4C	0.227599	0.0161016	0.0343782	0.468366
chr18:76886266-77037196	ATP9B	0.327389	0.0215429	0.0460247	0.468073
chr14:91339975-91372643	RPS6KA5	0.33391	0.0191529	0.0409208	0.468047
chr3:51474985-51477919	DCAF1	0.117781	-0.0160686	0.0343478	-0.467821
chr9:19356969-19358158	DENND4C	0.454837	0.0262134	0.0560416	0.46775
chr6:130505247-130505768	SAMD3	0.316694	-0.0218955	0.0468381	-0.467472
chr1:21415630-21437876	EIF4G3	2.34333	-0.0537892	0.115096	-0.467341
chr8:131164981-131181313	ASAP1	2.6698	-0.0541524	0.115961	-0.466989
chr1:70639147-70654956	LRRC40	0.103933	-0.0160371	0.0343442	-0.466953
chr1:243579003-243589860	SDCCAG8	2.4663	-0.0548456	0.117503	-0.46676
chr11:94178975-94180604	MRE11	0.234101	0.0189084	0.0405127	0.466727
chr9:99083279-99086451	SLC35D2	0.245486	0.0191391	0.0410125	0.466666
chr3:71733722-71748859	EIF4E3	0.103825	-0.0160251	0.0343442	-0.466602
chr2:32339706-32341281	SPAST	2.78488	-0.0473959	0.101585	-0.466561
chr2:209209834-209212747	PIKFYVE	0.79127	-0.0300218	0.0643614	-0.466456
chr16:23632682-23634451	PALB2	0.25444	0.0160335	0.0343775	0.466395
chr13:44058144-44080362	ENOX1	1.85859	-0.0519425	0.11139	-0.466313
chr1:121484972-121485311	#N/A	0.148408	-0.0203376	0.0436189	-0.466258
chr6:157405795-157454341	ARID1B	0.584215	-0.0296535	0.0636285	-0.466041
[truncated: 9,926 more rows]

## Sheet: legend
Dataset EV6: List of all DE circRNAs in brain tissues from PD and healthy individuals identified 24 DE circRNAs
