# Supplementary material for: A Parkinson's disease CircRNAs Resource reveals a link between circSLC8A1 and oxidative stress
Source: EMBO Mol Med. 2020 Jul 26;12(9):e11942. doi: 10.15252/emmm.201911942 (PMC7507321; doi:10.15252/emmm.201911942)
Supplement: Supplementary file 9 — Dataset EV7 [file EMMM-12-e11942-s009.xlsx]

## Sheet: Sheet1
Supplementary Table VII: Coordinates and sequences of 6 CLIP sites for 2nd exon of SLC8A1:
		start	end	length
human	circSLC8A1	40655612	40657444	1832
1	chr2	40655834	40655884	50
2	chr2	40656296	40656395	99
3	chr2	40656470	40656524	54
4	chr2	40656825	40656905	80
5	chr2	40657008	40657101	93
6	chr2	40657244	40657317	73
		start	end	length
murine	circSLC8A1	81907335	81909676	2341
1	chr17	82047284	82047334	50
2	chr17	82047972	82048018	46
3	chr17	82048206	82048241	35
4	chr17	82048375	82048438	63
5	chr17	82048768	82048842	74
Human Ago2 sites*
1) AATCATGTTTCTACACTTGCTTGCCTCGGATCTCCCTCCACTGCCACTGTA
2) AGAGCAATTAATAGAATTAGCTAACTACCAAGTCCTAAGTCAGCAGCAAAAAAGTAGAGCATTTTATCGCATTCAAGCTACTCGCCTCATGACTGGAGCT
3) TGTTGAAAATTTCTTAGATGGTGCTCTGGTTCTGGAGGTGGATGAGAGGGACCAA
4) GGGAAGTGCTGCATTCAATATGTTCATCATTATTGCACTCTGTGTTTATGTGGTGCCTGACGGAGAGACAAGGAAGATTAA
5) CATCTCAAGAAAAAGAAATAACCATAAAGAAACCCAATGGAGAGACCACCAAGACAACTGTGAGGATCTGGAATGAAACAGTTTCTAACCTGAC
6) CTGAGACAGAAATGGAAGGAGAAGGAAATGAAACTGGTGAATGTACTGGATCATATTACTGTAAGAAAGGGGTG
Mouse Ago2 sites*
1) ATTTGAGGAACCCGTGACTCACGTGAGCGAGAGCATTGGCATCATGGAGGT
2) TGAGAGGGACCAAGATGATGAGGAAGCCAGGCGTGAGATGGCAAGGA
3) TCTTCTTCTTTCCCATCTGCGTTGTGTTCGCGTGGG
4) AAGTGCTGCCTTTAACATGTTCATCATAATCGCACTCTGTGTTTACGTGGTCCCTGATGGAGAG
5) GCAGAAACAGGAGGAAATGAAACCACTGAATGTACTGGCTCATATTACTGTAAGAAAGGGGTGATCTTGCCCATT
*Exact sequences are marked in color
Example of circSLC8A1 unique junction read from Ago2-CLIP (underlined small letter marks the junction site): GAGGACTTGTGGAGAGCTCGAATTCCAGAATGATGAAATTGtTAGGTTGTGACAGTTGGAAGTGTCATGTACAACATGCGGCGATTAAGTTACGCTCGC

## Sheet: legend
Dataset EV7: Coordinates and sequences of 6 CLIP sites for 2nd exon of SLC8A1 from mouse and human
Example of circSLC8A1 unique junction read from Ago2-CLIP
