# Supplementary material for: A Parkinson's disease CircRNAs Resource reveals a link between circSLC8A1 and oxidative stress
Source: EMBO Mol Med. 2020 Jul 26;12(9):e11942. doi: 10.15252/emmm.201911942 (PMC7507321; doi:10.15252/emmm.201911942)
Supplement: Supplementary file 10 — Dataset EV8 [file EMMM-12-e11942-s010.xlsx]

## Sheet: Molar calculations
	MW	Initial	dilution	Concentration	Concentration	MW
	(kDa)	concentration	that came	in cycle 26/29	in cycle 26/29	(g/mol)
		(ng/uL)	in cycle 26/29*	(fg/uL)	(g/L)
	circSLC8A1	33767.8	18	80000000	0.225	2.25e-10	33800000	6.66	aM
	miR-128	6.76	0.74	3200000000	0.00023	2.31e-13	6760	34.21	aM
					number of sites on the circRNA
								7
					ratio miRNA/circRNA sites			0.73
	*cycle 26 was used for circSLC8A1 as the average cycle detected in SH-SY cells and in SN
	*cycle 29 was used for miR-128 as the aveage cycle in SH-SY cells and in SN

## Sheet: legend
Dataset EV8: stoichiometry measurement and calculations for the qPCR cycles we detected for circSLC8A1 and miR-128
including calibrations and full calculations

## Sheet: circ log 
Well	Fluor	Target	Content	Sample	Cq	Cq Mean	Cq Std. Dev
A01	SYBR	circSLC8A1	Unkn-1	I	1.18	1.21	0.047
A02	SYBR	circSLC8A1	Unkn-1	I	N/A	0	0
A03	SYBR	circSLC8A1	Unkn-1	I	1.25	1.21	0.047
B01	SYBR	circSLC8A1	Unkn-2	D	6.82	6.57	0.224
B02	SYBR	circSLC8A1	Unkn-2	D	6.4	6.57	0.224
B03	SYBR	circSLC8A1	Unkn-2	D	6.48	6.57	0.224
C01	SYBR	circSLC8A1	Unkn-3	K	10.02	9.97	0.057
C02	SYBR	circSLC8A1	Unkn-3	K	9.99	9.97	0.057
C03	SYBR	circSLC8A1	Unkn-3	K	9.91	9.97	0.057
D01	SYBR	circSLC8A1	Unkn-4	IK	12.83	12.84	0.158
D02	SYBR	circSLC8A1	Unkn-4	IK	12.69	12.84	0.158
D03	SYBR	circSLC8A1	Unkn-4	IK	13.01	12.84	0.158
E01	SYBR	circSLC8A1	Unkn-5	DK	16.36	16.33	0.032
E02	SYBR	circSLC8A1	Unkn-5	DK	16.34	16.33	0.032
E03	SYBR	circSLC8A1	Unkn-5	DK	16.29	16.33	0.032
F01	SYBR	circSLC8A1	Unkn-6	M	19.58	19.45	0.132
F02	SYBR	circSLC8A1	Unkn-6	M	19.46	19.45	0.132
F03	SYBR	circSLC8A1	Unkn-6	M	19.32	19.45	0.132
G01	SYBR	circSLC8A1	Unkn-7	DM	22.5	22.57	0.11
G02	SYBR	circSLC8A1	Unkn-7	DM	22.69	22.57	0.11
G03	SYBR	circSLC8A1	Unkn-7	DM	22.51	22.57	0.11

## Sheet: circ X2 (starting at 10M)
Well	Fluor	Target	Content	Sample	Cq	Cq Mean	Cq Std. Dev
A01	SYBR	circSLC8A1	Unkn-1	10M	22.11	21.98	0.147
A02	SYBR	circSLC8A1	Unkn-1	10M	22.02	21.98	0.147
A03	SYBR	circSLC8A1	Unkn-1	10M	21.82	21.98	0.147
B01	SYBR	circSLC8A1	Unkn-2	20M	24.46	24.35	0.122
B02	SYBR	circSLC8A1	Unkn-2	20M	24.22	24.35	0.122
B03	SYBR	circSLC8A1	Unkn-2	20M	24.35	24.35	0.122
C01	SYBR	circSLC8A1	Unkn-3	40M	25.41	25.32	0.129			dilution (in millions)	cycle	relative expression
C02	SYBR	circSLC8A1	Unkn-3	40M	25.37	25.32	0.129			10	21.9833	1
C03	SYBR	circSLC8A1	Unkn-3	40M	25.17	25.32	0.129			20	24.3433	5.1337
D01	SYBR	circSLC8A1	Unkn-4	80M	26.4	26.32	0.084			40	25.3167	10.0794
D02	SYBR	circSLC8A1	Unkn-4	80M	26.33	26.32	0.084			80	26.32	20.2054
D03	SYBR	circSLC8A1	Unkn-4	80M	26.23	26.32	0.084			160	27.1333	35.5062
E01	SYBR	circSLC8A1	Unkn-5	160M	27.17	27.13	0.036			320	28.2167	75.2351
E02	SYBR	circSLC8A1	Unkn-5	160M	27.1	27.13	0.036			640	29.1267	141.37
E03	SYBR	circSLC8A1	Unkn-5	160M	27.13	27.13	0.036			128	29.67	206.024
F01	SYBR	circSLC8A1	Unkn-6	320M	28.43	28.22	0.197
F02	SYBR	circSLC8A1	Unkn-6	320M	28.17	28.22	0.197
F03	SYBR	circSLC8A1	Unkn-6	320M	28.05	28.22	0.197
G01	SYBR	circSLC8A1	Unkn-7	640M	29.3	29.13	0.183
G02	SYBR	circSLC8A1	Unkn-7	640M	29.14	29.13	0.183
G03	SYBR	circSLC8A1	Unkn-7	640M	28.94	29.13	0.183
H01	SYBR	circSLC8A1	Unkn-8	1.28T	29.79	29.67	0.319
H02	SYBR	circSLC8A1	Unkn-8	1.28T	29.91	29.67	0.319
H03	SYBR	circSLC8A1	Unkn-8	1.28T	29.31	29.67	0.319

## Sheet: miRNA log
Well	Fluor	Target	Content	Sample	Cq	Cq Mean	Cq Std. Dev
A01	FAM	MIR128	Unkn-1	X10	7.66	7.9	0.228
A02	FAM	MIR128	Unkn-1	X10	7.94	7.9	0.228
A03	FAM	MIR128	Unkn-1	X10	8.11	7.9	0.228
B01	FAM	MIR128	Unkn-2	X100	8.92	8.89	0.038
B03	FAM	MIR128	Unkn-2	X100	8.86	8.89	0.038
C01	FAM	MIR128	Unkn-3	XK	9.27	9.16	0.151
C03	FAM	MIR128	Unkn-3	XK	9.05	9.16	0.151		X10K	10.9467	10000	1
D01	FAM	MIR128	Unkn-4	X10K	10.96	10.95	0.011		X100K	13.95	100000	8.01851
D02	FAM	MIR128	Unkn-4	X10K	10.94	10.95	0.011		XM	16.2867	1000000	40.5042
D03	FAM	MIR128	Unkn-4	X10K	10.94	10.95	0.011		X10M	19.0933	10000000	283.394
E01	FAM	MIR128	Unkn-5	X100K	14.18	13.95	0.202		X100M	21.5467	100000000	1552.09
E02	FAM	MIR128	Unkn-5	X100K	13.88	13.95	0.202
E03	FAM	MIR128	Unkn-5	X100K	13.79	13.95	0.202
F01	FAM	MIR128	Unkn-6	XM	16.37	16.29	0.125
F02	FAM	MIR128	Unkn-6	XM	16.35	16.29	0.125
F03	FAM	MIR128	Unkn-6	XM	16.14	16.29	0.125
G01	FAM	MIR128	Unkn-7	X10M	19.29	19.1	0.182
G02	FAM	MIR128	Unkn-7	X10M	19.06	19.1	0.182
G03	FAM	MIR128	Unkn-7	X10M	18.93	19.1	0.182
H01	FAM	MIR128	Unkn-8	X100M	21.71	21.55	0.14
H02	FAM	MIR128	Unkn-8	X100M	21.45	21.55	0.14
H03	FAM	MIR128	Unkn-8	X100M	21.48	21.55	0.14

## Sheet: miRNA X2 (starting at 100M)
Well	Fluor	Target	Content	Sample	Cq	Cq Mean	Cq Std. Dev
A01	FAM	MIR128	Unkn-1	100M	20.39	20.15	0.268
A02	FAM	MIR128	Unkn-1	100M	19.86	20.15	0.268
A03	FAM	MIR128	Unkn-1	100M	20.2	20.15	0.268		100M	20.15		1
B01	FAM	MIR128	Unkn-2	200M	21.45	21.38	0.063		200M	21.38		2.34567
B02	FAM	MIR128	Unkn-2	200M	21.33	21.38	0.063		400M	27.3733	400	149.431
B03	FAM	MIR128	Unkn-2	200M	21.36	21.38	0.063		800M	27.5733	800	171.651
C01	FAM	MIR128	Unkn-3	400M	27.49	27.37	0.097		1.6T	28.36	1600	296.112
C02	FAM	MIR128	Unkn-3	400M	27.31	27.37	0.097		3.2T	29.7167	3200	758.322
C03	FAM	MIR128	Unkn-3	400M	27.32	27.37	0.097		6.4T	29.81	6400	809.002
D01	FAM	MIR128	Unkn-4	800M	27.78	27.57	0.185
D02	FAM	MIR128	Unkn-4	800M	27.43	27.57	0.185
D03	FAM	MIR128	Unkn-4	800M	27.51	27.57	0.185
E01	FAM	MIR128	Unkn-5	1.6T	28.23	28.36	0.167
E02	FAM	MIR128	Unkn-5	1.6T	28.55	28.36	0.167
E03	FAM	MIR128	Unkn-5	1.6T	28.3	28.36	0.167
F01	FAM	MIR128	Unkn-6	3.2T	29.55	29.72	0.304
F02	FAM	MIR128	Unkn-6	3.2T	29.53	29.72	0.304
F03	FAM	MIR128	Unkn-6	3.2T	30.07	29.72	0.304
G01	FAM	MIR128	Unkn-7	6.4T	30.06	29.81	0.25
G02	FAM	MIR128	Unkn-7	6.4T	29.81	29.81	0.25
G03	FAM	MIR128	Unkn-7	6.4T	29.56	29.81	0.25
