# Supplementary material for: A Parkinson's disease CircRNAs Resource reveals a link between circSLC8A1 and oxidative stress
Source: EMBO Mol Med. 2020 Jul 26;12(9):e11942. doi: 10.15252/emmm.201911942 (PMC7507321; doi:10.15252/emmm.201911942)
Supplement: Supplementary file 11 — Dataset EV9 [file EMMM-12-e11942-s011.xlsx]

## Sheet: 1.resCOR_siCIRC_vs_siCONT_full
	baseMean	log2FoldChange	lfcSE	stat	pvalue	padj
CS	4560.29	-0.140387	0.0262955	-5.33882	9.36e-08	0.00049115
SLC25A36	6057.9	0.152038	0.029976	5.072	3.94e-07	0.00103336
MYC	3260.28	-0.154361	0.032676	-4.72399	2.31e-06	0.00242828
SHANK3	1060.12	-0.210325	0.0440133	-4.77866	1.76e-06	0.00242828
TMEM123	5567.72	0.114641	0.024084	4.76007	1.94e-06	0.00242828
KTN1	9083.24	0.102804	0.022136	4.6442	3.41e-06	0.00298722
ANKRD52	2986.37	-0.150699	0.0329699	-4.57081	4.86e-06	0.00344041
SCAMP1	2826.34	0.158731	0.0350656	4.52668	5.99e-06	0.00344041
TCOF1	7894.36	-0.111055	0.0248508	-4.46886	7.86e-06	0.00344041
TOP2A	19546.3	0.110723	0.0246928	4.48402	7.33e-06	0.00344041
ZFX	2620.11	0.162613	0.0360673	4.5086	6.53e-06	0.00344041
ZNF638	6130.35	0.1151	0.0255668	4.50194	6.73e-06	0.00344041
ANLN	3238.83	0.128711	0.029383	4.38048	1.18e-05	0.0036228
ARL5A	1916.57	0.152454	0.0348859	4.37006	1.24e-05	0.0036228
ASPM	11724.5	0.119495	0.0272622	4.38319	1.17e-05	0.0036228
HSPA8	16443.7	0.117572	0.0267305	4.39844	1.09e-05	0.0036228
PRRC2A	16651.1	-0.0997377	0.0226198	-4.40931	1.04e-05	0.0036228
SESN3	1852.94	0.194833	0.0443659	4.39151	1.13e-05	0.0036228
BRD4	3830.8	-0.16024	0.0369743	-4.33383	1.47e-05	0.00404903
ATXN2L	6516.94	-0.106161	0.024593	-4.31674	1.58e-05	0.00415673
LMBRD2	1638.57	0.156505	0.036539	4.28323	1.84e-05	0.0043948
MAP4	8143.72	-0.0925402	0.0216374	-4.27687	1.9e-05	0.0043948
MATR3	12466.2	0.088917	0.0208072	4.27338	1.93e-05	0.0043948
APRT	2239.78	-0.135388	0.0319604	-4.2361	2.27e-05	0.00497507
PPRC1	2256.79	-0.145318	0.0346713	-4.1913	2.77e-05	0.0058245
PRPF8	15875.5	-0.0957338	0.0230572	-4.15201	3.3e-05	0.00665488
TNPO2	3116.24	-0.114557	0.0276689	-4.14027	3.47e-05	0.00674532
ZYX	1994.21	-0.163414	0.0397889	-4.10703	4.01e-05	0.00751457
CAD	4850.53	-0.124556	0.0307579	-4.04958	5.13e-05	0.00928875
RRP12	1232.31	-0.171696	0.0427735	-4.01408	5.97e-05	0.0104436
WDR62	1265.66	-0.16643	0.0417186	-3.98935	6.63e-05	0.0112207
AKNA	2628.46	-0.144732	0.0364865	-3.96672	7.29e-05	0.011955
USP36	1894.59	-0.143563	0.0364103	-3.94291	8.05e-05	0.0128065
BAG6	4665.37	-0.114152	0.0290411	-3.9307	8.47e-05	0.0130783
HLTF	7938.57	0.0918791	0.0234366	3.92033	8.84e-05	0.0132642
DMXL1	2614.24	0.117234	0.0302223	3.87907	0.000104858	0.0141383
FAM208A	6915.61	0.100751	0.0259757	3.87867	0.000105028	0.0141383
NEFM	1706.1	-0.277911	0.0714601	-3.88903	0.000100644	0.0141383
TMEM109	1334.3	-0.168236	0.043176	-3.89651	9.76e-05	0.0141383
HSP90AA1	26890.5	0.0876453	0.0227357	3.85496	0.000115748	0.0151919
KIAA1715	2941.8	0.126557	0.0329947	3.83568	0.00012522	0.0160342
ECT2	3680.16	0.108783	0.0284573	3.8227	0.000132	0.0165
MRPS25	2403.36	-0.128689	0.0339614	-3.78927	0.000151088	0.0184468
GABPA	1934.25	0.131696	0.0350586	3.75644	0.000172347	0.01967
MYBBP1A	2627.68	-0.162166	0.0431093	-3.76175	0.000168728	0.01967
PHIP	6083.93	0.104633	0.0278289	3.75985	0.000170013	0.01967
NCOR2	5419.35	-0.113951	0.0304328	-3.74436	0.000180855	0.0202018
PJA2	3729.42	0.1131	0.0303676	3.72435	0.00019582	0.0214178
CD164	4919.55	0.10115	0.02743	3.68756	0.000226411	0.023307
FZD3	1234.03	0.174304	0.0471878	3.69384	0.000220891	0.023307
PPDPF	1884.07	-0.158491	0.0429636	-3.68896	0.000225169	0.023307
UNC5B	3090.27	-0.131498	0.0357764	-3.67555	0.000237338	0.023962
MSI1	1158.37	-0.156052	0.0425814	-3.66481	0.000247526	0.0243121
RBM39	11154.1	0.0755311	0.0206246	3.66219	0.000250067	0.0243121
CENPF	15081.6	0.0977939	0.0267936	3.6499	0.000262339	0.0250414
CA2	1886	-0.14773	0.0406294	-3.63602	0.000276881	0.025674
NAT10	2289.75	-0.116526	0.032063	-3.63429	0.000278747	0.025674
SLC7A5	8148.83	-0.124241	0.0343016	-3.62202	0.00029231	0.0264591
AGPS	3879.32	0.0975853	0.0273078	3.57353	0.000352198	0.0266328
APPL1	3856.1	0.107805	0.0299394	3.60078	0.000317262	0.0266328
HOOK1	3840.93	0.107961	0.0301735	3.57801	0.000346216	0.0266328
MAFG	1214.9	-0.157169	0.0437991	-3.5884	0.000332716	0.0266328
2007-03-01	2746.83	0.107525	0.0298403	3.60337	0.000314118	0.0266328
MYBL2	6892.1	-0.122088	0.0341852	-3.57138	0.000355104	0.0266328
TAOK1	6566.4	0.0824297	0.0229352	3.59402	0.000325617	0.0266328
TIA1	3314.81	0.0993003	0.0277334	3.58052	0.000342905	0.0266328
TNPO1	9736.82	0.0929827	0.0259913	3.57745	0.000346959	0.0266328
TTC3	8286.4	0.100478	0.027834	3.60988	0.000306334	0.0266328
VARS	2829.52	-0.144816	0.0402738	-3.59578	0.000323425	0.0266328
ZNF770	2139.51	0.119378	0.0330769	3.60911	0.000307253	0.0266328
ATG9A	1427.56	-0.154771	0.043597	-3.55004	0.000385176	0.0284813
CREB3L2	4605.34	-0.115074	0.0324614	-3.54494	0.000392705	0.0286347
ADD3	2947.36	0.11812	0.0335372	3.52207	0.000428189	0.0289755
ARL6IP5	1837.82	0.127489	0.0361169	3.52991	0.000415698	0.0289755
NUP210	7071.28	-0.099027	0.0280744	-3.5273	0.000419815	0.0289755
RNPS1	3146.38	-0.100739	0.0286394	-3.5175	0.000435631	0.0289755
SERINC1	5981.83	0.0921431	0.0261403	3.52495	0.000423567	0.0289755
SLC25A6	9849.29	-0.0812359	0.0229906	-3.53345	0.000410178	0.0289755
SMC2	4533.09	0.0913758	0.0259792	3.51727	0.000436013	0.0289755
NCS1	1196.72	-0.153111	0.0436759	-3.50561	0.000455561	0.0291287
NRIP1	1329.86	0.137902	0.0393795	3.50188	0.000461994	0.0291287
RLF	1825.91	0.13932	0.039811	3.49954	0.000466059	0.0291287
TMEM106B	2419.84	0.118656	0.0338898	3.50122	0.00046314	0.0291287
ZDHHC21	1230.17	0.147647	0.0421132	3.50596	0.000454969	0.0291287
DVL1	1674.85	-0.13165	0.0377238	-3.48985	0.000483297	0.0295036
TTK	2056.68	0.124684	0.0357091	3.49165	0.000480048	0.0295036
IGF2BP1	8495.86	-0.0966704	0.0278238	-3.47438	0.00051203	0.0306043
MAP7D1	3049.05	-0.119469	0.0343908	-3.47388	0.000512986	0.0306043
LETM1	2289.42	-0.112134	0.0323735	-3.46377	0.000532659	0.0314209
PSIP1	8702.77	0.0816189	0.0236212	3.45532	0.00054964	0.0320623
SMU1	2845.05	0.107743	0.0312273	3.45029	0.000559989	0.032307
GTF3C2	1585.27	-0.128881	0.0374833	-3.43835	0.00058527	0.0330394
PPP1CB	5530.66	0.0924616	0.0268767	3.44022	0.000581245	0.0330394
ITGAV	2041.22	0.121459	0.0353832	3.43268	0.000597643	0.03322
MANEA	1078.5	0.146691	0.0427533	3.43111	0.000601123	0.03322
CENPE	5425.01	0.103422	0.0301818	3.42663	0.000611113	0.0334202
GNAI3	3010.27	0.101632	0.0296923	3.42282	0.000619747	0.033543
CASP8AP2	3497.03	0.101745	0.0299218	3.40037	0.000672948	0.0340462
CLOCK	1450.04	0.136034	0.0399182	3.40781	0.000654865	0.0340462
DLGAP5	2270.23	0.115485	0.033917	3.40492	0.000661829	0.0340462
FLYWCH1	1367.14	-0.131498	0.0386985	-3.39803	0.000678735	0.0340462
IFRD2	1665.34	-0.136281	0.0401161	-3.39716	0.000680886	0.0340462
MIER3	1569.47	0.125373	0.0367108	3.41516	0.000637441	0.0340462
SRP9	8701.41	0.0810945	0.0237593	3.41317	0.000642114	0.0340462
ZBTB41	1234.31	0.168767	0.049679	3.39715	0.000680923	0.0340462
TAX1BP1	3526.37	0.0954795	0.0281453	3.39237	0.000692897	0.034318
ZDBF2	4029.92	0.11254	0.033202	3.38955	0.000700063	0.0343489
CSK	2224.87	-0.122623	0.0362639	-3.38141	0.000721157	0.0347346
SKAP2	1337.61	0.141737	0.0419041	3.38242	0.000718504	0.0347346
ANP32E	7778.81	0.0877559	0.0260039	3.37472	0.000738915	0.0351933
SUB1	3326.55	0.0951471	0.0282101	3.3728	0.000744087	0.0351933
BUB1	3015.66	0.108399	0.0322741	3.35871	0.000783083	0.0360854
CCNG1	8786.42	0.0970088	0.0288444	3.36317	0.000770523	0.0360854
CEP350	5496.65	0.0877104	0.0261157	3.35853	0.000783569	0.0360854
ELMOD2	2360.68	0.115565	0.0345343	3.34639	0.000818704	0.0373556
XPO6	3830.57	-0.0916254	0.0273988	-3.34414	0.00082538	0.0373556
EP400	4939.55	-0.0960502	0.0287525	-3.34058	0.000836031	0.0375142
LARP1	14139.7	-0.0994283	0.0298424	-3.33178	0.00086292	0.0382202
SF3A2	2286.27	-0.110197	0.0330853	-3.33069	0.000866324	0.0382202
PELP1	2147.92	-0.120673	0.036279	-3.32625	0.000880241	0.0385106
SMARCA4	7484.81	-0.0925207	0.0279119	-3.31475	0.000917265	0.0395905
TFRC	3145.55	0.124466	0.0375587	3.31391	0.000920008	0.0395905
ZNF24	11284.8	0.0717722	0.0216755	3.31122	0.000928906	0.0396484
MDH2	5274.54	-0.0946567	0.0286996	-3.29819	0.000973113	0.0412003
CGGBP1	7084.23	0.0808373	0.0245636	3.29094	0.000998543	0.0419388
UBE2O	2142.47	-0.1253	0.0381113	-3.28774	0.00100994	0.0420809
CNOT7	3049.12	0.101249	0.0309006	3.27661	0.0010506	0.0434305
DYNC2H1	7912.93	0.0920149	0.028105	3.27397	0.00106047	0.0434957
CCDC18	1759.99	0.129484	0.039829	3.251	0.00115	0.0443331
CDT1	4290.97	-0.0994186	0.0306207	-3.24677	0.00116721	0.0443331
CLUH	1981.13	-0.132723	0.0409141	-3.24393	0.00117891	0.0443331
EXOC5	2775.38	0.0982344	0.0302809	3.24411	0.00117819	0.0443331
LEPR	1892.49	0.111837	0.0344907	3.24253	0.00118475	0.0443331
MED15	1713.86	-0.11697	0.0360729	-3.24261	0.0011844	0.0443331
NDC1	4136.85	0.0869982	0.026849	3.24028	0.00119413	0.0443331
NXF1	1655.85	-0.126911	0.0391556	-3.24121	0.00119023	0.0443331
SCAF1	1913.86	-0.123576	0.0379365	-3.25744	0.00112421	0.0443331
SH3BP2	1159.98	-0.13551	0.0418093	-3.24114	0.00119051	0.0443331
ST13	6584.65	0.0757091	0.0233735	3.23909	0.00119911	0.0443331
TRAM1	4558.27	0.0949075	0.0290576	3.26618	0.00109008	0.0443331
TXLNA	3455.35	-0.0984977	0.0302039	-3.26109	0.00110984	0.0443331
UPF1	3637.76	-0.110156	0.0337643	-3.26249	0.0011044	0.0443331
ACTR2	10615.9	0.0744713	0.0232576	3.20202	0.00136466	0.0444295
ARL6IP1	3600.04	0.0892395	0.0276746	3.2246	0.0012615	0.0444295
ARPC3	1809.08	0.111872	0.0348516	3.20996	0.00132753	0.0444295
CALM2	5571.86	0.0803117	0.0248814	3.22779	0.00124752	0.0444295
CECR2	2605.04	-0.103286	0.0319379	-3.23396	0.00122085	0.0444295
CENPK	1546.98	0.128584	0.0400284	3.21232	0.0013167	0.0444295
E2F2	1152.65	-0.156502	0.0488159	-3.20597	0.00134607	0.0444295
ERO1L	2909.29	0.113492	0.0353119	3.21398	0.00130907	0.0444295
NAMPT	2615.12	0.133226	0.041624	3.20069	0.00137097	0.0444295
NOP2	1845.36	-0.124606	0.0387441	-3.21613	0.0012993	0.0444295
PABPC1L	1300.94	-0.161245	0.0502594	-3.20825	0.00133545	0.0444295
PAPOLA	8404.17	0.0702001	0.0217013	3.23484	0.00121713	0.0444295
PCDH9	4018.24	0.131139	0.0406098	3.22926	0.00124113	0.0444295
PRKAA2	4443.4	0.0905092	0.0280156	3.23067	0.00123502	0.0444295
RPL28	8783.78	-0.0768421	0.0238576	-3.22086	0.00127807	0.0444295
RSF1	4375.39	0.0915705	0.0285892	3.20297	0.00136017	0.0444295
SEC13	2263.77	-0.10629	0.0330641	-3.21465	0.00130602	0.0444295
TROVE2	4284.17	0.121521	0.0377745	3.21702	0.00129532	0.0444295
XPO1	10124.4	0.0737075	0.0229253	3.21512	0.0013039	0.0444295
ZNF142	1086.91	-0.144072	0.044971	-3.20367	0.0013569	0.0444295
ZNF292	2744.89	0.134952	0.042199	3.19798	0.00138394	0.0445747
UBE2M	3335.93	-0.102311	0.032022	-3.19504	0.00139813	0.0447571
RPS2P5	9113.22	-0.0872027	0.0273165	-3.1923	0.00141143	0.0449093
AGTPBP1	4569.96	0.0889786	0.0278891	3.19045	0.00142054	0.0449266
GATAD2B	3248.8	-0.097611	0.0306477	-3.18494	0.00144784	0.0453252
SPG20	2462.87	0.10694	0.0335823	3.18443	0.00145041	0.0453252
BMI1	1528.66	0.130267	0.0409991	3.17731	0.00148646	0.0459053
RB1	2599.64	0.0986596	0.0310489	3.17755	0.00148523	0.0459053
YBX3	9459.42	-0.0759219	0.0239239	-3.17348	0.00150625	0.0462445
NSMF	1435.39	-0.122592	0.0387096	-3.16697	0.00154035	0.0470164
THOP1	2121.18	-0.103248	0.0326663	-3.16068	0.00157401	0.0474917
TRMT1L	1344.88	0.127522	0.0403305	3.16192	0.00156732	0.0474917
MBD6	1092.27	-0.14442	0.0457199	-3.15879	0.00158423	0.0475269
BDP1	5613.09	0.0808573	0.0256287	3.15496	0.00160522	0.0476797
BRWD3	1669.65	0.131505	0.0416876	3.15454	0.00160749	0.0476797
CARM1	2295.27	-0.102416	0.0326094	-3.14068	0.00168556	0.0477176
DEPDC1	4269.37	0.0926024	0.0294809	3.1411	0.00168314	0.0477176
ETAA1	1063.74	0.138929	0.0441378	3.14762	0.00164604	0.0477176
FOXC1	5677.24	0.0917621	0.0291943	3.14316	0.00167137	0.0477176
HUWE1	25024.2	-0.0706244	0.022423	-3.14965	0.00163469	0.0477176
SERBP1	35992	0.059927	0.0190194	3.15084	0.00162801	0.0477176
SMC4	11611.1	0.079895	0.0254371	3.14088	0.0016844	0.0477176
STK40	1734.02	-0.128497	0.0409249	-3.13981	0.00169057	0.0477176
TTLL12	3288.45	-0.118367	0.0376867	-3.14081	0.00168482	0.0477176
ANKRD11	8116.49	-0.0801802	0.0256451	-3.12653	0.00176881	0.048749
CBX5	15487.6	0.0703826	0.0225128	3.12633	0.00177001	0.048749
CHAF1A	3152.32	-0.100115	0.0319737	-3.13117	0.00174108	0.048749
DDX39B	4309.82	-0.105738	0.0338203	-3.12647	0.00176916	0.048749
YARS	16198.6	-0.0849957	0.0271921	-3.12575	0.00177353	0.048749
CASC5	2179.79	0.112427	0.03599	3.12385	0.00178504	0.0488096
ABCA3	1579.09	-0.122785	0.0393806	-3.1179	0.00182142	0.0492053
COPS2	2514.87	0.0999558	0.032069	3.1169	0.00182763	0.0492053
NELFA	1568.57	-0.120301	0.0385623	-3.11965	0.00181064	0.0492053
GATAD2A	3518.66	-0.110817	0.0355822	-3.11438	0.00184331	0.0493744
ZC3H11A	6678.93	0.0766592	0.0246307	3.11234	0.00185608	0.049464
ATF2	2123.55	0.100886	0.0324478	3.10918	0.00187607	0.0497442
TBC1D32	1266.92	0.138796	0.0446753	3.10678	0.00189134	0.0498972
FAM217B	1184.52	0.12402	0.0399484	3.1045	0.00190599	0.0500322
FAM199X	6231.95	0.0779323	0.0251995	3.09261	0.00198404	0.0513342
R3HDM1	2913.06	-0.0923645	0.0298503	-3.09426	0.00197305	0.0513342
TRIM2	1746.68	0.118372	0.0382773	3.09248	0.00198492	0.0513342
NUP214	2023.12	-0.10525	0.0341354	-3.08331	0.00204711	0.0526829
KDM6B	1743.63	-0.1188	0.0386035	-3.07743	0.00208791	0.0530202
OSBPL8	3773.95	0.0972346	0.0316014	3.07691	0.00209162	0.0530202
PRKAR1A	4557.07	0.0798769	0.0259709	3.07563	0.00210061	0.0530202
TET2	1507.16	0.119703	0.0388934	3.0777	0.00208601	0.0530202
MAF	1991.47	0.106591	0.0347225	3.06981	0.00214195	0.0538049
RBPJ	3366.25	0.0998861	0.0326514	3.05917	0.00221955	0.0552189
SDK2	1094.5	-0.129077	0.0422126	-3.05779	0.00222979	0.0552189
SF3A1	3508.6	-0.0943914	0.0308625	-3.05845	0.00222489	0.0552189
KIF1C	2705.4	-0.109919	0.0360605	-3.04819	0.00230221	0.0564796
PYCR2	2017.17	-0.11483	0.0376549	-3.04953	0.00229202	0.0564796
G2E3	1636.64	0.114805	0.0376889	3.04612	0.00231813	0.0566056
PANK3	8386.46	0.0799638	0.0263107	3.03922	0.00237195	0.0576081
POLR2E	1731.88	-0.106036	0.0349026	-3.03805	0.00238113	0.0576081
CLCN3	4046.4	0.0786087	0.0259032	3.03471	0.00240767	0.0576356
PDAP1	2138.19	-0.121875	0.040191	-3.0324	0.00242619	0.0576356
SLC30A6	1407.59	0.119278	0.0392887	3.03593	0.00239793	0.0576356
ZNF703	9535.52	-0.0920323	0.0303438	-3.03299	0.00242144	0.0576356
COTL1	1693.89	-0.132835	0.0438462	-3.02957	0.00244903	0.0579161
MOGS	1296.76	-0.127453	0.0421849	-3.0213	0.00251691	0.0589901
SLC35F5	1748.51	0.148594	0.0491708	3.022	0.00251114	0.0589901
ARID4B	3563.14	0.0823424	0.0272971	3.01653	0.00255689	0.0595161
NDUFA5	1677.84	0.112688	0.0373708	3.0154	0.00256641	0.0595161
VPS13A	5986.02	0.079487	0.0263675	3.01458	0.00257336	0.0595161
TMPO	10683.7	0.0694031	0.023047	3.01137	0.00260075	0.0598856
ACADM	2707.69	0.089896	0.0298671	3.00987	0.00261362	0.0599191
SH3GL1	1668.69	-0.123074	0.0409556	-3.00507	0.00265516	0.0604164
SRPR	1977.08	-0.106552	0.0354619	-3.00469	0.00265853	0.0604164
ZNF148	2266.85	0.103237	0.0343735	3.0034	0.00266983	0.0604164
MYH9	7351.69	-0.0747043	0.0249143	-2.99845	0.0027136	0.0611433
NDUFV1	3662.43	-0.0861939	0.0287648	-2.9965	0.00273095	0.0612713
FAR1	4210.17	0.0818982	0.0273555	2.99385	0.0027548	0.0615435
ASCC2	1711.93	-0.113636	0.0381187	-2.98112	0.00287196	0.0618347
CUL5	2442.86	0.10147	0.034054	2.97967	0.00288562	0.0618347
EGLN1	3389.15	0.183551	0.0615528	2.98201	0.00286366	0.0618347
FEM1B	8116.4	0.0792316	0.0265618	2.98292	0.00285512	0.0618347
HRK	1417.15	-0.121684	0.0407768	-2.98414	0.00284375	0.0618347
PLD3	2946.19	-0.0915741	0.0307225	-2.98069	0.002876	0.0618347
PTEN	1758.05	0.109672	0.0367171	2.98694	0.00281784	0.0618347
RAD23A	3087.33	-0.101795	0.0340731	-2.98755	0.00281221	0.0618347
SRSF10	6328.95	0.069371	0.0232174	2.98789	0.00280914	0.0618347
STAG1	1442.16	0.122046	0.0409129	2.98307	0.00285374	0.0618347
DNAJC10	5883.21	0.0720226	0.0242303	2.97242	0.0029546	0.0620467
NBN	1705.57	0.110017	0.0369733	2.97559	0.00292424	0.0620467
PBX1	2396.48	0.101243	0.034042	2.97406	0.00293887	0.0620467
SLK	5359.8	0.0785447	0.026392	2.97608	0.00291961	0.0620467
USP37	1527.82	0.113033	0.0380224	2.97279	0.00295107	0.0620467
CEP290	4927.75	0.097229	0.0327574	2.96816	0.00299591	0.0624149
CHMP2B	2498.54	0.101738	0.0342761	2.9682	0.00299546	0.0624149
CEP170B	1437.25	-0.120934	0.0407679	-2.96639	0.00301313	0.0625255
WDHD1	2944.64	0.0998184	0.0337312	2.95924	0.00308403	0.0637447
ARHGAP5	3860.89	0.0880605	0.029812	2.95386	0.00313826	0.0638274
BLOC1S6	1330.26	0.120518	0.040773	2.95583	0.00311832	0.0638274
CD151	1052.25	-0.131301	0.0444768	-2.95212	0.00315604	0.0638274
EWSR1	9005.69	-0.0786563	0.0266459	-2.95191	0.00315819	0.0638274
GTPBP1	2939.31	-0.0885472	0.0299564	-2.95586	0.00311794	0.0638274
REPIN1	2268.73	-0.0983121	0.0333077	-2.95163	0.00316097	0.0638274
DEK	12341.6	0.0661844	0.0224762	2.94464	0.00323329	0.0642984
EPN1	2551.18	-0.0954664	0.032391	-2.94732	0.00320543	0.0642984
PLOD2	4412.84	0.199363	0.0676742	2.94592	0.00321998	0.0642984
UBQLN4	1624.93	-0.114377	0.0388286	-2.94569	0.00322233	0.0642984
HYOU1	4712.49	-0.0836672	0.0284921	-2.93651	0.00331931	0.0645422
IQGAP1	6440.38	0.0676771	0.0230127	2.94085	0.0032731	0.0645422
KCNC4	1065.06	-0.131829	0.0448596	-2.93869	0.00329602	0.0645422
MID1IP1	2499.14	-0.0975832	0.0332225	-2.93726	0.00331128	0.0645422
PCM1	5577.04	0.0782037	0.0266028	2.93968	0.00328547	0.0645422
R3HDM2	1459.82	-0.117828	0.0401174	-2.93709	0.00331305	0.0645422
DNAJB14	1634.16	0.12125	0.0413185	2.93452	0.00334065	0.0647173
CAPZA1	5243.66	0.0766707	0.0261754	2.92912	0.00339928	0.0650425
MICALL1	2325.79	-0.105708	0.0361113	-2.92728	0.00341938	0.0650425
POLR2A	7524.46	-0.0969457	0.0331005	-2.92883	0.00340239	0.0650425
PPP4R2	4528.15	0.0852186	0.029068	2.9317	0.00337112	0.0650425
SNX2	2494.62	0.092904	0.031732	2.92777	0.00341402	0.0650425
EPHA3	1039.15	0.13675	0.0467345	2.92611	0.00343233	0.0650531
CACNA2D1	1496.12	0.116774	0.0399571	2.92247	0.00347265	0.0655806
CIZ1	4296.73	-0.0915897	0.0313527	-2.92127	0.0034861	0.0655987
CEBPB	1637.97	-0.119053	0.0408281	-2.91595	0.00354607	0.0662522
MAZ	2839.2	-0.110296	0.0378146	-2.91676	0.00353687	0.0662522
HECTD4	3707.65	-0.093499	0.0320983	-2.91289	0.00358096	0.0664312
SLC25A46	2927.17	0.0904333	0.0310394	2.9135	0.00357398	0.0664312
CYB5R3	3043.86	-0.0928037	0.031944	-2.9052	0.00367014	0.0678459
INTS1	3561.84	-0.0844644	0.0290977	-2.90279	0.00369858	0.0681318
CHD9	3413.41	0.0844005	0.0290868	2.90167	0.00371174	0.068135
FBL	6556.68	-0.0659164	0.0227664	-2.89534	0.00378752	0.069284
KIF20B	3791.07	0.0801937	0.0277131	2.89371	0.00380718	0.0694016
ALMS1	3233.32	0.0879653	0.0304521	2.88865	0.00386903	0.0696152
CLASRP	1128.19	-0.122711	0.0424899	-2.888	0.00387705	0.0696152
LUC7L3	14678.3	0.0783279	0.0271235	2.88783	0.00387912	0.0696152
MAST2	1832.86	-0.107852	0.0373533	-2.88734	0.00388519	0.0696152
TRIP11	2554.51	0.0939095	0.0325017	2.88937	0.00386017	0.0696152
AP5M1	1823.41	0.109944	0.0381421	2.88248	0.00394554	0.0704465
TMEM56	1130.96	0.121462	0.0421529	2.88146	0.00395842	0.0704465
CSE1L	8911.1	0.0718346	0.025009	2.87235	0.0040743	0.0717788
NCSTN	2090.93	-0.0941797	0.0327813	-2.87297	0.00406632	0.0717788
SLC25A24	1831.12	0.10224	0.0355746	2.87396	0.00405363	0.0717788
MRPL19	1935.57	0.110821	0.0386639	2.86627	0.00415335	0.0729266
SF1	8322.83	-0.0841395	0.0293802	-2.86381	0.00418573	0.0732502
AURKB	1831.79	-0.100046	0.0349915	-2.85914	0.00424794	0.073355
DARS	3297.42	0.08811	0.0308096	2.85982	0.00423876	0.073355
FBXW8	1348.74	-0.116698	0.0408117	-2.85943	0.00424397	0.073355
HS2ST1	2145.53	0.107515	0.0376175	2.85812	0.00426158	0.073355
MDC1	4183.78	-0.0854921	0.0299035	-2.85894	0.00425063	0.073355
FAM126A	2489.81	0.0878128	0.0307895	2.85204	0.00434401	0.0735259
MGRN1	1263.85	-0.119481	0.0418428	-2.85547	0.00429737	0.0735259
PTPRF	6046.74	-0.0694566	0.0243464	-2.85284	0.00433302	0.0735259
PTPRU	1729.32	-0.106963	0.0375151	-2.85119	0.00435553	0.0735259
TPT1	22385.7	0.0682171	0.0239251	2.85128	0.0043544	0.0735259
ZNF777	1354.21	-0.125543	0.0440099	-2.85261	0.00433617	0.0735259
CHD7	3324.54	-0.0803353	0.0282095	-2.84781	0.00440211	0.0738879
TM9SF4	2010.73	-0.100928	0.0354433	-2.84759	0.00440513	0.0738879
MIER1	2673.45	0.112602	0.0395853	2.84453	0.00444767	0.0743639
SCAMP4	1281.36	-0.117212	0.0412646	-2.8405	0.00450423	0.0750705
LRP6	2776.68	0.0866707	0.0305593	2.83615	0.00456606	0.0751182
PIK3C2A	4232.24	0.0808089	0.0284674	2.83865	0.00453046	0.0751182
SENP7	1426.28	0.120646	0.0425403	2.83605	0.00456755	0.0751182
TMF1	2119.4	0.0937452	0.0330871	2.83328	0.00460725	0.0751182
TRIM11	1549.19	-0.106742	0.0376401	-2.83585	0.00457037	0.0751182
TRIM28	7977.11	-0.0846773	0.0298773	-2.83417	0.00459452	0.0751182
UTRN	4381.05	0.0865608	0.0305429	2.83408	0.00459585	0.0751182
LRRC59	3941.14	-0.107034	0.0378451	-2.82822	0.00468075	0.0758455
TACC1	1586.17	-0.104703	0.0370179	-2.82844	0.00467757	0.0758455
ZNF644	3846.6	0.0840246	0.0297327	2.826	0.00471332	0.0761382
APPBP2	1776.69	0.102076	0.0361598	2.8229	0.00475914	0.0763325
CAPZA2	1916.46	0.102229	0.0362189	2.82252	0.00476475	0.0763325
CPD	5469.87	0.0697029	0.0247039	2.82154	0.00477937	0.0763325
SEC62	4653.37	0.0747838	0.0265072	2.82126	0.0047835	0.0763325
CHCHD10	1265.77	-0.123259	0.0437394	-2.81802	0.00483202	0.0765782
ERGIC2	1351.37	0.11678	0.0414703	2.81599	0.00486271	0.0765782
RCN2	4201.18	0.0770368	0.0273445	2.81727	0.00484333	0.0765782
SLC33A1	2489.68	0.0907561	0.0322357	2.81539	0.00487183	0.0765782
SMG5	4555.87	-0.0802607	0.0284878	-2.81737	0.00484187	0.0765782
ARPP19	5061.15	0.0734783	0.0261334	2.81166	0.00492866	0.0767191
TMTC3	2710.41	0.091435	0.0325345	2.8104	0.00494794	0.0767191
TRPC1	1064.25	0.123249	0.0438375	2.8115	0.00493106	0.0767191
TRUB1	1632.15	0.102337	0.0363776	2.81318	0.00490548	0.0767191
XRN1	3572.29	0.0895201	0.0318575	2.81002	0.00495386	0.0767191
SAMD4B	2608.07	-0.100621	0.0358689	-2.80524	0.0050279	0.0776367
REV3L	3553.57	0.08869	0.0316313	2.80387	0.00504939	0.0777399
STAG2	12055.2	0.0823857	0.0293934	2.80286	0.00506509	0.0777536
ANKS6	1855.72	-0.107186	0.0382554	-2.80186	0.00508084	0.0777679
ANKRD12	1448.16	0.104901	0.0374842	2.79855	0.00513321	0.0777828
C4orf3	1221.28	0.118491	0.042317	2.80009	0.00510885	0.0777828
FOXM1	3044.08	-0.103154	0.0368756	-2.79736	0.00515214	0.0777828
MCM3AP	4010.78	-0.0752518	0.0269032	-2.79713	0.00515589	0.0777828
SNX6	2019.47	0.0978455	0.0349769	2.79743	0.00515105	0.0777828
SETD8	1644.7	-0.101103	0.0361681	-2.79535	0.00518437	0.0779884
PABPC4	4268.04	-0.0806483	0.0288658	-2.7939	0.00520762	0.0781144
ZNF678	2751.57	0.11377	0.0407476	2.79206	0.00523729	0.0783356
PUS7L	3268.76	0.104639	0.0375195	2.78893	0.00528818	0.078872
IP6K1	1932.03	-0.116757	0.0418878	-2.78737	0.0053137	0.0790281
LGR4	1106.24	0.116212	0.0417348	2.78453	0.00536051	0.0794992
PDCD11	3709.09	-0.0876506	0.0314961	-2.78291	0.00538743	0.0796732
RELA	1317.54	-0.119418	0.0429332	-2.78148	0.00541119	0.0797998
RNF138	4412.18	0.0841802	0.0302807	2.78	0.00543587	0.079824
SLC39A10	3082.61	0.0828301	0.0297997	2.77956	0.00544324	0.079824
SLC30A9	3781.92	0.0735664	0.0264793	2.77826	0.00546505	0.0799206
KDM5C	6495.86	-0.070952	0.0255475	-2.77726	0.00548198	0.0799456
NHLRC2	4422.84	0.0984013	0.0354456	2.77612	0.00550121	0.0800037
MAD2L1	3551.08	0.0863594	0.0311292	2.77422	0.00553335	0.0800677
MAGED1	3318.22	-0.0898296	0.032382	-2.77406	0.00553611	0.0800677
TM9SF3	8147.35	0.0632782	0.0228526	2.76898	0.00562326	0.0811046
IRAK1	6132.6	-0.106593	0.0385108	-2.76787	0.00564241	0.081158
CDK16	5909.36	-0.073567	0.026599	-2.76578	0.00567861	0.0813067
KLHDC2	1120.34	0.115484	0.0417703	2.76475	0.00569665	0.0813067
NSL1	1950.63	0.0915451	0.0331239	2.76372	0.0057147	0.0813067
RBM42	1284.12	-0.11738	0.0424617	-2.76437	0.00570321	0.0813067
DBF4B	1131.93	-0.120386	0.0435883	-2.7619	0.00574662	0.0815398
ASAP1	2137.14	-0.0910025	0.0330066	-2.7571	0.0058317	0.0824397
ROCK1	3855.2	0.0798139	0.0289543	2.75655	0.00584144	0.0824397
VAMP2	1269.04	-0.112459	0.0408267	-2.75455	0.00587726	0.0827228
ELMSAN1	1365.74	-0.116093	0.0421694	-2.75303	0.0059047	0.0828869
EPHB4	1716.75	-0.0982027	0.0357601	-2.74615	0.00602987	0.0844182
CSNK1E	14020.2	-0.0581186	0.0211925	-2.74242	0.00609884	0.0847061
ERI3	1351.92	-0.114588	0.0417682	-2.74343	0.00608002	0.0847061
KPNA5	2132.92	0.100023	0.0364639	2.74306	0.00608699	0.0847061
HAUS5	1991.88	-0.0983416	0.0358812	-2.74076	0.00612982	0.0849117
TMX1	2742.5	0.0852342	0.0311207	2.73883	0.0061659	0.0851868
DDX27	1602.85	-0.102628	0.0375011	-2.73665	0.00620675	0.0854072
NUF2	2150.26	0.0989221	0.0361524	2.73625	0.00621439	0.0854072
KIF14	2542.62	0.0839392	0.0307694	2.72801	0.00637186	0.0862172
MAN2A1	1556.46	0.106192	0.0389043	2.72957	0.00634171	0.0862172
RNF187	5213.99	-0.085791	0.0314434	-2.72843	0.00636369	0.0862172
SPTBN2	2387.23	-0.0898427	0.0329157	-2.72948	0.00634351	0.0862172
WASF2	3255.86	-0.0821517	0.0300832	-2.73081	0.00631782	0.0862172
WNK2	1211.45	-0.115317	0.0422414	-2.72996	0.00633415	0.0862172
STX7	1612.97	0.106935	0.0392243	2.72625	0.00640584	0.0864542
CD81	2927.17	-0.0837955	0.0308195	-2.71891	0.00654976	0.0881698
IQSEC1	1836.68	-0.0982239	0.0361508	-2.71706	0.00658649	0.0882119
TRIM23	1171.15	0.115745	0.0425893	2.7177	0.00657377	0.0882119
CEP97	2233.41	0.113972	0.0419929	2.71408	0.00664606	0.0885579
SLC25A39	1950.04	-0.104526	0.0385087	-2.71435	0.00664054	0.0885579
CDC42BPB	2261.24	-0.0877102	0.0323298	-2.71298	0.00666808	0.0885743
CDK1	4064.18	0.0920648	0.0339707	2.71012	0.00672587	0.0885743
ICE2	2519.03	0.0871692	0.0321531	2.71106	0.00670678	0.0885743
RANBP2	7539.04	0.077564	0.0286231	2.70984	0.00673164	0.0885743
VCAN	4763.43	0.0895883	0.0330437	2.7112	0.00670392	0.0885743
GPAA1	1335	-0.108795	0.0401922	-2.70687	0.00679211	0.0891465
ENOSF1	1597.17	-0.123834	0.0457765	-2.70518	0.0068267	0.089377
MFGE8	1411.03	-0.104906	0.0388621	-2.69944	0.00694555	0.0895413
NEK7	1798.7	0.100545	0.037218	2.70152	0.00690223	0.0895413
PLCB1	1418.63	0.102247	0.0379203	2.69638	0.0070098	0.0895413
RAD17	2006.53	0.0918306	0.0340508	2.69687	0.00699936	0.0895413
RTKN2	1338.85	0.103981	0.0385136	2.69985	0.00693705	0.0895413
SIGMAR1	4143.91	-0.0822162	0.0304552	-2.69958	0.00694276	0.0895413
SLC38A2	11156.8	0.0797844	0.029582	2.69706	0.0069954	0.0895413
TAOK2	2337.27	-0.0859045	0.0318258	-2.69921	0.00695038	0.0895413
TMED9	2662.11	-0.094582	0.0350573	-2.69792	0.00697736	0.0895413
ZC3H7B	4030.51	-0.0739892	0.0273797	-2.70234	0.00688533	0.0895413
ZMYM2	2779.34	0.0813632	0.0301979	2.69433	0.007053	0.0898744
BRD2	12781.6	-0.0558342	0.0207533	-2.69038	0.00713706	0.0903613
CUL2	1232.57	0.112969	0.0419994	2.68977	0.00715015	0.0903613
RAD54L2	2908.51	-0.103027	0.0382818	-2.69127	0.00711804	0.0903613
ZDHHC2	1423.9	0.112259	0.0417428	2.68931	0.00716006	0.0903613
BRCA2	2912.09	0.0845419	0.031491	2.68464	0.00726078	0.091344
IL6ST	2697.94	0.0911521	0.0339601	2.68409	0.00727272	0.091344
CABIN1	3836.59	-0.0837234	0.0312313	-2.68075	0.00734565	0.0916025
CUL4B	4316.68	0.0970412	0.0361833	2.68193	0.00731985	0.0916025
HSPA1B	1213.57	-0.115437	0.0430537	-2.68124	0.00733491	0.0916025
DHX37	1212.49	-0.128745	0.0480629	-2.67867	0.00739157	0.0919567
EIF3E	10609.8	0.0881904	0.0329607	2.67562	0.00745907	0.0925771
ATN1	2800.02	-0.0882451	0.0330193	-2.67253	0.00752816	0.0929983
ATP6V1G1	2160.08	0.0870343	0.0325939	2.67027	0.00757913	0.0929983
BRD3	2084.43	-0.087206	0.0326515	-2.67081	0.00756682	0.0929983
EDC4	1511.94	-0.113525	0.0424964	-2.67141	0.00755341	0.0929983
RPLP1	25144.1	-0.0523531	0.0196067	-2.67016	0.00758158	0.0929983
FOXRED2	3615.81	-0.0940751	0.0352465	-2.66906	0.00760632	0.0930843
MRPL2	1055.61	-0.114326	0.0428874	-2.66573	0.00768213	0.0935758
SLC16A1	8679.73	0.05721	0.021458	2.66614	0.00767278	0.0935758
SIN3B	1973.74	-0.0934829	0.0351597	-2.65881	0.00784178	0.0952995
AP3D1	6178.42	-0.077162	0.0290796	-2.65348	0.00796676	0.09593
PDCD5	2048.07	-0.0981952	0.0369773	-2.65556	0.00791777	0.09593
PRR14	2164.52	-0.0988659	0.0372479	-2.65427	0.007948	0.09593
ZWILCH	2032.9	0.102557	0.0386424	2.65399	0.00795453	0.09593
C21orf91	1384.26	0.10409	0.0392752	2.65027	0.00804264	0.0966221
UACA	4515.83	0.070174	0.0265537	2.64272	0.00822419	0.0985777
PDS5B	2332.25	0.084893	0.0321352	2.64174	0.00824804	0.0986383
BCR	2109.94	-0.0926174	0.0350887	-2.63952	0.00830226	0.0989392
SND1	8648.88	-0.056424	0.0213794	-2.63917	0.00831089	0.0989392
LTN1	2588.02	0.0850137	0.0322226	2.63832	0.00833175	0.0989631
PFAS	2074.23	-0.0939611	0.0356801	-2.63343	0.0084527	0.100173
CASC3	3756.74	-0.0740433	0.0281358	-2.63164	0.0084974	0.100476
LRRC40	1817.92	0.0960092	0.0365003	2.63037	0.00852925	0.100626
MARS	9288.93	-0.0761516	0.0290046	-2.6255	0.00865215	0.101847
SMAD2	1445.04	0.113246	0.0431696	2.62328	0.00870875	0.102284
DESI1	2351.51	-0.0853751	0.0325745	-2.62092	0.00876941	0.102767
VTA1	2171.28	0.0938792	0.0358587	2.61803	0.00884379	0.103407
PCNXL4	2530.16	0.0857824	0.0327931	2.61587	0.0089001	0.103565
PLS3	13462.9	0.0726322	0.0277626	2.61619	0.00889169	0.103565
UBE2S	2606.44	-0.0972279	0.0371774	-2.61524	0.00891645	0.103565
LCOR	2595.16	0.0823258	0.0315029	2.61328	0.00896786	0.103703
RRM2B	1603.38	0.112178	0.0429226	2.61348	0.00896247	0.103703
DZIP3	3420.49	0.0812528	0.0311198	2.61097	0.00902864	0.103721
GPI	3840.51	-0.0816758	0.0312792	-2.61118	0.00902291	0.103721
MIB1	8341.88	0.0711438	0.0272398	2.61176	0.00900772	0.103721
CFL1	4071.6	-0.0780115	0.029922	-2.60716	0.00912966	0.104652
CNTLN	1265.08	0.103286	0.0396389	2.60567	0.00916961	0.104881
ADRBK1	1662.07	-0.105904	0.0407092	-2.60147	0.00928258	0.105725
BBX	7343.26	0.0607661	0.0233921	2.59773	0.00938435	0.105725
ERI2	1200.93	0.112864	0.0434395	2.59818	0.00937195	0.105725
HIF1A	2421.61	0.0795284	0.0306106	2.59807	0.00937501	0.105725
PMS1	1426.28	0.10464	0.0402586	2.59919	0.00934436	0.105725
RANGAP1	4327.93	-0.0940917	0.0362103	-2.59848	0.00936382	0.105725
USP33	4355.89	0.0702176	0.0270093	2.59975	0.00932904	0.105725
SALL2	1302.3	-0.105823	0.0407562	-2.59647	0.00941859	0.105884
CTPS1	3585	-0.0713288	0.0275318	-2.59078	0.00957586	0.107192
TRIP12	6249.98	0.0609714	0.0235276	2.59149	0.00955616	0.107192
SLC6A8	2089.97	-0.105709	0.0408675	-2.58663	0.00969186	0.10826
COG5	1770.07	0.0934782	0.0362166	2.58109	0.00984901	0.109659
DNMT1	8735.24	-0.0616519	0.0238892	-2.58074	0.00985885	0.109659
GCC2	2932.22	0.074939	0.0291365	2.572	0.0101113	0.112229
GPATCH4	1327.31	-0.124695	0.0484974	-2.57118	0.0101354	0.112259
ANKRD32	1086.33	0.118925	0.0464405	2.5608	0.0104431	0.112579
ATF3	3789.7	-0.19466	0.0758927	-2.56494	0.0103194	0.112579
CCDC97	1195.89	-0.105613	0.0411684	-2.56538	0.0103062	0.112579
EMD	3068.4	-0.0857162	0.033362	-2.56928	0.0101911	0.112579
GRAMD1A	1402.23	-0.096377	0.0376271	-2.56137	0.0104261	0.112579
MAN1A2	4974.21	0.0643483	0.0251162	2.56203	0.0104062	0.112579
NAP1L1	24331.6	0.0612534	0.0238531	2.56794	0.0102304	0.112579
PDDC1	1729.39	-0.0980677	0.0382911	-2.56111	0.0104339	0.112579
RALY	1856.4	-0.0947591	0.0369408	-2.56516	0.0103129	0.112579
RNH1	1480.14	-0.099062	0.0386081	-2.56584	0.0102927	0.112579
TMEM263	2378.75	0.0814616	0.0317668	2.56436	0.0103365	0.112579
TRPM7	3001.66	0.0791903	0.0308982	2.56295	0.0103788	0.112579
WBP5	1646.79	0.0966299	0.0376418	2.56709	0.0102556	0.112579
ATXN2	2428.48	-0.0805053	0.0314538	-2.55948	0.010483	0.112778
C12orf29	1069.52	0.109967	0.0430417	2.5549	0.0106219	0.114039
GALNT1	3299.01	0.0797548	0.0312454	2.55253	0.0106945	0.114383
RIMS3	1615.34	-0.0934683	0.0366194	-2.55243	0.0106976	0.114383
SSRP1	12923.1	-0.0618927	0.0242644	-2.55076	0.0107488	0.114698
NCAPG	3947.12	0.073828	0.0289659	2.54879	0.0108096	0.114879
RC3H1	1572.52	0.120811	0.0473956	2.54898	0.0108037	0.114879
LBR	10060.2	0.0540332	0.0212088	2.54768	0.0108443	0.115016
BAZ2A	5318.93	-0.067196	0.0263897	-2.5463	0.0108872	0.115024
LIFR	1590.31	0.104492	0.041049	2.54554	0.0109108	0.115024
SP3	3335.48	0.0717515	0.0281848	2.54575	0.0109043	0.115024
CDC27	3732.74	0.0702095	0.0276049	2.54337	0.0109788	0.115508
LIN7C	2072.75	0.105004	0.0413135	2.54163	0.0110336	0.11575
SRSF4	6535.09	-0.0639626	0.0251698	-2.54124	0.0110459	0.11575
EN2	1359.77	-0.107176	0.0422509	-2.53666	0.0111915	0.116744
PTBP2	1220.55	0.106276	0.0418947	2.53674	0.011189	0.116744
SHPRH	1975.05	0.0959447	0.0378307	2.53616	0.0112074	0.116744
CASC4	1398.97	0.0943818	0.0372624	2.53289	0.0113125	0.117141
POLK	1158.03	0.116228	0.0458785	2.53339	0.0112965	0.117141
RNF126	1273.33	-0.120966	0.0477328	-2.53423	0.0112696	0.117141
SNHG3	1064.03	-0.116387	0.0459802	-2.53125	0.0113657	0.117461
ATP2B1	3385.14	0.07658	0.030291	2.52814	0.0114668	0.118041
TOP1MT	1245.48	-0.102451	0.0405166	-2.52862	0.0114512	0.118041
PNPLA8	1101.58	0.111205	0.0440381	2.52521	0.0115631	0.118798
TBL3	1086.78	-0.108742	0.0431102	-2.52243	0.0116549	0.119275
TRAPPC8	2970.4	0.0781784	0.0309919	2.52254	0.011651	0.119275
VPS35	4781.44	0.0674903	0.026779	2.52027	0.0117266	0.119776
ANGEL1	1420.62	-0.104389	0.0414363	-2.51926	0.0117602	0.119885
ITCH	2850.25	0.07425	0.0295109	2.51602	0.0118687	0.120291
KHSRP	12196.3	-0.0694381	0.0275966	-2.51619	0.0118632	0.120291
MKLN1	3198.01	0.081684	0.0324492	2.51729	0.0118262	0.120291
AKT2	2995.69	-0.079119	0.0314929	-2.51228	0.0119955	0.120396
HCFC1	5027.14	-0.0651432	0.02593	-2.51227	0.0119957	0.120396
RPL15	28642.5	0.053987	0.0214781	2.51359	0.011951	0.120396
SDCCAG3	2098.12	-0.0875723	0.0348404	-2.51353	0.011953	0.120396
TPI1	7798.29	0.069792	0.0277873	2.51166	0.0120166	0.120396
XPO5	3981.51	-0.0706962	0.0281185	-2.51423	0.0119294	0.120396
UBE2G2	4461.52	-0.0672368	0.0267903	-2.50974	0.012082	0.12082
E2F1	1732.33	-0.0963758	0.0384203	-2.50846	0.0121258	0.121028
CTDSPL2	2579.62	0.0904477	0.0360755	2.50718	0.0121698	0.121236
EEF2	126876	-0.0483571	0.0192984	-2.50576	0.0122188	0.121494
BRPF1	1271.07	-0.0990847	0.0396561	-2.4986	0.0124685	0.122128
COPE	1097.73	-0.111141	0.0444265	-2.50168	0.0123604	0.122128
MORC3	1082.89	0.110764	0.0443125	2.49961	0.0124329	0.122128
MTA1	5340.5	-0.0714975	0.0286227	-2.49793	0.0124919	0.122128
NUP54	2559.51	0.084203	0.0337076	2.49804	0.0124881	0.122128
PCNP	6922.17	0.0653568	0.0261436	2.49991	0.0124223	0.122128
PLK4	1909.98	0.0927681	0.0371195	2.49918	0.0124482	0.122128
PTPN23	1620.89	-0.0975135	0.0390353	-2.49808	0.0124867	0.122128
RNF167	1524.65	-0.0937313	0.0374574	-2.50234	0.0123375	0.122128
HOOK3	3810.63	0.101917	0.0408118	2.49725	0.012516	0.122136
UBXN7	3810.3	0.0861519	0.0345125	2.49625	0.0125514	0.122254
ARID2	2443.06	0.0804035	0.0322464	2.49341	0.0126523	0.123009
CCDC186	1340.63	0.0997719	0.0400633	2.49035	0.0127616	0.123159
NUP188	4463.33	-0.0794782	0.0319083	-2.49083	0.0127444	0.123159
PPIP5K2	1944.06	0.0840183	0.0337209	2.49158	0.0127175	0.123159
SREK1	5330.7	0.0638152	0.0256243	2.49042	0.0127593	0.123159
SF3B2	8463.15	-0.0594402	0.0238842	-2.48869	0.0128215	0.123316
TMED5	5057.24	0.0646952	0.0259967	2.4886	0.0128249	0.123316
SNRPA	2300.6	-0.0836289	0.0336151	-2.48783	0.0128524	0.123355
ABCF2	3211.85	-0.0844758	0.0339773	-2.48624	0.0129101	0.123457
ZNF768	4896.66	-0.0843757	0.0339338	-2.48648	0.0129014	0.123457
SZRD1	1488.19	-0.0989946	0.0398297	-2.48544	0.012939	0.123508
CKS2	1599.95	0.0948234	0.0381657	2.48452	0.0129728	0.123571
QKI	7366.08	0.0610433	0.0245749	2.48397	0.0129926	0.123571
LONP1	6429.74	-0.0645833	0.0260234	-2.48174	0.0130741	0.123742
MCM2	6898.22	-0.071671	0.028889	-2.48091	0.0131049	0.123742
NOLC1	8001.08	-0.0724135	0.0291882	-2.48092	0.0131045	0.123742
WRB	1184.78	0.105259	0.0423968	2.48272	0.0130382	0.123742
AEN	2395.48	-0.0989905	0.0399386	-2.47857	0.0131911	0.124053
PPP6R3	4254.67	0.0655163	0.0264343	2.47846	0.0131951	0.124053
USP53	1594.69	0.0959377	0.0387143	2.47809	0.0132086	0.124053
SRM	1705.22	-0.118557	0.047883	-2.47598	0.013287	0.124566
NDFIP2	2454.18	0.0811532	0.0327889	2.47502	0.0133228	0.124678
ARL1	2009.94	0.0857179	0.034697	2.47047	0.0134936	0.124941
DDX26B	1082.68	0.121744	0.0492337	2.47277	0.013407	0.124941
DST	8711.68	0.0614197	0.0248393	2.47268	0.0134103	0.124941
KIAA1033	1739.02	0.0895404	0.0362347	2.47112	0.013469	0.124941
LIPA	2032.73	0.085086	0.0344197	2.47202	0.0134354	0.124941
ZNF609	1951.02	-0.0874295	0.0353877	-2.47062	0.0134881	0.124941
ABCC1	1988.61	-0.083237	0.0337704	-2.46479	0.0137092	0.126177
ABCD3	2474.6	0.0766971	0.0311317	2.46364	0.0137536	0.126177
ATXN1	1436.73	0.115341	0.0467939	2.46488	0.0137059	0.126177
DYNC1I2	1784.08	0.0889043	0.036059	2.46552	0.0136813	0.126177
GGA1	2003.94	-0.0871446	0.0353787	-2.46319	0.0137705	0.126177
GPR180	2662.66	0.0871923	0.0354073	2.46255	0.0137953	0.126177
PIKFYVE	2251.26	0.0926462	0.0376216	2.46258	0.013794	0.126177
BRWD1	4656.83	0.0780459	0.0317587	2.45747	0.0139921	0.127091
PCDH7	1282	0.105145	0.0427845	2.45754	0.0139894	0.127091
PODXL2	1155.07	-0.106543	0.0433375	-2.45844	0.0139543	0.127091
RAPGEF1	1831.8	-0.0860108	0.0349945	-2.45784	0.0139776	0.127091
KMT2D	7220.87	-0.0724096	0.0295064	-2.45403	0.0141266	0.127257
MT-ND6	23373.7	-0.0705712	0.0287588	-2.4539	0.0141316	0.127257
PDHB	1571.6	0.0889147	0.0361983	2.45632	0.0140368	0.127257
PIM3	2406.88	-0.0797943	0.032514	-2.45415	0.0141219	0.127257
TTLL3	1061.13	-0.136442	0.05559	-2.45444	0.0141103	0.127257
EIF5A	3230.09	-0.0932714	0.0380455	-2.45157	0.0142233	0.127645
PSMF1	3315.95	-0.0854885	0.0348635	-2.45209	0.0142028	0.127645
NOP14	2835.39	-0.0877882	0.0358236	-2.45057	0.0142629	0.127714
NPLOC4	2519.58	-0.0751585	0.030675	-2.45015	0.0142796	0.127714
UGP2	1158.14	0.10309	0.0420999	2.44869	0.0143378	0.128016
PPM1L	1357.13	0.0969249	0.039644	2.44488	0.01449	0.128718
SNX14	1173.24	0.106361	0.0435004	2.44507	0.0144825	0.128718
VBP1	3350.52	0.0743438	0.0304076	2.44491	0.014489	0.128718
EIF3B	7485.98	-0.0666993	0.027294	-2.44374	0.014536	0.128909
BOP1	1735.49	-0.123206	0.0504507	-2.4421	0.0146021	0.129059
PCNA	8321.98	0.0581991	0.0238276	2.44251	0.0145855	0.129059
FIGNL1	2583.32	0.0807189	0.0330631	2.44136	0.0146321	0.129106
AKIRIN2	2011.44	-0.0827463	0.0339046	-2.44056	0.0146644	0.129175
CHERP	1311.83	-0.101327	0.0415325	-2.43971	0.0146989	0.129262
LNPEP	1831.56	0.0866764	0.035545	2.4385	0.0147484	0.129372
ZRANB2	9597.81	0.0670691	0.0275077	2.4382	0.0147607	0.129372
MAPK9	2489.51	0.0746186	0.0306378	2.43551	0.014871	0.130121
SCAP	3196.83	-0.0812353	0.0333674	-2.43457	0.0149094	0.13024
ZNF271P	3403.05	0.0708655	0.029117	2.43382	0.0149405	0.130295
RIF1	10034	0.0569076	0.0233948	2.43249	0.0149955	0.130558
WARS	5751.74	-0.0714644	0.0293896	-2.43162	0.0150316	0.130655
NIN	3442.54	0.0699226	0.0287681	2.43056	0.0150756	0.130821
OXR1	1563.73	0.088185	0.0363107	2.42862	0.0151563	0.131166
SLC1A5	4673.1	-0.0742314	0.0305679	-2.42841	0.0151653	0.131166
TMEM30A	3515.37	0.0834404	0.0343894	2.42634	0.015252	0.131699
DCUN1D4	2424.29	0.0766203	0.0316058	2.42424	0.0153403	0.132244
SCARB1	1531.08	-0.0879411	0.0363062	-2.42221	0.0154265	0.132769
ATP8A1	2155.55	0.0818952	0.0338571	2.41885	0.0155696	0.133563
KIAA1109	4270.22	0.0839826	0.0347143	2.41925	0.0155526	0.133563
CPNE3	2836.97	0.0853467	0.0353424	2.41485	0.0157417	0.134496
PCDH10	1230.77	0.10441	0.043246	2.41433	0.0157643	0.134496
PIGK	3246.97	0.0885257	0.0366726	2.41394	0.0157809	0.134496
STK39	1286.78	0.100595	0.041651	2.41519	0.015727	0.134496
RACGAP1	2654.09	0.074383	0.0308383	2.41204	0.0158637	0.134983
CHD8	4740.2	-0.0644759	0.0267518	-2.41015	0.0159459	0.135106
KIDINS220	3845.43	0.0697049	0.0289148	2.4107	0.015922	0.135106
RABGAP1L	1979.67	0.0823506	0.0341713	2.40993	0.0159554	0.135106
SUCO	2185.55	0.0810912	0.0336605	2.40909	0.0159924	0.135202
ARL6IP6	1313.76	0.095833	0.0398188	2.40673	0.0160961	0.13528
C5orf15	2398.72	0.0792613	0.0329709	2.40398	0.0162177	0.13528
GBF1	2705.58	-0.0773477	0.0321952	-2.40246	0.0162852	0.13528
GOLGA8B	1066.93	-0.104856	0.0436193	-2.4039	0.0162211	0.13528
HACD3	6180.85	0.0562093	0.0233935	2.40278	0.0162711	0.13528
INADL	2346.67	0.105689	0.0439771	2.40328	0.0162488	0.13528
JUN	11367	-0.0768645	0.0319489	-2.40586	0.0161346	0.13528
SBNO1	3892.11	0.0706447	0.0293608	2.40609	0.0161242	0.13528
SYNJ2BP	2611.22	0.0946984	0.0393454	2.40685	0.0160908	0.13528
TRAPPC6B	1766.63	0.0857535	0.0356571	2.40495	0.0161746	0.13528
TTC37	5383.4	0.0650081	0.0270055	2.40722	0.0160745	0.13528
SGCB	1121.72	0.100117	0.0416856	2.40172	0.0163181	0.13534
USP24	6400.18	0.0602131	0.0251042	2.39853	0.0164612	0.136311
ARIH2	4763.14	-0.0615036	0.0256659	-2.39631	0.0165609	0.136921
SMG7	3158.59	-0.0737355	0.0307797	-2.39559	0.0165938	0.136977
ARFGAP1	1534.4	-0.0934263	0.0390506	-2.39245	0.0167365	0.137631
GTPBP10	1311.44	0.0937739	0.0392006	2.39216	0.0167497	0.137631
NCLN	1585.25	-0.100526	0.0420239	-2.39211	0.0167516	0.137631
RPS17	29351.1	0.071737	0.0300072	2.39066	0.0168179	0.13796
KDM1A	2743.71	-0.0721129	0.03018	-2.38943	0.0168748	0.13821
ITGB1	3652.71	0.0781495	0.0327261	2.38799	0.016941	0.138536
TRAP1	3248.46	-0.0709016	0.0297114	-2.38635	0.0170167	0.138939
CC2D1A	1433.47	-0.0969319	0.0406334	-2.38552	0.0170549	0.139035
CLIC4	5684.53	0.0625536	0.0262383	2.38406	0.0171229	0.139373
ERCC2	1402.74	-0.0905337	0.0379914	-2.383	0.017172	0.139555
MED24	2429.85	-0.0866102	0.0363626	-2.38185	0.017226	0.139778
ATG12	1840.99	0.079985	0.033618	2.37923	0.0173489	0.139945
BNIP3L	2257.01	0.226267	0.0950989	2.37928	0.0173464	0.139945
POLA1	3727.31	0.0641681	0.0269519	2.38083	0.0172735	0.139945
SMARCA5	5756.94	0.060114	0.0252671	2.37914	0.0173532	0.139945
ATP2A2	8876.28	-0.0563635	0.023698	-2.37841	0.0173876	0.140008
G3BP1	7579.47	0.0536604	0.0225999	2.37436	0.0175793	0.141118
MCM3	9625.79	-0.0519919	0.0218963	-2.37447	0.0175743	0.141118
ARAF	1171.2	-0.10926	0.0460303	-2.37366	0.0176127	0.14117
DHX38	1983.32	-0.0838782	0.0353808	-2.37073	0.0177531	0.141647
MYSM1	4992.28	0.0665463	0.028057	2.37182	0.0177005	0.141647
TGFBR1	2296.68	0.0758796	0.0320048	2.37088	0.0177456	0.141647
ARMT1	1155.96	0.0969249	0.040913	2.36905	0.0178338	0.14187
HNRNPD	8568.62	-0.0715738	0.0302195	-2.36846	0.0178622	0.14187
SLITRK5	3166.59	0.0875082	0.036943	2.36874	0.0178489	0.14187
GAS2L3	1123.3	0.100418	0.042436	2.36633	0.0179656	0.142476
LMBR1	3772.79	0.067375	0.0284903	2.36483	0.0180381	0.142483
NCKAP1	5917.3	0.0616845	0.0260863	2.36463	0.0180479	0.142483
ZDHHC8	1599.45	-0.102126	0.0431757	-2.36535	0.018013	0.142483
WDR48	2329.72	0.0812332	0.0343784	2.36291	0.0181318	0.142931
GMFB	2533.56	0.073982	0.0313267	2.36163	0.0181947	0.142948
PPP1R15A	2768.27	-0.173008	0.0733056	-2.3601	0.0182701	0.142948
TAZ	1157.58	-0.10007	0.042396	-2.36037	0.0182566	0.142948
TMED7	2017.26	0.0969355	0.0410698	2.36026	0.018262	0.142948
YTHDC2	3633.84	0.0662594	0.0280664	2.36081	0.0182352	0.142948
HTT	5486.74	-0.0604204	0.02561	-2.35925	0.018312	0.143063
SPDL1	3483.14	0.0685595	0.0290835	2.35734	0.0184065	0.143374
YAP1	1605.96	0.0979789	0.0415584	2.35762	0.0183925	0.143374
GFM2	1557.51	0.0891778	0.0378523	2.35594	0.0184758	0.143503
WBSCR22	1532.24	-0.101917	0.0432603	-2.3559	0.0184777	0.143503
BARD1	1098.85	0.104895	0.0445599	2.35402	0.0185717	0.143808
CEP85L	1256.34	0.100274	0.04259	2.35441	0.018552	0.143808
KLHL24	1113.78	0.103559	0.0440533	2.35077	0.0187348	0.144644
RAB6A	2701.94	0.0778239	0.0331	2.35117	0.0187143	0.144644
ABCF1	3059.76	-0.0733687	0.0312515	-2.34769	0.0188903	0.145416
DNAJC5	1840.61	-0.0858489	0.0365649	-2.34785	0.0188822	0.145416
CTNNB1	6261.8	0.0677813	0.0289048	2.34498	0.0190279	0.146104
DCAF6	1768.18	0.0891685	0.0380628	2.34266	0.0191466	0.146104
MAN2A2	1942.72	-0.0871946	0.0372039	-2.3437	0.0190937	0.146104
NAA10	1495.98	-0.0887016	0.0378483	-2.34361	0.0190982	0.146104
RNF44	1751	-0.0896074	0.0382262	-2.34413	0.0190713	0.146104
SPPL2A	1271.12	0.0976158	0.0416658	2.34283	0.0191381	0.146104
DYNC1H1	19862.8	-0.0486704	0.0207864	-2.34145	0.0192088	0.146178
SEC61A1	6583.13	-0.0758003	0.032374	-2.34139	0.019212	0.146178
ACIN1	5905.57	-0.072393	0.0309433	-2.33954	0.0193077	0.146693
DSC2	2514.04	0.0781085	0.0334055	2.3382	0.0193771	0.147008
CD2AP	2294.47	0.0724402	0.0310049	2.33641	0.01947	0.147307
PLAGL2	1974.01	-0.081227	0.0347666	-2.33635	0.019473	0.147307
PTAR1	4359.11	0.0811915	0.0347593	2.33582	0.0195006	0.147307
ZBTB44	3274.28	0.0789383	0.0338113	2.33467	0.0195607	0.147549
GPATCH8	3723.09	-0.067058	0.0287557	-2.33199	0.019701	0.147779
ILF3	15712.6	-0.0605709	0.0259768	-2.33173	0.0197149	0.147779
KIF3A	2129.34	0.0912213	0.0391104	2.33241	0.0196793	0.147779
TRMT1	1061.74	-0.114661	0.0491811	-2.33141	0.019732	0.147779
VPS36	1885.07	0.0934428	0.0400695	2.33202	0.0196997	0.147779
ALKBH5	3329.29	-0.0794001	0.0340855	-2.32944	0.0198358	0.147781
DOCK11	1860.81	0.081766	0.0351098	2.32886	0.0198662	0.147781
HNRNPUL1	9961.36	-0.0563063	0.0241872	-2.32794	0.0199155	0.147781
MAGT1	2950.36	0.0796147	0.0341706	2.32992	0.0198105	0.147781
PHKB	2026.41	0.0820061	0.0352136	2.32882	0.0198686	0.147781
SLC7A1	10867.1	-0.0639007	0.0274406	-2.3287	0.0198752	0.147781
VPS39	1364.04	-0.0927988	0.0398676	-2.32767	0.0199294	0.147781
TCEA1	2687.85	0.0695934	0.0299231	2.32574	0.0200323	0.148335
HIC2	1556.04	-0.0911525	0.0392233	-2.32394	0.0201289	0.148779
RRP1	1595.27	-0.0889923	0.0383	-2.32356	0.020149	0.148779
TKT	6989.79	-0.0543791	0.0234341	-2.32051	0.0203131	0.14978
SREBF2	5862.12	-0.0554119	0.0238858	-2.31987	0.0203482	0.149829
RAB3GAP2	2991.15	0.0679962	0.0293223	2.31892	0.0203993	0.149995
ATRX	5750.99	0.0760386	0.0328265	2.31638	0.0205376	0.150083
CPOX	1684.32	0.086724	0.0374853	2.31355	0.0206924	0.150083
EDC3	1486.37	-0.0898719	0.0388019	-2.31617	0.0205489	0.150083
KIAA2018	1225.25	0.0995778	0.0430427	2.31346	0.0206971	0.150083
MTF2	3230.27	0.0663332	0.0286681	2.31383	0.020677	0.150083
NUCKS1	38541.5	0.0462663	0.0199948	2.31392	0.0206721	0.150083
RPRD1A	11514.1	0.0554612	0.0239549	2.31524	0.0205999	0.150083
SMPD4	2168.24	-0.0811154	0.035018	-2.31639	0.0205369	0.150083
TAGLN2	4351.97	-0.0720698	0.0311441	-2.31408	0.0206634	0.150083
UCK2	2826.7	-0.0692341	0.0299103	-2.31472	0.0206281	0.150083
CBX3	6778.54	0.0530407	0.0229537	2.31078	0.0208453	0.150741
H6PD	1306.17	-0.107995	0.0467313	-2.31098	0.020834	0.150741
NPAT	1554.02	0.0946441	0.0410325	2.30657	0.021079	0.152012
TOPORS	1151.88	0.0940368	0.0407626	2.30694	0.0210584	0.152012
RBM10	2277.22	-0.084266	0.0365438	-2.30589	0.0211168	0.152076
ATM	5259.6	0.0789338	0.0342668	2.3035	0.0212505	0.152829
CLPTM1L	2493.63	-0.0796307	0.0345795	-2.30283	0.0212884	0.15285
ZMYM1	2096.71	0.0854293	0.0371042	2.30242	0.0213117	0.15285
HNRNPH2	2116.86	0.0842023	0.0365824	2.30172	0.0213511	0.152924
NDUFS8	1321.16	-0.0991118	0.0431444	-2.29721	0.0216066	0.154115
PCYOX1	1453.72	0.0883563	0.0384544	2.29769	0.0215795	0.154115
PPIA	8408.68	0.0527856	0.0229705	2.29798	0.0215631	0.154115
SLIT2	4834.92	0.0715186	0.0311401	2.29667	0.0216374	0.154115
TSC22D3	6608.63	0.0648195	0.028229	2.2962	0.0216642	0.154115
KIF11	5198.22	0.0594784	0.0259291	2.29389	0.0217969	0.154432
USP34	5326.31	0.0654586	0.0285349	2.29398	0.0217915	0.154432
ZNF592	2584.7	-0.07756	0.0337979	-2.29482	0.0217435	0.154432
HIPK2	5396.81	-0.0611756	0.0266921	-2.2919	0.0219112	0.155032
ALCAM	4280.18	0.0706005	0.0308379	2.28941	0.0220557	0.155544
COG6	1308.95	0.0923158	0.0403281	2.28912	0.0220724	0.155544
PIGS	2404.5	-0.0729288	0.0318541	-2.28946	0.0220527	0.155544
YLPM1	4477.87	-0.0615246	0.026891	-2.28793	0.0221418	0.155824
EIF2A	3485.33	0.0836587	0.0365744	2.28736	0.022175	0.155848
SHISA5	2804.92	-0.0856338	0.0374552	-2.2863	0.0222367	0.156073
DHX9	8254.26	0.063296	0.0276998	2.28507	0.0223087	0.156087
PDS5A	5189.09	0.0605254	0.0264911	2.28474	0.0223279	0.156087
SCOC	2683.28	0.0791928	0.0346584	2.28495	0.0223155	0.156087
MSH2	3779.23	0.0661488	0.0289662	2.28365	0.0223919	0.156327
CALR	8279.69	-0.0739323	0.0324104	-2.28113	0.0225407	0.15674
HSPA13	4417.76	0.0693089	0.0303765	2.28166	0.0225093	0.15674
NCR3LG1	2785.86	-0.0729688	0.0319812	-2.28161	0.0225121	0.15674
ADGRL3	1120.96	0.100277	0.0439826	2.27994	0.0226115	0.156817
NAA30	1670.52	0.0799265	0.0350505	2.28032	0.0225885	0.156817
CSDE1	23153.1	0.0514681	0.022584	2.27897	0.0226691	0.157009
ADGRL2	3065.25	0.0717362	0.031532	2.27503	0.0229042	0.15754
CAND1	6500.31	0.0597568	0.0262656	2.2751	0.0229001	0.15754
HDGF	7045.48	-0.0541555	0.0237913	-2.27627	0.0228296	0.15754
HSF1	1695.42	-0.0912793	0.0401093	-2.27576	0.0228602	0.15754
SEPN1	1374.88	-0.0979785	0.0430738	-2.27467	0.0229259	0.15754
TRIB3	3803.52	-0.087514	0.0384608	-2.27541	0.0228815	0.15754
STRN	2740.23	0.0683637	0.030061	2.27416	0.0229563	0.157543
ITPR3	2778.67	-0.072724	0.0319904	-2.27331	0.0230075	0.157689
LIN9	1712.9	0.0843463	0.0371129	2.2727	0.0230445	0.157736
SCRIB	2646.01	-0.0806844	0.0355331	-2.27068	0.0231661	0.158362
CD63	2051.05	-0.0779311	0.0343396	-2.26942	0.0232427	0.158447
PTMS	2112.32	-0.079738	0.0351359	-2.26942	0.0232428	0.158447
SBF1	5406.26	-0.0619249	0.0272918	-2.26899	0.023269	0.158447
EIF3G	3791.21	-0.0726635	0.032058	-2.26663	0.0234131	0.15881
NADK	1405.01	-0.0871088	0.0384252	-2.26697	0.0233921	0.15881
YIF1A	1262.58	-0.0960795	0.042382	-2.26699	0.023391	0.15881
DFFA	5805.04	-0.0574882	0.0253789	-2.26519	0.0235009	0.158906
NMT1	3384.39	-0.062274	0.0275011	-2.26442	0.0235483	0.158906
TLE3	2124.84	-0.0728761	0.0321757	-2.26494	0.0235163	0.158906
TMX3	1780.25	0.0830895	0.0366922	2.2645	0.0235433	0.158906
CDC25B	1532.41	-0.0979144	0.0432852	-2.26208	0.0236926	0.159062
DLST	2421.72	-0.0715446	0.0316161	-2.26292	0.0236409	0.159062
PPP2R1A	2718.86	-0.0759419	0.0335702	-2.26218	0.0236861	0.159062
RPL6	18778.2	0.0540848	0.0239087	2.26214	0.023689	0.159062
PRKD3	4508.08	0.0615349	0.027221	2.26057	0.0237858	0.159483
AHCY	4891.83	-0.0573886	0.025413	-2.25823	0.023931	0.159711
COL6A1	2519.03	-0.0755214	0.0334451	-2.25807	0.0239414	0.159711
RB1CC1	6353.73	0.0624347	0.0276429	2.25862	0.0239071	0.159711
SKP1	1908.74	0.0788178	0.0348988	2.25847	0.0239166	0.159711
HNRNPLL	1253.5	0.0988106	0.0437692	2.25754	0.0239745	0.159729
HMGCR	1925.5	0.0815967	0.0361627	2.25638	0.024047	0.160009
CLN6	1370.74	-0.0951	0.0421866	-2.25427	0.0241793	0.160685
TFDP2	4110.53	0.0769311	0.0341438	2.25315	0.0242499	0.160951
C19orf53	1048.63	-0.0968264	0.0430237	-2.25054	0.024415	0.161762
RFX3	1044.87	0.110486	0.0491314	2.24878	0.0245262	0.161762
RPS6KA6	1529.54	0.0865489	0.0384736	2.24957	0.0244765	0.161762
TTLL4	1713.67	-0.0802105	0.0356598	-2.24933	0.0244917	0.161762
WDR13	1303.27	-0.0969807	0.0431208	-2.24905	0.0245094	0.161762
MIEF1	3834.75	-0.0687543	0.0305809	-2.24828	0.0245586	0.161773
ALG10B	1991.33	0.0967637	0.0430754	2.24638	0.0246797	0.161989
MAN1B1	1281.43	-0.0934089	0.0415832	-2.24631	0.024684	0.161989
PRKCSH	5365.81	-0.0553225	0.0246217	-2.2469	0.0246465	0.161989
NUCB2	2587.72	0.0811939	0.0362035	2.24271	0.0249156	0.163305
FAM219A	1096.07	-0.104178	0.0464959	-2.24059	0.0250528	0.163421
FER	1190.5	0.0972555	0.0433917	2.24134	0.0250043	0.163421
PGAP1	2295.21	0.0854348	0.0381148	2.24151	0.0249929	0.163421
SF3B4	1695.55	-0.0946477	0.0422438	-2.24051	0.0250578	0.163421
C17orf51	1189.05	-0.0966484	0.0431504	-2.2398	0.0251036	0.163516
SLC44A1	2048.58	0.0852748	0.038105	2.23789	0.0252281	0.16392
TACC3	3320.39	-0.0697926	0.0311812	-2.2383	0.0252018	0.16392
KIAA0232	1840.98	0.0749625	0.0335124	2.23686	0.0252955	0.163952
PPIL2	1582.18	-0.0836646	0.0373953	-2.23731	0.0252664	0.163952
DNAJA1	5343.4	0.0764045	0.0341835	2.23513	0.0254088	0.164484
PPP6R1	2267.11	-0.0884152	0.03957	-2.2344	0.0254569	0.164592
PITPNA	1610.79	-0.0817497	0.0366247	-2.23209	0.025609	0.165372
CD109	1329.3	0.0923381	0.0413991	2.23044	0.0257183	0.16567
TBL1X	2937.64	-0.0751862	0.0337081	-2.23051	0.0257137	0.16567
LAMP2	2740.61	0.0712835	0.032032	2.22539	0.0260553	0.166414
SLC35A3	1908.47	0.0781512	0.0350815	2.2277	0.0259003	0.166414
SLC43A1	1478.62	-0.0904853	0.0406449	-2.22624	0.0259982	0.166414
TBC1D10B	2052.98	-0.0869948	0.0390921	-2.22538	0.0260556	0.166414
TUBG1	1796.38	-0.0764996	0.0343732	-2.22556	0.0260439	0.166414
USP22	6364.57	-0.067308	0.0302243	-2.22695	0.0259503	0.166414
WDR46	1305.13	-0.0951281	0.0427308	-2.22622	0.0259993	0.166414
CHIC1	1109.95	0.0986013	0.0443264	2.22444	0.026119	0.166616
MAPK8IP2	1779.71	-0.104316	0.0469795	-2.22047	0.0263871	0.167918
MMS22L	2604.12	0.0884978	0.0398539	2.22055	0.0263811	0.167918
DIAPH3	2401.03	0.0749727	0.0337932	2.21857	0.0265159	0.168533
IDI1	1296.76	0.123442	0.0556584	2.21786	0.0265646	0.168639
DAZAP1	6223.13	-0.0612375	0.0276428	-2.21531	0.0267385	0.169383
GOPC	3271.36	0.0657783	0.0296941	2.2152	0.0267465	0.169383
RAB22A	1296.56	0.0874869	0.0395137	2.21409	0.0268227	0.169661
VAMP7	2595.09	0.0690969	0.0312346	2.21219	0.0269532	0.170282
DNM1L	3568.47	0.0619077	0.0280166	2.20968	0.0271272	0.170606
KLC2	1636.44	-0.0904479	0.040927	-2.20998	0.0271065	0.170606
RSAD1	1231.17	-0.0954749	0.0431849	-2.21084	0.0270468	0.170606
TMEM41B	1580.06	0.0858638	0.0388624	2.20943	0.0271448	0.170606
TRAK1	2330.41	-0.0734631	0.0332546	-2.20911	0.027167	0.170606
DHFR	3539.99	0.063461	0.0287403	2.20808	0.0272386	0.170663
UBL3	1219.37	0.0966983	0.0437936	2.20805	0.0272411	0.170663
ACSL3	3162.78	0.0677305	0.0306833	2.2074	0.0272859	0.170722
CDC42SE1	1541.13	-0.0878932	0.0398251	-2.20698	0.0273156	0.170722
CLGN	1853.69	0.0817044	0.0370638	2.20443	0.0274944	0.171636
CEP164	1539.4	-0.0799306	0.0362803	-2.20314	0.027585	0.171997
CD46	5659.35	0.0825343	0.0374902	2.20149	0.0277012	0.172512
FNBP4	4559.59	-0.0715858	0.032531	-2.20054	0.0277687	0.172512
POLRMT	1499.51	-0.0861838	0.0391807	-2.19965	0.027832	0.172512
PTPN13	9043.26	0.0452483	0.0205707	2.19965	0.0278317	0.172512
SLC39A1	1848.59	-0.0793448	0.0360646	-2.20007	0.0278017	0.172512
RBL1	1889.23	0.0816449	0.0371252	2.19918	0.0278651	0.172514
HACE1	1726.79	0.103524	0.0470938	2.19825	0.0279315	0.172563
TMUB1	1735.53	-0.0899466	0.0409193	-2.19815	0.0279387	0.172563
DENND4C	1297.05	0.0951027	0.0432743	2.19767	0.0279723	0.172567
HM13	2790.45	-0.0704211	0.0320527	-2.19704	0.0280174	0.17257
MLLT3	1130.58	0.103793	0.0472487	2.19675	0.0280385	0.17257
EIF4EBP1	3868.12	-0.0690248	0.0314552	-2.19438	0.0282079	0.172601
ERCC6L2	1229.18	0.0916989	0.0417854	2.19452	0.0281981	0.172601
FTH1	3659.76	-0.146648	0.0668033	-2.19522	0.0281476	0.172601
SLC37A4	1096.43	-0.0921806	0.0419772	-2.19597	0.0280941	0.172601
THAP5	1476.18	0.0850207	0.0387306	2.19518	0.0281506	0.172601
ADGRL1	3257.17	-0.073097	0.0333407	-2.19242	0.0283489	0.173261
PSME3	2374.13	-0.0771711	0.0352132	-2.19154	0.028413	0.173451
ZNF268	1382.98	0.0876579	0.0400092	2.19094	0.0284558	0.173511
TANC1	1654.92	0.0843943	0.038572	2.18797	0.028672	0.174627
TOP2B	9978.69	0.0580038	0.0265259	2.18669	0.0287653	0.174992
ZDHHC20	2000.2	0.0745725	0.0341347	2.18466	0.0289141	0.17568
ZNF598	2599.79	-0.0934377	0.0427783	-2.18423	0.0289454	0.17568
CBX6	4199.27	-0.0631527	0.0289197	-2.18372	0.0289826	0.175703
FBRSL1	2420.25	-0.0936694	0.0429259	-2.18212	0.0291005	0.175809
RPS28	5517.88	-0.0555735	0.0254642	-2.18242	0.0290785	0.175809
ZNF22	1275.3	0.0904583	0.0414481	2.18245	0.0290764	0.175809
IMPDH1	1094.71	-0.101006	0.0463043	-2.18135	0.0291579	0.175953
ADGRV1	1363.02	0.10604	0.0486619	2.17911	0.0293232	0.176281
CEP170	3023.2	0.0641372	0.0294491	2.1779	0.0294138	0.176281
GAA	1748.41	-0.0808459	0.0371163	-2.17818	0.0293929	0.176281
GDAP2	1167.62	0.215691	0.0989666	2.17943	0.0292995	0.176281
HMGA1	6356.02	-0.053047	0.0243482	-2.17869	0.0293551	0.176281
NRAS	5206.15	0.0634829	0.029139	2.17862	0.0293596	0.176281
RAD21	7646.08	0.0499042	0.0229208	2.17724	0.0294624	0.176371
FBXO21	2102.94	0.0722662	0.0332367	2.17429	0.0296837	0.177494
KRI1	1793.49	-0.0747931	0.0344206	-2.17291	0.0297869	0.177908
DNAJB6	2752.66	0.0643547	0.0296677	2.16918	0.0300688	0.179388
DHX40	2221.56	0.0702021	0.0323855	2.1677	0.0301815	0.179572
EEF1A1	108733	0.0555834	0.0256482	2.16715	0.0302236	0.179572
EIF4H	6157.83	-0.0551866	0.0254776	-2.16608	0.0303049	0.179572
ETNK1	2065.58	0.0972468	0.0448662	2.16749	0.0301979	0.179572
NHSL1	1894.34	-0.0764557	0.0352914	-2.16641	0.0302796	0.179572
SART1	2272.9	-0.0773479	0.0356989	-2.16667	0.03026	0.179572
BTBD3	1739.05	0.0767732	0.0354897	2.16325	0.0305217	0.17978
C18orf21	1061.71	0.0958123	0.0442879	2.1634	0.0305107	0.17978
FAM189B	2457.46	-0.088443	0.0408801	-2.16347	0.0305047	0.17978
SLMAP	3367.36	0.0650721	0.030085	2.16294	0.0305456	0.17978
ZNF451	2071.36	0.0816926	0.0377309	2.16514	0.030377	0.17978
ZNF512	1089.92	0.0948393	0.0438234	2.16413	0.0304546	0.17978
POLR1A	3235.93	-0.074466	0.0344363	-2.16243	0.0305851	0.179812
CENPT	1041.77	-0.107251	0.0496298	-2.16102	0.0306942	0.18005
OSBPL9	3157.27	0.0640235	0.0296211	2.16142	0.0306631	0.18005
ZNF92	1319.85	0.0861684	0.039887	2.16031	0.0307485	0.180167
QSER1	6757.78	0.054904	0.0254203	2.15985	0.0307843	0.180176
CDK19	1442.88	0.0928848	0.043025	2.15886	0.0308612	0.180424
UBAP2L	5336.08	-0.0516812	0.0239475	-2.1581	0.0309198	0.180566
CHML	3740.61	0.0695287	0.0322916	2.15315	0.0313067	0.182226
EIF4A2	8709.71	0.0497686	0.0231594	2.14896	0.0316377	0.182226
MBOAT2	1954.01	0.0822897	0.0382433	2.15174	0.0314177	0.182226
PIAS1	1812.79	0.0758656	0.0352761	2.15063	0.0315058	0.182226
SLC25A23	1503.03	-0.0947833	0.0440613	-2.15117	0.0314628	0.182226
SLC39A7	2480.25	-0.0679445	0.0315737	-2.15193	0.0314028	0.182226
VAPA	2427.57	0.0675595	0.0314415	2.14874	0.0316552	0.182226
VPS13C	3304.32	0.0764029	0.0354914	2.15272	0.0313409	0.182226
VPS26A	2231.87	0.0679	0.0315804	2.15007	0.0315495	0.182226
VPS41	1555.48	0.0784101	0.0364826	2.14925	0.0316148	0.182226
ZMAT3	1773.65	0.0888439	0.0413457	2.1488	0.03165	0.182226
ZNF264	1154.29	0.110041	0.0511897	2.14967	0.0315811	0.182226
ZNF496	1322.75	-0.0957938	0.04454	-2.15074	0.031497	0.182226
MAPKAPK3	1080.48	-0.0922666	0.0430527	-2.14311	0.0321043	0.184608
EVL	1540.12	-0.0837867	0.0391191	-2.14184	0.0322065	0.184792
TRIM27	2703.41	-0.062786	0.0293107	-2.14209	0.0321864	0.184792
USP47	3775.33	0.0651246	0.0304229	2.14065	0.0323026	0.18514
CCDC14	8538.53	0.0644156	0.030098	2.1402	0.0323389	0.185147
MTHFD1L	4807.46	-0.0640116	0.0299555	-2.13689	0.032607	0.18587
NFRKB	2083.4	-0.07367	0.0344543	-2.1382	0.0325008	0.18587
ODF2L	1794.28	0.0768242	0.0359399	2.13757	0.0325514	0.18587
SART3	1875.55	-0.0753634	0.035264	-2.13712	0.0325882	0.18587
AK2	7754.97	-0.0575407	0.026936	-2.1362	0.0326633	0.18592
ZFP36L2	1800.31	-0.0835659	0.0391242	-2.13591	0.0326865	0.18592
BUB3	5044.02	0.0574069	0.0269169	2.13274	0.0329458	0.186721
GPBP1	3826.38	0.0586412	0.0274994	2.13245	0.0329695	0.186721
HNRNPAB	9581.85	-0.056761	0.0266067	-2.13333	0.0328973	0.186721
KRR1	2415.56	0.0657667	0.0308409	2.13245	0.0329696	0.186721
METAP2	4211.1	0.0607283	0.0284911	2.13148	0.0330492	0.18697
STK35	1618.24	-0.0850518	0.0399303	-2.13001	0.0331711	0.187458
PI4KA	3627.27	-0.0665337	0.031282	-2.1269	0.0334281	0.188504
PRPF40A	9030.95	0.0571034	0.0268475	2.12695	0.0334242	0.188504
B4GALT2	1188.75	-0.0887908	0.0417946	-2.12446	0.033632	0.188518
CIT	3472.8	-0.0608239	0.0286134	-2.12571	0.0335271	0.188518
EEF1D	1764.73	-0.0786408	0.0370273	-2.12386	0.0336818	0.188518
IPO5	12152.9	0.04275	0.020116	2.12518	0.0335719	0.188518
SEC14L1	1884.13	-0.0756632	0.0356121	-2.12465	0.033616	0.188518
SUMO2	4169.3	0.057832	0.0272252	2.12421	0.0336527	0.188518
VHL	5894.26	0.0559427	0.0263096	2.12632	0.0334765	0.188518
FRS2	1155.85	0.0996133	0.0469235	2.12289	0.0337633	0.188772
CAPN15	1407.4	-0.0928205	0.043834	-2.11755	0.0342133	0.190703
GORASP2	2799.45	-0.0641911	0.0303146	-2.1175	0.0342175	0.190703
IARS2	5321.17	0.0521305	0.0246133	2.11798	0.0341767	0.190703
ZNF33B	2087.9	0.0767508	0.0362555	2.11694	0.0342646	0.190763
G3BP2	6349.71	0.0495805	0.0234423	2.115	0.0344297	0.190872
RHOT1	1512.81	0.0808127	0.0381997	2.11553	0.0343844	0.190872
USP15	1719.03	0.0745802	0.035255	2.11545	0.0343917	0.190872
WDR19	1333.65	0.0871177	0.0411832	2.11537	0.0343981	0.190872
ADAM22	1121.31	0.0876946	0.041508	2.11271	0.0346253	0.191754
BTBD2	2428.2	-0.0659607	0.0312327	-2.11191	0.0346942	0.191933
DNAJA3	3157.38	-0.069391	0.032868	-2.1112	0.0347551	0.192067
LENG8	5731.44	-0.0715816	0.0339269	-2.10987	0.0348692	0.192293
USP11	3020.66	-0.0624168	0.0295828	-2.1099	0.0348667	0.192293
HMGB1	5509.47	0.0515772	0.0244551	2.10905	0.0349399	0.192481
GADD45A	1911.09	-0.148903	0.070637	-2.108	0.0350307	0.192779
PDCD6IP	6672.72	0.0498562	0.0236576	2.1074	0.0350826	0.192863
AKAP9	5236.28	0.0600799	0.0285281	2.10599	0.0352051	0.193171
ZZZ3	4130.22	0.0573752	0.0272449	2.10591	0.0352123	0.193171
SSR1	7108.99	0.0678618	0.0322401	2.10489	0.035301	0.193456
NUP133	6080.06	0.0526037	0.0250103	2.10328	0.035441	0.19402
PUF60	1774.35	-0.0827626	0.0393667	-2.10235	0.0355225	0.194264
IFT57	2283.43	0.0695777	0.0331221	2.10064	0.0356725	0.194497
KMT2E	2556.63	0.0635531	0.0302547	2.1006	0.0356762	0.194497
STRN4	2984.69	-0.0653504	0.0311101	-2.10062	0.0356744	0.194497
PRDX2	1669.82	-0.0804208	0.0383002	-2.09975	0.0357512	0.194501
PRKG1	1087.76	0.0936136	0.0445775	2.10002	0.0357271	0.194501
CYC1	1683.46	-0.082298	0.0392495	-2.09679	0.0360121	0.195718
CENPC	1069.26	0.103047	0.0491559	2.09633	0.0360532	0.195739
AGL	2415.18	0.0731289	0.034939	2.09304	0.0363454	0.197091
ATP6V1C1	1609.45	0.078024	0.0372842	2.09268	0.0363774	0.197091
GLS	1981.79	0.0763942	0.0365134	2.09222	0.0364186	0.197111
FARSA	2754.39	-0.0777385	0.0371701	-2.09143	0.0364898	0.197249
MPST	1695.45	-0.0810656	0.038767	-2.0911	0.0365193	0.197249
CEPT1	1334.71	0.0851027	0.0407211	2.08989	0.0366274	0.19763
POLD1	2689.43	-0.0711037	0.0340453	-2.0885	0.0367523	0.1981
PPIL4	2547.9	0.0647889	0.0310505	2.08656	0.0369278	0.198842
SNHG17	1228.98	-0.0850161	0.0407576	-2.0859	0.0369879	0.198962
PCMTD2	2242.29	0.0665563	0.0319228	2.08492	0.0370768	0.199236
CCDC124	1973.08	-0.075827	0.0363831	-2.08413	0.0371485	0.199417
ANKRD36	1220.55	0.0882428	0.0423631	2.08301	0.0372502	0.199544
BRIP1	2115.69	0.0720683	0.0346047	2.08262	0.0372862	0.199544
XRCC5	9720.94	0.0507534	0.0243619	2.08331	0.0372227	0.199544
KCTD12	3965.36	0.0618987	0.0297324	2.08186	0.037355	0.199648
SMARCA1	2841.97	0.0777729	0.0373626	2.08157	0.0373818	0.199648
FLNC	3906.8	-0.0758543	0.0364705	-2.07988	0.0375362	0.199863
KMT2B	2018.3	-0.0799925	0.0384517	-2.08034	0.0374946	0.199863
STMN1	6613.82	0.0543878	0.0261451	2.08023	0.0375045	0.199863
RAP1GAP2	1083.48	-0.0880895	0.0423699	-2.07906	0.0376122	0.200065
P4HA1	2194.8	0.313991	0.151063	2.07854	0.03766	0.200116
RERE	1535.72	-0.0830793	0.0399813	-2.07795	0.0377137	0.200199
CHCHD2	3198.81	-0.0670026	0.0322552	-2.07727	0.0377768	0.200302
FAM8A1	3332.02	0.0639604	0.030802	2.0765	0.0378476	0.200302
UBR1	1592.14	0.0750359	0.0361287	2.0769	0.0378105	0.200302
FGFR1	1446.9	-0.081533	0.0393289	-2.07311	0.0381625	0.201766
BSG	6086.3	-0.0589969	0.0284832	-2.07128	0.0383323	0.201931
FLII	3224.83	-0.0579487	0.0279794	-2.07112	0.0383476	0.201931
NUP155	5215.3	0.0644032	0.031095	2.07118	0.0383422	0.201931
PHF14	1988.42	0.0676263	0.0326343	2.07224	0.0382428	0.201931
TELO2	1187.13	-0.0866732	0.0418593	-2.07058	0.0383979	0.201993
RPUSD3	1579.1	-0.0808341	0.0390624	-2.06936	0.0385126	0.202191
THOC1	1369.42	0.0807885	0.0390396	2.0694	0.0385088	0.202191
LEMD2	1709.81	-0.0749854	0.0362503	-2.06855	0.0385887	0.202388
EBLN3	2626.9	0.0714556	0.034565	2.06728	0.0387078	0.202608
SF3B1	12398.1	0.0500951	0.0242307	2.06742	0.0386947	0.202608
DHX16	1779.13	-0.0770914	0.0373213	-2.06561	0.0388651	0.203229
TOPBP1	4741.96	0.0554328	0.0268512	2.06444	0.0389756	0.203604
ENO1	18980.7	0.0698493	0.0338553	2.06317	0.0390961	0.203756
MIS18BP1	1874.97	0.0711594	0.0344947	2.06291	0.0391211	0.203756
SREK1IP1	2174.77	0.0729452	0.0353504	2.06349	0.0390661	0.203756
CCT8	7619.35	0.0503227	0.0244491	2.05826	0.0395649	0.204446
CNIH1	4270.22	0.0660738	0.0320993	2.05842	0.0395502	0.204446
DPF2	1607.5	-0.0808112	0.0392442	-2.05919	0.0394763	0.204446
JMJD1C	2473.54	0.0719054	0.034935	2.05826	0.0395651	0.204446
RICTOR	2045.55	0.0728337	0.0353838	2.05839	0.0395527	0.204446
TROAP	1143.2	-0.0966109	0.0468827	-2.0607	0.0393321	0.204446
UBR4	9370.65	-0.0572681	0.0278067	-2.05951	0.0394458	0.204446
UHRF2	2441.81	0.0648268	0.0314922	2.0585	0.0395417	0.204446
ATXN1L	1548.58	-0.0743408	0.0361482	-2.05655	0.0397292	0.204719
OGFRL1	2658.75	0.0669779	0.0325754	2.05609	0.0397739	0.204719
RNF10	3974.77	-0.0542475	0.0263769	-2.05663	0.0397219	0.204719
ZNF714	2331.35	0.0629649	0.0306214	2.05624	0.0397595	0.204719
CDKN1B	1635.63	0.0803787	0.0391446	2.05338	0.0400358	0.204872
COX5A	2611.6	-0.0675929	0.0329312	-2.05255	0.040116	0.204872
ERAL1	1651.79	-0.074831	0.0364549	-2.0527	0.040102	0.204872
FHL1	5148.21	0.0536192	0.0261152	2.05318	0.0400551	0.204872
GSTCD	1290.08	0.0835617	0.0406674	2.05476	0.0399022	0.204872
INO80	1269.14	-0.0843546	0.0410477	-2.05504	0.0398754	0.204872
MLXIP	2656.1	-0.0714486	0.0347999	-2.05312	0.0400605	0.204872
SNX18	1050.87	0.0876509	0.0426806	2.05365	0.0400096	0.204872
TTL	3271.05	-0.0617295	0.0300848	-2.05185	0.0401843	0.205022
COMT	1425.03	-0.0771508	0.0376141	-2.05112	0.0402557	0.205187
CPSF4	1249.36	-0.0826883	0.0403331	-2.05014	0.0403512	0.205289
KRAS	2576.61	0.070324	0.0343026	2.05011	0.0403539	0.205289
ANXA11	1838.42	-0.0751104	0.0366542	-2.04916	0.0404463	0.20556
CREBZF	5114.86	0.0518843	0.0253687	2.04521	0.0408341	0.206417
GXYLT1	2357.46	0.0719673	0.0351707	2.04623	0.0407338	0.206417
MARK2	1140.71	-0.0885181	0.0432704	-2.04569	0.0407865	0.206417
MPRIP	6020.38	-0.0536697	0.0262301	-2.04611	0.0407458	0.206417
POLG	2221.45	-0.0708174	0.0346289	-2.04504	0.040851	0.206417
TUBA1C	1321.71	-0.0813935	0.0397998	-2.04507	0.0408476	0.206417
SSX2IP	2351.57	0.0645824	0.0315893	2.04444	0.04091	0.206517
PRPF19	5220.35	-0.0633183	0.030978	-2.04398	0.0409555	0.206548
DOCK3	2803.6	-0.0722103	0.0353385	-2.04339	0.0410142	0.206646
UBXN2B	1222.28	0.0819277	0.0401105	2.04255	0.0410969	0.206864
ACSL4	1630.79	0.0768091	0.0376121	2.04214	0.0411376	0.20687
AMD1	6351.2	0.0530731	0.0260034	2.041	0.0412503	0.207239
TMEM59	2000.81	0.0756492	0.0370793	2.0402	0.0413301	0.207441
MPP5	1360.12	0.0886163	0.0434634	2.03887	0.0414628	0.207472
SKP2	3566.96	0.0552101	0.027083	2.03856	0.0414944	0.207472
YOD1	2080.21	0.0696951	0.0341753	2.03934	0.0414161	0.207472
ZBED3	1700.84	-0.0901413	0.0442146	-2.03872	0.0414777	0.207472
MRPL28	1421.32	-0.0780073	0.0382734	-2.03816	0.0415341	0.207473
DNAH14	2691.97	0.0758642	0.0372854	2.03469	0.0418824	0.208815
TAF15	5543.23	-0.0522827	0.0256935	-2.03486	0.0418648	0.208815
GABBR1	1667.26	-0.0820559	0.0403657	-2.03281	0.0420713	0.209242
NBEAL2	1367.63	-0.100389	0.0493979	-2.03226	0.0421274	0.209242
NHP2L1	1929.08	-0.0735459	0.0361885	-2.0323	0.0421233	0.209242
PVRL3	1256.93	0.0832566	0.0409574	2.03276	0.0420767	0.209242
PHF6	4912.78	0.0530855	0.0261416	2.03069	0.0422867	0.209835
UIMC1	1156.12	0.0887477	0.0437486	2.02859	0.0425005	0.210696
PRMT2	1714.1	0.0718709	0.0354706	2.02621	0.0427433	0.2117
GOLGB1	8208.68	0.0550081	0.0271543	2.02576	0.0427892	0.211728
SRRM1	4598.06	-0.0645918	0.0319017	-2.02471	0.0428967	0.21206
ARF1	11386.9	-0.0457315	0.0225973	-2.02376	0.0429947	0.212283
LRBA	5417.43	0.0504898	0.0249567	2.0231	0.0430632	0.212283
POMT2	1092.17	-0.0888651	0.0439181	-2.02343	0.0430292	0.212283
CPSF7	3373.36	-0.0602528	0.0297971	-2.0221	0.0431658	0.21259
ANKH	1282.42	-0.0807861	0.0400233	-2.01848	0.0435415	0.213041
CSNK2A2	3356.52	-0.0587549	0.0290923	-2.0196	0.0434245	0.213041
EPS15	2497.63	0.0628549	0.0311199	2.01977	0.0434077	0.213041
MEAF6	1417.04	0.0760481	0.0376468	2.02004	0.0433792	0.213041
SUPT5H	2751.57	-0.0681412	0.0337546	-2.01872	0.0435161	0.213041
ZBTB7A	1231.25	-0.0906187	0.0448917	-2.01861	0.043528	0.213041
ZDHHC17	1754.64	0.0729113	0.0361218	2.01849	0.0435407	0.213041
ACAP2	2808.92	0.0686863	0.0340536	2.01701	0.0436946	0.213541
SPCS3	4393.43	0.0582766	0.0288968	2.01672	0.0437251	0.213541
CPSF2	3847.02	0.0561292	0.0278465	2.01567	0.043835	0.213879
CELF1	5767.13	-0.0525883	0.0260975	-2.01507	0.0438976	0.213986
CAMKK2	1889.7	-0.0717043	0.0356035	-2.01397	0.0440128	0.214257
COPG2	1610.17	0.0737337	0.0366244	2.01324	0.0440895	0.214257
NUTF2	2329.56	-0.0648706	0.0322332	-2.01254	0.0441632	0.214257
OLA1	3789.4	0.056943	0.0283042	2.01182	0.044239	0.214257
RPS25	7442.08	-0.06288	0.0312376	-2.01296	0.0441191	0.214257
TMEM170B	1783.02	0.0751828	0.0373417	2.01338	0.0440752	0.214257
YWHAZ	11542.9	0.0477743	0.0237454	2.01194	0.044226	0.214257
ZNF664	10003.8	0.0477329	0.023731	2.01141	0.0442819	0.214267
SRRM2	34021.2	-0.052566	0.0261394	-2.01099	0.0443267	0.214286
TRIP13	1489.21	-0.0765404	0.0380779	-2.0101	0.0444205	0.214542
CRYBG3	1528.26	0.083612	0.0416319	2.00836	0.0446046	0.214902
DCBLD2	2142.18	0.0643681	0.0320486	2.00845	0.044595	0.214902
TRABD	1571.67	-0.0866213	0.0431329	-2.00824	0.0446178	0.214902
CHORDC1	2519.89	0.0687195	0.0342302	2.00757	0.044689	0.215048
EEA1	1973.21	0.0761309	0.0379448	2.00636	0.0448182	0.215472
SS18	3229.79	0.0549775	0.0274312	2.00419	0.0450493	0.216385
MLEC	4811.49	-0.0545948	0.0272465	-2.00374	0.0450984	0.216423
COG4	1669.2	0.0746812	0.0373023	2.00205	0.0452789	0.216763
ESYT1	1947.25	-0.0765094	0.038233	-2.00113	0.0453779	0.216763
IFNAR1	2221.66	0.0671026	0.033539	2.00073	0.0454213	0.216763
LRRFIP2	2086.65	-0.0657539	0.0328534	-2.00143	0.0453456	0.216763
MIS18A	1486.12	0.077682	0.0388409	2.00001	0.0454996	0.216763
RPGRIP1L	1165.98	0.0849243	0.0424342	2.00132	0.0453583	0.216763
SDC3	1533.82	-0.0763135	0.0381385	-2.00096	0.0453972	0.216763
SUGT1	1863.28	0.155439	0.077711	2.00022	0.0454761	0.216763
PNISR	9299.99	0.0630539	0.0315524	1.99838	0.0456751	0.217402
ANKRD13C	1823.52	0.0719356	0.0360225	1.99696	0.0458294	0.217427
REV1	1199.1	0.0849416	0.0425248	1.99746	0.0457753	0.217427
RNF150	1185.81	0.0830684	0.0416006	1.99681	0.0458461	0.217427
ZFP36L1	1106.7	-0.0861769	0.0431401	-1.9976	0.0457598	0.217427
BCL2L13	2825.08	-0.0658512	0.0330235	-1.99407	0.0461443	0.217581
C5orf42	2551.53	0.0642908	0.0322752	1.99196	0.0463758	0.217581
DCP2	3797.48	0.0580977	0.0291159	1.99539	0.0460001	0.217581
ELAVL1	3626.18	-0.0588137	0.0295013	-1.9936	0.0461962	0.217581
ESCO1	1918.32	0.0682733	0.0342378	1.99409	0.046142	0.217581
GUSB	1576.5	-0.0734422	0.0368668	-1.9921	0.0463604	0.217581
HINT3	1797.32	0.0749039	0.0375754	1.99343	0.0462143	0.217581
HMGB2	9119.83	0.0499892	0.0250513	1.99547	0.0459918	0.217581
RALGPS2	2343.81	0.0630338	0.0316137	1.99388	0.0461655	0.217581
SCAF4	2592.33	-0.0680495	0.0341428	-1.99308	0.0462525	0.217581
SDCCAG8	1383.39	0.0864343	0.0433622	1.99331	0.0462277	0.217581
TP53	2461.53	-0.0712532	0.0357687	-1.99206	0.0463648	0.217581
NEMF	1342.23	0.0798275	0.0401	1.99071	0.0465126	0.217733
UBE2N	2139.04	0.0668854	0.0336018	1.99053	0.0465327	0.217733
WDR34	1370.37	-0.0765843	0.0384688	-1.99082	0.0465009	0.217733
CFAP97	2325.07	0.0665105	0.033424	1.9899	0.0466018	0.217863
DLG1	1934.35	0.0666401	0.0335593	1.98574	0.0470617	0.219817
ARPC5	2427.73	0.0643911	0.0324425	1.98477	0.0471696	0.220125
ARID1A	3529.35	-0.0712913	0.0359389	-1.98368	0.0472915	0.220498
CNOT3	1825.68	-0.0827492	0.0417479	-1.98212	0.0474659	0.220926
PI4KB	2384.67	-0.0605797	0.0305633	-1.9821	0.0474676	0.220926
CKAP5	15515.7	0.0428522	0.0216253	1.98158	0.0475261	0.221003
TPR	15358.2	0.0481018	0.0242853	1.9807	0.0476254	0.221268
SH3BGRL2	1110.04	0.0847941	0.0428263	1.97996	0.0477086	0.221459
MYO9A	3925.15	0.0592272	0.0299247	1.97921	0.0477927	0.221653
CKAP2	5189.88	0.0493975	0.0249692	1.97834	0.0478906	0.221912
FBXO5	2520.81	0.064888	0.0328118	1.97758	0.0479757	0.22211
TBC1D23	1684.49	0.0708645	0.0358891	1.97454	0.04832	0.223507
ARHGAP32	1657.09	-0.0748021	0.0379027	-1.97353	0.0484355	0.223711
TCEAL8	2183.93	0.0688417	0.0348847	1.97341	0.0484493	0.223711
PDLIM1	1991.21	-0.0645984	0.0327537	-1.97225	0.0485816	0.224124
WHSC1L1	6945.59	0.0453038	0.0229753	1.97184	0.0486273	0.224138
ADRBK2	2197.83	0.0820179	0.0416176	1.97075	0.0487525	0.22431
AMZ2	2153.99	0.0732453	0.0371729	1.9704	0.0487927	0.22431
GRN	1246.71	-0.0842855	0.0427617	-1.97105	0.0487177	0.22431
ZNF197	1315.73	0.0801949	0.040709	1.96996	0.0488432	0.224346
RASSF8	1492.37	0.0864982	0.0439406	1.96852	0.0490077	0.224708
RNF217	2082.45	0.0704223	0.0357681	1.96886	0.0489694	0.224708
ARHGAP17	1220.29	-0.0831417	0.0422877	-1.9661	0.0492875	0.225793
AGFG1	2047.07	0.0736808	0.0375086	1.96437	0.0494869	0.226421
BTBD1	3058.58	0.0606119	0.0308764	1.96305	0.0496401	0.226421
MT-ND4L	14529.2	-0.130286	0.0663574	-1.9634	0.0495998	0.226421
MYO1D	2153.59	-0.0688166	0.0350526	-1.96324	0.0496184	0.226421
PGAM1	1053.37	0.0852475	0.0434201	1.96332	0.0496093	0.226421
CALU	6967.1	0.0501768	0.025603	1.9598	0.0500188	0.227524
CBX1	2850.15	0.0579183	0.0295578	1.95949	0.0500552	0.227524
TMEM170A	1832.39	0.06822	0.0347973	1.9605	0.0499379	0.227524
TSNAX	2350.41	0.0744261	0.0379803	1.9596	0.0500429	0.227524
RPL18	20247.2	-0.0405275	0.020694	-1.95841	0.0501815	0.227703
ZC3H18	1933.65	-0.0663447	0.0338713	-1.95873	0.0501446	0.227703
SEC61B	1226.73	-0.0804746	0.0411376	-1.95623	0.050438	0.22867
C9orf41	1262.9	0.0835363	0.0427159	1.95563	0.0505093	0.228795
NFATC2IP	2026.47	-0.0694455	0.0355248	-1.95484	0.0506015	0.228883
PCBP1	1844.72	-0.0838885	0.0429158	-1.95472	0.0506158	0.228883
DSG2	9806.76	0.0420985	0.0215688	1.95183	0.0509586	0.229329
FXR1	3890	0.072753	0.0372637	1.95238	0.0508928	0.229329
GNA13	2680.88	0.0674072	0.0345381	1.95168	0.0509765	0.229329
NFX1	1829.54	-0.0690735	0.0353682	-1.95298	0.0508215	0.229329
RNPEP	1545.81	-0.0761324	0.0389879	-1.95272	0.0508528	0.229329
ZNF84	2607.56	0.068246	0.034965	1.95184	0.0509571	0.229329
EIF1	15699.1	-0.0495518	0.0254025	-1.95067	0.0510967	0.229637
GSK3B	2324.02	0.068191	0.0349632	1.95037	0.0511326	0.229637
WNT5A	1404.78	0.0793938	0.040727	1.94941	0.0512461	0.22995
CNOT2	1665.25	0.0701652	0.036006	1.94871	0.0513299	0.23013
EZR	3548.76	0.0527787	0.0271022	1.9474	0.0514874	0.230246
PREB	1479.01	-0.0758878	0.0389652	-1.94758	0.0514652	0.230246
SNRNP70	8425.07	-0.0578625	0.029706	-1.94784	0.0514341	0.230246
FAM76B	1281.54	0.0935017	0.0480232	1.94701	0.0515334	0.230256
RAD50	4404.42	0.0522635	0.0268874	1.94379	0.0519206	0.231763
RSL24D1	3310.05	0.0625669	0.0321933	1.94347	0.0519591	0.231763
ARF5	1301.46	-0.0780906	0.0402239	-1.9414	0.0522101	0.232685
LAMP1	1430.02	-0.0812892	0.0418851	-1.94076	0.0522868	0.232829
GABPB1-AS1	3629.61	-0.131458	0.0677767	-1.93957	0.0524314	0.233173
TSPAN6	2152.92	0.0663953	0.034235	1.9394	0.0524528	0.233173
CDC5L	4543.46	0.0515805	0.0266098	1.9384	0.0525741	0.233319
GPS1	2337.6	-0.0647073	0.0333944	-1.93767	0.0526635	0.233319
N4BP2L2	4081.98	0.0544662	0.0281064	1.93786	0.0526406	0.233319
RNF114	1369.46	-0.0763916	0.0394206	-1.93786	0.0526404	0.233319
RRP1B	5772.35	-0.0536643	0.0277039	-1.93706	0.0527374	0.23345
ATAD3A	1063.83	-0.0911751	0.047089	-1.93623	0.0528396	0.233479
C1QBP	6469.01	-0.0566158	0.0292449	-1.93592	0.0528774	0.233479
DPY19L4	1742.22	0.0690249	0.0356461	1.93639	0.0528195	0.233479
INTS2	1409.51	0.0769827	0.0398374	1.93242	0.0533075	0.234983
PPT1	3241.97	0.0555576	0.0287484	1.93255	0.0532922	0.234983
C2CD5	2545.28	0.0664084	0.0343778	1.93172	0.0533935	0.235064
GNAS	21755.7	-0.0428072	0.0221633	-1.93144	0.0534285	0.235064
GPSM1	1354.96	-0.0778516	0.0403148	-1.93109	0.0534717	0.235064
HN1	1177.77	-0.0777036	0.0402438	-1.93082	0.053505	0.235064
HDAC2	8746.41	0.0436689	0.0226289	1.92978	0.0536339	0.235313
NXPE3	1825.42	0.0675096	0.0349856	1.92964	0.0536514	0.235313
MYDGF	1177.8	-0.0858808	0.0445316	-1.92854	0.0537883	0.235717
NELFE	2084.27	-0.063197	0.032815	-1.92585	0.0541227	0.236984
FBRS	2587.94	-0.0660297	0.0342949	-1.92535	0.0541857	0.237062
POLQ	2691.89	0.0640424	0.0332731	1.92475	0.0542608	0.237193
AP3M1	2831.11	0.0592773	0.0308178	1.92347	0.0544206	0.237607
MT-ND4	162965	-0.062199	0.0323402	-1.92327	0.0544461	0.237607
MAP2K4	1140.65	0.0820332	0.0426664	1.92267	0.0545221	0.237742
CAPN7	2429.96	0.0615336	0.0320272	1.92129	0.0546953	0.238299
PVR	1740.52	-0.078791	0.041021	-1.92075	0.0547637	0.238399
KIAA1522	1616.64	-0.072784	0.0379152	-1.91965	0.0549022	0.238606
SRSF3	7771.17	0.0532971	0.0277599	1.91993	0.0548664	0.238606
DHPS	1209.39	-0.0870008	0.0453401	-1.91885	0.0550033	0.238848
SLC44A5	1652.04	0.0710685	0.0370574	1.9178	0.055137	0.239231
SV2A	1201.31	-0.0832934	0.0434405	-1.91742	0.0551851	0.239242
TXNIP	1950.35	0.0868336	0.0453027	1.91674	0.0552709	0.239416
RDX	4688.65	0.0534122	0.0278722	1.91633	0.0553233	0.239445
GBAS	2770.57	0.0585076	0.0305587	1.9146	0.0555439	0.239967
MASTL	1454.28	0.0785087	0.0410197	1.91393	0.0556294	0.239967
NUCB1	1449.59	-0.085391	0.0445974	-1.91471	0.0555299	0.239967
PCMT1	2997.69	0.0603576	0.0315415	1.91359	0.0556723	0.239967
QTRTD1	1848.02	-0.0752856	0.0393372	-1.91385	0.0556392	0.239967
DNAJC1	1422.65	0.0813102	0.0425198	1.91229	0.0558388	0.24029
PDXK	2468.5	-0.0604413	0.0316027	-1.91253	0.0558077	0.24029
PTBP1	11139.1	-0.0424086	0.0222235	-1.90828	0.0563556	0.242315
DENND6A	2388.34	0.0649912	0.0340717	1.90749	0.0564577	0.242357
FAM171B	1224.52	0.0850315	0.0445708	1.90779	0.0564188	0.242357
CERK	1845.76	0.0695322	0.036517	1.9041	0.0568968	0.242852
CNOT6	4039.04	0.0532585	0.0279473	1.90568	0.0566921	0.242852
COL4A3BP	1446.01	0.0718551	0.0377317	1.90437	0.0568619	0.242852
FLOT1	2378.84	-0.059314	0.0311397	-1.90477	0.0568099	0.242852
INO80D	1206.39	0.0844983	0.0443759	1.90415	0.0568908	0.242852
PKN1	3866.26	-0.061579	0.0323045	-1.90621	0.0566236	0.242852
SUMO1	3109.84	0.0585896	0.030759	1.90479	0.0568067	0.242852
PLOD3	1076.17	-0.0826396	0.0434152	-1.90347	0.0569789	0.242917
USO1	3704.35	0.0600407	0.031546	1.90328	0.0570046	0.242917
PROSER1	2841.47	-0.0697122	0.0366517	-1.90202	0.0571686	0.243419
UFL1	2223.52	0.0782067	0.0411302	1.90144	0.057244	0.243542
SLC23A2	2216.73	-0.065429	0.034418	-1.90101	0.0573004	0.243585
BRD8	2421.7	-0.0711153	0.0374427	-1.89931	0.0575238	0.243745
PLEKHH1	1057.87	-0.0853939	0.0449526	-1.89965	0.0574797	0.243745
SLC35F2	1289.8	-0.078299	0.0412049	-1.90024	0.0574021	0.243745
UNG	2243.5	-0.0604274	0.0318097	-1.89965	0.0574788	0.243745
KATNB1	1713.03	-0.0808072	0.0425639	-1.89849	0.0576315	0.244004
DBNL	1741.54	-0.0706927	0.0372627	-1.89714	0.0578092	0.244559
FOXG1	1184.45	-0.0854424	0.0450463	-1.89677	0.0578583	0.24457
TCF3	2674.16	-0.0617055	0.0325435	-1.89609	0.0579476	0.244745
ZNF107	1759.68	0.071098	0.0375039	1.89575	0.057993	0.244745
SREBF1	1133.74	-0.0838139	0.0442468	-1.89424	0.0581937	0.245286
XPOT	16310.5	0.0492765	0.0260161	1.89408	0.0582146	0.245286
MOB1B	1645.78	0.0687108	0.0362914	1.89331	0.058317	0.24552
SMC3	6564.39	0.0500937	0.0264676	1.89264	0.0584057	0.245697
MAU2	1724.75	-0.0759817	0.0401544	-1.89224	0.0584589	0.245724
2009-09-01	2536.87	-0.0618296	0.0326852	-1.89167	0.058535	0.245847
FASN	7511.48	-0.116349	0.0615385	-1.89066	0.0586693	0.24601
PARP6	1953.38	-0.0676599	0.0357815	-1.89092	0.0586356	0.24601
PPP1CA	1766.19	-0.0715062	0.0378274	-1.89033	0.0587144	0.24601
GART	6875.42	-0.0458236	0.024263	-1.88862	0.0589426	0.246573
MKNK2	2416.03	-0.0709036	0.0375388	-1.88881	0.0589177	0.246573
PFN1	4978.19	-0.0575964	0.030508	-1.88791	0.0590377	0.246774
KLHL9	2625	0.0680099	0.0360367	1.88724	0.059128	0.246955
TARS	10838.9	0.0486117	0.0257634	1.88685	0.0591808	0.246979
BNIP3	1298.82	0.184062	0.0976261	1.88538	0.0593791	0.247434
HMGA2	3116.19	0.0572937	0.0303891	1.88534	0.059384	0.247434
ADCY9	1543.32	-0.0795407	0.0421998	-1.88486	0.0594487	0.247501
EIF4G1	11615.3	-0.0579596	0.0307556	-1.88452	0.0594946	0.247501
CD99	1855.36	-0.0704041	0.0373796	-1.88349	0.0596343	0.247886
TCEB3	1515.68	-0.0713039	0.0379023	-1.88125	0.0599374	0.248949
CAAP1	1066.82	0.0823239	0.0437822	1.88031	0.0600664	0.249288
DNAJC8	4858.5	0.0511058	0.0271951	1.87923	0.0602134	0.249503
TPD52	1648.79	0.0716461	0.0381224	1.87937	0.0601939	0.249503
LRRC58	4129.33	0.0590268	0.0314242	1.87839	0.0603278	0.249688
MT-ND3	18321.5	-0.0599648	0.0319267	-1.8782	0.0603533	0.249688
PDIA4	6676.23	-0.0470455	0.0250598	-1.87733	0.0604735	0.249989
AP3S1	1313.56	0.0818621	0.0436296	1.8763	0.0606148	0.250179
SETD1A	2988.74	-0.0633454	0.033755	-1.87662	0.0605701	0.250179
FAM192A	1722.98	-0.0669289	0.0357072	-1.87438	0.0608782	0.250933
POLD2	3680.47	-0.0654224	0.034912	-1.87392	0.0609408	0.250933
SKA2	2870.8	0.0610486	0.0325772	1.87396	0.0609353	0.250933
RASA1	1480.16	0.075172	0.0401844	1.87068	0.06139	0.252584
PPM1G	4361.43	-0.0579469	0.0309855	-1.87013	0.0614661	0.252699
SYVN1	1221.06	-0.0797514	0.0426561	-1.86964	0.0615341	0.252781
TMEM161B	1389.76	0.0746184	0.039928	1.86882	0.0616473	0.253048
C19orf48	3163.73	-0.0593576	0.0317904	-1.86716	0.0618798	0.253211
OSBP	2637.82	-0.0579784	0.0310461	-1.8675	0.0618324	0.253211
PATL1	1513.86	-0.068295	0.036566	-1.86772	0.0618014	0.253211
PRRC2B	10597.2	-0.0437729	0.0234428	-1.86723	0.0618701	0.253211
SMCR8	1805.03	-0.0716484	0.0383831	-1.86667	0.061948	0.253292
ALDH18A1	3471.73	-0.0527366	0.0283106	-1.86279	0.0624925	0.253727
BBS2	1461.99	0.0770371	0.041348	1.86314	0.0624422	0.253727
GBA2	1519.52	-0.0726771	0.0389811	-1.86442	0.0622628	0.253727
KIAA0100	4707.35	-0.0507417	0.0272086	-1.86492	0.0621932	0.253727
NID1	6943.89	-0.0459242	0.0246538	-1.86276	0.0624956	0.253727
NUDCD2	1156.24	0.0858651	0.0461276	1.86147	0.0626779	0.253727
RAD51AP1	2314.54	0.0712236	0.0382698	1.86109	0.062731	0.253727
RANBP3	1659.45	-0.0721693	0.0387535	-1.86227	0.0625656	0.253727
RMND5A	5083.72	0.0519229	0.0278979	1.86117	0.0627198	0.253727
SMAD4	1501.76	0.0774705	0.0416188	1.86143	0.0626831	0.253727
STXBP4	1063.66	0.0854322	0.0458178	1.86461	0.0622366	0.253727
SYPL1	1127.46	0.0823815	0.0441716	1.86504	0.0621764	0.253727
UBR3	2150.48	0.0625713	0.0335798	1.86336	0.0624113	0.253727
UNC13B	1888.49	-0.0627723	0.0336925	-1.86309	0.0624492	0.253727
POFUT1	2247.71	-0.061916	0.0332992	-1.85939	0.0629725	0.254335
SC5D	3121.48	0.069199	0.0372169	1.85934	0.0629783	0.254335
DHX30	3738.11	-0.0582911	0.031383	-1.85741	0.063253	0.255052
VTI1B	1096.09	0.0782978	0.0421504	1.85758	0.0632283	0.255052
FAM53C	2038.64	-0.0665993	0.0358667	-1.85686	0.0633317	0.255174
EPS15L1	1594.11	-0.0696713	0.0375658	-1.85465	0.0636465	0.256245
TIMM23	1069.72	0.084364	0.0455275	1.85304	0.0638772	0.256977
AFF2	1043.19	0.0935665	0.0505289	1.85174	0.0640625	0.257383
PSMD8	3060.06	-0.0522686	0.0282281	-1.85165	0.0640761	0.257383
UBXN2A	1353.38	0.0734532	0.0397266	1.84897	0.0644627	0.258738
EPHA4	1218.21	0.0933676	0.0505328	1.84766	0.0646512	0.259189
KDM3A	2159.39	0.159913	0.0865883	1.84682	0.0647726	0.259189
PYCR1	2307.04	-0.0689843	0.0373394	-1.84749	0.0646757	0.259189
VAT1	2413.88	-0.0625462	0.033864	-1.84699	0.0647493	0.259189
ATAD2	4290.28	0.060366	0.0327405	1.84377	0.0652167	0.259833
CLPP	1250.96	-0.0810477	0.0439394	-1.84453	0.0651053	0.259833
DHX33	2296.36	-0.0627684	0.0340589	-1.84294	0.0653379	0.259833
EFTUD1	1512.35	0.0711243	0.0386036	1.84243	0.0654128	0.259833
LPGAT1	4640.74	0.0510643	0.0276819	1.84468	0.0650836	0.259833
N4BP2	1999.96	0.0713189	0.0387045	1.84265	0.0653796	0.259833
PLEKHA1	1835.25	0.0746698	0.0405192	1.84282	0.0653546	0.259833
PRKACB	1302.67	0.0765284	0.0415073	1.84373	0.065222	0.259833
RABL6	3044.82	-0.0614721	0.0333264	-1.84454	0.0651038	0.259833
SOX12	2804.21	-0.0669335	0.0363311	-1.84232	0.0654284	0.259833
DNAJC21	1633.14	0.0681609	0.0370398	1.8402	0.0657382	0.260276
NT5C3B	2581.05	-0.0577577	0.0313858	-1.84025	0.0657317	0.260276
RALGAPA1	1132.77	0.0811983	0.0441129	1.84069	0.0656668	0.260276
TRAF7	1378.99	-0.0718681	0.0390383	-1.84097	0.0656267	0.260276
AKT1	1759.12	-0.0683139	0.0371703	-1.83786	0.0660826	0.261319
TEAD1	3492.54	0.0521041	0.0283523	1.83774	0.0661013	0.261319
CHEK1	2820	0.0555581	0.0302544	1.83636	0.066304	0.261333
CYP20A1	1201.12	0.0950217	0.0517416	1.83647	0.0662886	0.261333
HNRNPA2B1	29918.2	0.049121	0.0267472	1.83649	0.0662852	0.261333
VIM	5618.17	0.0563842	0.0306984	1.83672	0.0662516	0.261333
APC	2393.08	0.0642455	0.0349941	1.8359	0.0663731	0.261409
BCLAF1	6203.68	0.0531273	0.0289716	1.83377	0.0666875	0.2623
PREPL	3843.14	0.059157	0.0322611	1.8337	0.0666991	0.2623
ATP13A1	1557.28	-0.0787534	0.042995	-1.83169	0.0669982	0.263115
KIF13A	1285.63	0.0758538	0.0414239	1.83116	0.0670762	0.263115
PEX26	2880.04	-0.0598625	0.0326951	-1.83093	0.0671106	0.263115
SLC35A5	1064.25	0.0857366	0.046826	1.83096	0.0671063	0.263115
TRO	1181.79	0.0805576	0.0440056	1.83062	0.067157	0.263115
MAP2K2	2924.89	-0.0668733	0.0365522	-1.82953	0.067321	0.263168
NUP62	2239.07	-0.0715929	0.0391298	-1.82963	0.0673057	0.263168
TARBP1	4107.51	-0.0564443	0.0308406	-1.83019	0.0672208	0.263168
ATIC	3718.29	-0.0557678	0.030512	-1.82774	0.0675892	0.263444
DGKD	1668.72	-0.071176	0.0389426	-1.82772	0.0675923	0.263444
EYA3	2330.41	-0.0622805	0.0340658	-1.82824	0.0675131	0.263444
YKT6	1457.41	-0.0719825	0.0393822	-1.8278	0.0675803	0.263444
TNKS2	3028.71	0.0550856	0.0301453	1.82734	0.0676492	0.263471
ATF7IP	4429.09	0.0575181	0.0314966	1.82617	0.0678251	0.26396
ABHD10	2696.03	0.0575742	0.0315382	1.82554	0.0679199	0.263997
CCDC57	1527.37	-0.0751086	0.0411564	-1.82496	0.0680075	0.263997
SCAF11	4292.11	0.0483933	0.0265202	1.82477	0.0680357	0.263997
SGOL2	1332.58	0.0775638	0.0424945	1.82527	0.0679608	0.263997
AIMP1	2015	0.062233	0.0341428	1.82272	0.0683452	0.264122
C22orf29	1203.81	-0.0795259	0.0436122	-1.82348	0.0682311	0.264122
MRTO4	1186.14	-0.0802397	0.0439878	-1.82413	0.0681317	0.264122
RNF40	4344.42	-0.0565587	0.0310254	-1.82298	0.0683066	0.264122
SACM1L	2418.89	0.0593449	0.0325613	1.82256	0.0683698	0.264122
SNHG15	1538.36	-0.073433	0.0402884	-1.82268	0.0683516	0.264122
RAB11FIP2	1846.82	0.0681073	0.0373764	1.8222	0.0684243	0.264138
PNRC2	1784.93	0.0631983	0.0346894	1.82183	0.0684807	0.264161
CBL	3432.55	-0.0520331	0.0285715	-1.82115	0.0685837	0.264364
PALLD	2467.83	-0.0569168	0.0312921	-1.81889	0.0689287	0.265499
BMPR2	2928.84	0.0685244	0.037722	1.81656	0.0692839	0.26554
DMWD	1141.68	-0.0820317	0.0451347	-1.81749	0.0691425	0.26554
KIF18B	1607.5	-0.0803191	0.0442086	-1.81682	0.0692444	0.26554
LYST	1820.33	0.070308	0.0386789	1.81773	0.0691048	0.26554
NCOA4	3774.8	0.0515498	0.0283476	1.81848	0.0689901	0.26554
THUMPD1	2020.02	0.0587851	0.0323676	1.81617	0.069344	0.26554
UBXN6	1525.05	-0.069739	0.0383596	-1.81803	0.0690592	0.26554
ZNF518A	2959.96	0.0601212	0.0330997	1.81637	0.0693141	0.26554
FAM135A	1279.23	0.0746175	0.041099	1.81555	0.069439	0.265632
FN1	2822.19	-0.0557246	0.0307018	-1.81503	0.0695196	0.265632
GMNN	2532.61	0.0572755	0.0315555	1.81507	0.0695129	0.265632
MZT1	3147.41	0.0696268	0.0384035	1.81303	0.0698265	0.26661
AGAP1	2237.47	-0.0614369	0.0339568	-1.80926	0.0704101	0.266703
ARGLU1	4164.68	0.0574615	0.0317536	1.80961	0.0703568	0.266703
CDC73	2849.96	0.0538538	0.0297209	1.81198	0.0699889	0.266703
E2F4	1539.27	-0.0855285	0.0472006	-1.81202	0.0699828	0.266703
EFTUD2	3504.72	-0.0551756	0.0304962	-1.80926	0.0704103	0.266703
GANAB	10432.1	-0.0371288	0.0204935	-1.81174	0.070027	0.266703
KIAA1524	2590.7	0.057546	0.0318121	1.80894	0.070461	0.266703
NKIRAS2	1223.83	-0.07939	0.0438764	-1.8094	0.0703887	0.266703
PABPC1	46672.1	-0.0413096	0.0228529	-1.80763	0.0706636	0.266703
PCGF5	1668.26	0.0697173	0.038525	1.80966	0.0703479	0.266703
RPS15	10663.2	-0.0414942	0.022951	-1.80795	0.0706146	0.266703
SNX13	1889.66	0.0718646	0.0397466	1.80807	0.0705958	0.266703
STX3	1450.48	-0.0802461	0.0443428	-1.80968	0.070346	0.266703
TEX261	1989.07	-0.0713574	0.039456	-1.80853	0.0705237	0.266703
TMEM129	1366.03	-0.0860419	0.0475471	-1.80961	0.0703555	0.266703
UBE4A	2321.63	0.0621377	0.0343331	1.80985	0.0703193	0.266703
C1orf21	1882.38	0.0626188	0.0346661	1.80634	0.0708651	0.266706
COPB2	4354.24	0.0549703	0.030429	1.80651	0.0708381	0.266706
LSM3	1263.19	0.0754527	0.0417504	1.80723	0.0707261	0.266706
SMEK2	3477.37	0.0528655	0.0292669	1.80632	0.0708677	0.266706
HAUS6	2331.71	0.0657221	0.0364079	1.80516	0.0710495	0.267199
GCN1L1	8449.09	-0.0496957	0.0275547	-1.80353	0.0713045	0.267874
MORF4L1	5282.82	0.0486429	0.0269734	1.80336	0.0713311	0.267874
PRCP	1242.89	0.0751107	0.0416784	1.80215	0.0715217	0.268398
APOA1BP	1313.43	-0.069734	0.0387155	-1.80119	0.0716729	0.268669
DDX50	2736.17	0.0670363	0.0372685	1.79874	0.0720602	0.268669
FBXO3	1425.45	0.0744366	0.0413832	1.79871	0.0720639	0.268669
IFT81	1508.64	0.069011	0.0383725	1.79845	0.0721056	0.268669
MRPS15	1344.98	-0.0740731	0.0411679	-1.79929	0.0719725	0.268669
MTA2	3895.32	-0.0581618	0.0323335	-1.79881	0.0720487	0.268669
NCOA2	1969.21	0.0640031	0.0355426	1.80074	0.0717432	0.268669
PITRM1	1895.27	-0.0624196	0.0346762	-1.80007	0.0718494	0.268669
PYGO2	1161.04	-0.0791441	0.043972	-1.79987	0.0718805	0.268669
2015-09-01	4220.7	0.0485387	0.0269876	1.79856	0.0720886	0.268669
ARL5B	4703.71	0.0589323	0.0327882	1.79736	0.0722782	0.268838
MAML1	2562.27	-0.056173	0.0312513	-1.79746	0.0722622	0.268838
SUPT7L	2011.22	-0.0686067	0.0381743	-1.7972	0.0723046	0.268838
PARP4	1498.66	0.0759854	0.0423232	1.79536	0.0725963	0.269731
ZBTB1	1058.97	0.0814586	0.0454071	1.79396	0.0728194	0.270369
CEP78	3189.73	0.0514233	0.028671	1.79356	0.0728832	0.270415
FXR2	1383.6	-0.0708255	0.0395394	-1.79126	0.0732509	0.271587
FAM193A	1121.68	-0.0779453	0.0435467	-1.78992	0.0734663	0.271631
KCTD15	2912.39	-0.056321	0.031466	-1.7899	0.0734698	0.271631
MANF	1812.03	-0.076393	0.0426762	-1.79006	0.0734442	0.271631
UHRF1BP1L	1053.47	0.0791278	0.0441862	1.79078	0.0733285	0.271631
SYAP1	1641.86	0.0724904	0.0405179	1.7891	0.0735989	0.271917
HMGXB3	1575.22	-0.0694024	0.0388061	-1.78844	0.0737053	0.272029
WWC1	1187.4	-0.0802932	0.0449	-1.78827	0.0737327	0.272029
EIF3I	5951.56	-0.0484112	0.0270928	-1.78686	0.0739594	0.272223
GLO1	9658.95	0.0428647	0.0239951	1.78639	0.074036	0.272223
MBTPS2	2037.8	0.0627723	0.0351402	1.78634	0.0740446	0.272223
PHKA1	2154.19	-0.0576804	0.0322827	-1.78673	0.0739812	0.272223
SDHC	2528.02	0.0648308	0.0362689	1.78751	0.0738558	0.272223
ZNF275	1822.29	-0.0665697	0.0372864	-1.78536	0.0742028	0.272614
ANK3	1660.65	0.0694572	0.0389212	1.78456	0.074333	0.272894
USP16	1716.45	0.0655897	0.0367604	1.78425	0.074383	0.272894
BBS7	1974.32	0.06569	0.0368501	1.78263	0.0746472	0.272964
GNG4	2387.41	-0.0607758	0.0340836	-1.78314	0.0745636	0.272964
KDM5B	3245.58	0.053108	0.0297935	1.78253	0.0746621	0.272964
SF3B3	8665.5	-0.0385951	0.0216427	-1.78329	0.0745397	0.272964
SQLE	3154.23	0.115374	0.0647053	1.78307	0.0745748	0.272964
CXorf57	4260.9	0.054308	0.0304774	1.78191	0.0747636	0.273041
KAT6B	1532.35	0.0701822	0.0393891	1.78177	0.0747872	0.273041
CNOT4	1561.64	0.0665457	0.0373771	1.78039	0.0750129	0.273485
FANCA	1970.95	-0.0733091	0.0411742	-1.78046	0.0750002	0.273485
CEP128	1191.85	0.0742679	0.0417372	1.77942	0.0751716	0.273873
PGAM5	2542.41	-0.0667613	0.0375416	-1.77833	0.0753502	0.274167
TOP3A	1590.95	-0.0696387	0.0391605	-1.77829	0.0753567	0.274167
RAB18	1168.52	0.0762627	0.0428961	1.77785	0.0754291	0.27424
CEP295	2340.39	0.0605622	0.0340784	1.77714	0.0755451	0.274282
HIATL1	1752.7	0.0683098	0.038437	1.77719	0.0755376	0.274282
HSPD1	16274.1	0.0425964	0.0239861	1.77588	0.0757527	0.274502
NBEA	1290.63	0.0905381	0.0509974	1.77535	0.0758409	0.274502
SGPL1	1471.75	-0.0744544	0.0419394	-1.77529	0.0758505	0.274502
SGSM2	1377.61	-0.0765401	0.0431167	-1.77519	0.0758673	0.274502
ZNF326	3953.33	0.0572899	0.0322593	1.77592	0.0757464	0.274502
KDM5A	3502.64	0.0488145	0.0275179	1.77392	0.0760761	0.274879
TMEM63A	1579.78	-0.0759457	0.042809	-1.77406	0.0760533	0.274879
GRK6	2306.9	-0.0615954	0.0347749	-1.77126	0.0765171	0.276282
PNRC1	1381.25	0.0806902	0.0455689	1.77073	0.0766058	0.276413
MOXD1	1478.82	0.0746891	0.0422192	1.76908	0.0768806	0.277111
TIMP3	1334.62	-0.0911936	0.0515528	-1.76893	0.0769049	0.277111
AKT3	6282.43	0.0463082	0.026189	1.76823	0.0770226	0.277155
PIBF1	1739.21	0.0631113	0.0356882	1.76841	0.0769932	0.277155
ATP5B	13477.2	-0.0442871	0.0250791	-1.7659	0.0774128	0.278177
TNKS1BP1	1460.84	-0.072733	0.041181	-1.76618	0.0773655	0.278177
SLC25A11	1370.12	-0.0731449	0.0414485	-1.76472	0.0776112	0.278509
SLC3A2	5054.05	-0.0564256	0.0319729	-1.76479	0.0775984	0.278509
FDFT1	1656.8	0.0648851	0.0368098	1.76271	0.0779487	0.279338
RRBP1	2722.62	-0.0649122	0.0368218	-1.76287	0.0779218	0.279338
C5orf24	2626.3	0.0553108	0.031387	1.76222	0.0780325	0.279448
KIAA0319L	2444.02	-0.0580648	0.0329655	-1.76138	0.078174	0.279573
PSMB6	1349.36	-0.072622	0.0412239	-1.76165	0.0781287	0.279573
FREM2	1523.5	0.0679531	0.0386059	1.76018	0.078378	0.280112
HSPA5	11208	-0.0639419	0.0363504	-1.75904	0.0785702	0.280608
PGK1	4173.54	0.166067	0.0944839	1.75762	0.0788117	0.281279
ARRB2	1512.84	-0.0669551	0.0381164	-1.7566	0.0789867	0.281521
ULK1	1226.51	0.0746749	0.0425079	1.75673	0.0789637	0.281521
SRF	1703.62	-0.0655753	0.0373554	-1.75544	0.0791834	0.28203
PPP1R9B	1649.15	-0.0649575	0.0370136	-1.75496	0.0792658	0.282133
GEMIN4	1732.63	-0.0656407	0.0374149	-1.7544	0.079362	0.282284
DICER1	5472.47	0.0465663	0.0265578	1.75339	0.0795346	0.282583
FAM73A	1465.73	0.0689766	0.0393485	1.75297	0.0796077	0.282583
HERPUD1	2526.2	-0.0534954	0.0305137	-1.75316	0.0795747	0.282583
AKAP11	3487.57	0.0494207	0.028228	1.75077	0.0799862	0.282832
ARIH1	4161.93	0.057133	0.0326347	1.75068	0.0800011	0.282832
B4GALT3	1047.51	-0.0799196	0.0456428	-1.75098	0.0799492	0.282832
BMP7	1039.56	-0.076432	0.0436245	-1.75204	0.0797664	0.282832
HSDL2	1834.22	0.0640525	0.0365651	1.75174	0.0798183	0.282832
SLC26A2	1361.22	0.0716304	0.0409006	1.75133	0.0798894	0.282832
PSMD2	2549.59	-0.0603177	0.0344634	-1.7502	0.0800845	0.282937
KLHL15	2416.72	0.0596443	0.0340938	1.74942	0.0802188	0.283221
NUDC	1848.06	-0.0644793	0.0368831	-1.74821	0.0804278	0.283768
MYEF2	1928.19	0.0626585	0.0358518	1.74771	0.0805143	0.283882
FNIP1	1333.71	0.0771956	0.0441898	1.74691	0.080653	0.284163
TTPAL	1169.04	-0.0730717	0.0418359	-1.74663	0.0807022	0.284163
RPL30	4494.19	-0.0483918	0.0277181	-1.74586	0.080836	0.284252
TBC1D16	2279.95	-0.0588847	0.0337245	-1.74605	0.0808022	0.284252
RBBP4	9127.37	0.038384	0.0219983	1.74487	0.0810084	0.284668
LMAN1	6053.56	0.0650842	0.0373163	1.74412	0.0811377	0.284932
GSE1	3746.17	-0.0555729	0.0318724	-1.7436	0.0812282	0.285059
ATP5C1	3315.1	0.0524316	0.0301008	1.74187	0.0815311	0.285582
FAM20B	2162.05	0.0667651	0.0383512	1.74089	0.0817035	0.285582
HIVEP2	1257.97	-0.0721447	0.0414396	-1.74096	0.081691	0.285582
PKMYT1	1137.47	-0.0828463	0.0475794	-1.74122	0.081645	0.285582
PTGES3	9824.6	0.0391341	0.022469	1.7417	0.0815618	0.285582
SSH1	1250.55	-0.073979	0.0424752	-1.7417	0.0815612	0.285582
CDC42EP1	3225.07	-0.115566	0.0664577	-1.73894	0.0820462	0.286588
CCDC88A	3869	0.0487364	0.0280317	1.73862	0.0821022	0.286593
NELFCD	1448.1	-0.0727083	0.0418582	-1.73701	0.0823846	0.287249
SPG11	2167.66	0.0597322	0.0343895	1.73693	0.0823993	0.287249
NFIC	1323.07	-0.0723181	0.0416597	-1.73592	0.0825777	0.287679
ARHGDIA	2235.76	-0.0659663	0.0380165	-1.7352	0.0827053	0.287933
TLN1	6537	-0.0512078	0.0295218	-1.73458	0.0828153	0.288125
TLE1	1282.99	-0.072433	0.0417737	-1.73394	0.0829294	0.288331
MICU2	1468.68	0.0643475	0.0371246	1.73328	0.0830453	0.288431
RAB2A	1979.38	0.0630243	0.0363639	1.73315	0.0830682	0.288431
CREB1	2177.79	0.0574479	0.0331701	1.73192	0.083288	0.288972
RPS8	47458.5	0.0424012	0.0244859	1.73166	0.083334	0.288972
MRC2	1532.21	-0.0734631	0.0424379	-1.73107	0.083439	0.289145
ISG20L2	1306.72	-0.067096	0.0387757	-1.73036	0.0835656	0.289202
LDHA	13848.6	0.191463	0.11063	1.73066	0.0835127	0.289202
GTF3C3	2864.35	0.05272	0.0304804	1.72963	0.0836956	0.289461
TYW3	1627.68	0.0747689	0.0432481	1.72884	0.0838379	0.289762
RAD1	1531.29	0.0678114	0.0392539	1.7275	0.0840771	0.290213
RWDD1	1866.54	0.058585	0.0339193	1.72719	0.0841342	0.290213
TIMM50	2227.74	-0.0640992	0.0371118	-1.72719	0.0841337	0.290213
SNRPB2	1749.51	0.0725776	0.0420489	1.72603	0.0843428	0.290742
CLPX	1450.32	0.0648317	0.0375821	1.72507	0.0845149	0.291144
TRA2A	1928.35	0.0630525	0.0365863	1.72339	0.0848179	0.291805
TTC7B	1355.18	-0.0662311	0.0384241	-1.72369	0.0847647	0.291805
SEC16A	3106.29	-0.0527911	0.0306591	-1.72187	0.0850925	0.292558
EEF1A2	3423.76	-0.0603271	0.0350492	-1.72121	0.0852121	0.292777
KIAA0907	4326.93	-0.0582953	0.0339007	-1.71959	0.0855067	0.293597
FKBP8	3491.86	-0.0501165	0.029153	-1.71909	0.0855982	0.293719
BROX	2193.53	0.0569403	0.033145	1.71792	0.0858117	0.294253
NEDD4	1111.38	0.0735212	0.0428167	1.71711	0.0859582	0.294253
RREB1	1886.55	-0.0682933	0.0397638	-1.71747	0.0858928	0.294253
UBA1	7845.78	-0.0487429	0.0283883	-1.71701	0.085978	0.294253
ACTR3	3261.19	0.0530857	0.0309299	1.71632	0.0861027	0.294296
PLEC	2609.31	-0.0705068	0.041079	-1.71637	0.086094	0.294296
MAP9	1649.57	0.0672037	0.0391815	1.71519	0.0863104	0.294814
HDLBP	18914.5	-0.03657	0.0213477	-1.71306	0.0867013	0.295381
PIK3R2	2187.94	-0.0678754	0.0396123	-1.71349	0.0866222	0.295381
UBE3A	2857.69	0.0547556	0.0319616	1.71317	0.086682	0.295381
ZC3HAV1	3308.28	0.0609602	0.035569	1.71386	0.086555	0.295381
CSRP2	1557.74	0.0646279	0.0377439	1.71227	0.0868462	0.295558
STXBP3	1623.61	0.0620708	0.0362528	1.71217	0.0868658	0.295558
HSPB1	1128.86	-0.0782529	0.0457136	-1.71181	0.0869319	0.295591
LEPROT	1085.1	0.0749796	0.0438312	1.71064	0.0871469	0.295939
SH2B1	1531.54	-0.0669634	0.0391446	-1.71067	0.0871423	0.295939
PABPC4L	1102.73	0.0762191	0.0445675	1.71019	0.08723	0.296029
ARHGEF11	1347.67	-0.0697043	0.0407914	-1.7088	0.0874883	0.29614
C11orf58	4915.11	0.045068	0.0263658	1.70934	0.0873889	0.29614
HAT1	3166.01	0.0541883	0.0317088	1.70894	0.0874625	0.29614
MRPL49	1223.31	-0.0738423	0.0431953	-1.7095	0.0873591	0.29614
KXD1	1176.11	-0.072135	0.0422301	-1.70814	0.08761	0.296301
MBD3	1684.52	-0.0763818	0.0447218	-1.70793	0.0876488	0.296301
TCF4	1232.28	0.0787517	0.0461257	1.70733	0.0877611	0.29649
TRAPPC12	1162.74	-0.0742961	0.0435347	-1.70659	0.0878975	0.29676
PTCD3	3165.21	0.0493598	0.0289367	1.70579	0.0880478	0.297077
ARF4	3835.85	0.0464338	0.0272432	1.70442	0.0883033	0.297194
HOXA5	1527.08	0.078785	0.0462413	1.70378	0.0884223	0.297194
KMT2A	9590.58	-0.0407718	0.023929	-1.70387	0.0884061	0.297194
2006-03-01	6664.08	0.0469976	0.0275742	1.7044	0.0883055	0.297194
TMEM259	2406.81	-0.0569108	0.0333984	-1.704	0.0883814	0.297194
WDR1	2146.4	-0.0555309	0.0325873	-1.70406	0.0883693	0.297194
CSNK1G3	1998.96	0.0577809	0.0339194	1.70347	0.0884793	0.297195
UBA6	3875.37	0.0469223	0.0275531	1.70298	0.0885716	0.297315
CCNT2	2219.69	0.0566782	0.0332987	1.70211	0.0887343	0.297336
GGA3	1467.08	-0.0666812	0.0391842	-1.70174	0.0888044	0.297336
SDHB	1510.55	-0.0664828	0.0390563	-1.70223	0.0887128	0.297336
VDAC3	1928.78	0.0613848	0.0360691	1.70187	0.0887802	0.297336
CRTC3	1479.78	-0.0656307	0.0385885	-1.70078	0.0889836	0.297367
JRK	1562.56	-0.0731377	0.0429877	-1.70136	0.088875	0.297367
PPP1R14B	1152.17	-0.0843287	0.0495769	-1.70097	0.0889488	0.297367
DYNLL1	3201.07	0.0502807	0.0295956	1.69892	0.0893337	0.297968
SNRNP48	2619.3	0.0607755	0.035769	1.69911	0.0892983	0.297968
STK24	1568.45	-0.0642518	0.0378172	-1.69901	0.089317	0.297968
POMT1	1231.88	-0.0713935	0.0420533	-1.69769	0.0895663	0.298554
DCAF8	1918.69	-0.0655814	0.038647	-1.69693	0.0897094	0.298561
HES4	1712.3	-0.0635562	0.0374527	-1.69697	0.0897021	0.298561
HMMR	1996.65	0.0589427	0.034738	1.69678	0.0897388	0.298561
WDFY3	2746.67	0.06289	0.0370875	1.69572	0.0899393	0.299038
FAM3A	1117.19	-0.0730233	0.0431001	-1.69427	0.0902139	0.299761
CCNY	1416.13	0.0691374	0.0408211	1.69367	0.090328	0.299951
TBL1XR1	3455.52	0.0556715	0.0328891	1.6927	0.0905123	0.300266
TWF1	1179.87	0.068694	0.0405856	1.69257	0.0905373	0.300266
SMC5	3090.45	0.0516356	0.030517	1.69203	0.0906404	0.300418
LANCL1	3692.22	0.0489511	0.0289506	1.69085	0.0908659	0.300786
SERF2	1170.85	-0.0802369	0.0474471	-1.69108	0.0908213	0.300786
2007-09-01	3897.45	0.0475889	0.0281581	1.69006	0.0910164	0.301094
FAM13A	1151.75	0.0718033	0.0424979	1.68957	0.0911097	0.301213
GALNT7	1578.11	0.063309	0.0374817	1.68906	0.091207	0.301345
DRAM2	1504.06	0.0800874	0.0474351	1.68836	0.0913423	0.301602
PEX1	1755.24	0.0628691	0.0372491	1.6878	0.0914492	0.301765
HMGN1	10535.4	0.054435	0.032278	1.68644	0.0917102	0.302246
ZFYVE16	2461.46	0.0621749	0.0368647	1.68657	0.0916864	0.302246
MAN1A1	2421.36	0.0529213	0.0313947	1.68567	0.0918587	0.302546
ATP13A3	3419.95	0.0507779	0.0301388	1.6848	0.0920269	0.302904
PRKACA	1685.29	-0.0722311	0.0428795	-1.68451	0.0920827	0.302904
GPALPP1	2624.23	0.0568894	0.0338299	1.68163	0.0926404	0.304475
MAP3K2	2762.1	0.0549996	0.0327097	1.68145	0.0926765	0.304475
SLC16A10	1107.96	0.0800698	0.0476439	1.68059	0.0928424	0.30483
ACTR10	1229.5	0.0735135	0.0437832	1.67903	0.0931453	0.305442
CLDND1	2070.94	0.0615618	0.0366625	1.67915	0.0931233	0.305442
LTBP1	1261.62	0.0669262	0.0398804	1.67817	0.0933136	0.305544
PKN2	5207.87	0.0418843	0.0249573	1.67823	0.0933014	0.305544
PUS7	1285.22	-0.0682894	0.0406974	-1.67798	0.0933509	0.305544
L3MBTL2	1128.39	-0.0757505	0.04528	-1.67294	0.0943401	0.308589
CSNK1G2	2383.19	-0.0596059	0.035643	-1.6723	0.094465	0.308613
MBNL3	1539.68	0.0652479	0.0390113	1.67254	0.0944181	0.308613
DUS1L	2303.71	-0.062073	0.0371432	-1.67118	0.0946858	0.308748
GALNT2	2234.01	-0.0527986	0.0315904	-1.67135	0.0946522	0.308748
PAWR	3619.71	0.0560065	0.0335367	1.67001	0.094918	0.308748
SLC20A1	3059.53	-0.0473627	0.0283589	-1.67012	0.0948965	0.308748
SUGP2	4233.92	-0.0560086	0.0335264	-1.67058	0.0948047	0.308748
SUPT16H	9700.37	0.0360293	0.0215704	1.67031	0.0948577	0.308748
WDR82	4529.53	-0.044393	0.0265604	-1.6714	0.0946429	0.308748
GNPTAB	1279.3	0.0688524	0.0412525	1.66905	0.0951081	0.309175
ATP11B	1992.21	0.0605939	0.036318	1.66843	0.0952307	0.309382
HIRIP3	1708.38	-0.0604855	0.0362942	-1.66653	0.0956071	0.310217
OIP5-AS1	7014.36	0.0531371	0.0318959	1.66596	0.0957222	0.310217
TMEM184B	1181.61	-0.0839506	0.0503921	-1.66595	0.095724	0.310217
YIPF4	2960.38	0.0504324	0.0302645	1.66639	0.0956359	0.310217
FASTK	1751.43	-0.0668572	0.0401451	-1.66539	0.0958355	0.310386
TRIM65	1566.98	-0.0621415	0.0373329	-1.66453	0.0960075	0.310752
C17orf80	1225.6	0.0668112	0.0401842	1.66262	0.0963878	0.311024
CWC15	1439.89	0.0704636	0.042366	1.66321	0.0962702	0.311024
EXOC1	1516.13	0.0632492	0.0380374	1.66281	0.0963496	0.311024
GPT2	3068.56	-0.0501107	0.0301273	-1.6633	0.0962526	0.311024
URB1	2174.86	-0.0610852	0.0367267	-1.66324	0.0962649	0.311024
WAPAL	3922.9	0.0462851	0.0278443	1.66228	0.0964558	0.311052
NUPL1	2833.84	0.0518754	0.0312331	1.66091	0.0967312	0.311558
PFKM	1354.19	0.0646948	0.0389508	1.66094	0.0967259	0.311558
DDR2	7819.21	0.0388031	0.0233671	1.66059	0.0967968	0.311578
RNF41	1190.49	-0.0674988	0.0406662	-1.65983	0.0969495	0.311687
WBP2	1128.77	-0.0731794	0.0440847	-1.65997	0.09692	0.311687
NOM1	2836	-0.0524303	0.0315966	-1.65936	0.0970424	0.311795
BAG4	1557.19	0.0655577	0.0395203	1.65884	0.0971488	0.311946
SCYL1	1530.79	-0.0665048	0.0401189	-1.65769	0.0973794	0.312304
YY1AP1	1558.22	-0.0636225	0.0383747	-1.65793	0.0973323	0.312304
FOXP2	1397.48	0.0717826	0.0433281	1.65672	0.0975758	0.312583
WIPF2	1204.49	-0.0686474	0.0414369	-1.65667	0.0975855	0.312583
AP2B1	7203.61	-0.0393946	0.0237921	-1.65578	0.0977655	0.312969
WTAP	2451.5	0.0561149	0.0338973	1.65544	0.0978353	0.313002
TET3	1658.02	-0.0691841	0.0418269	-1.65406	0.0981161	0.313708
ACTR6	1342.53	0.0649606	0.0392972	1.65306	0.0983187	0.313974
TMEM38B	1386.65	0.0858458	0.0519278	1.65318	0.098295	0.313974
TUB	2147.9	-0.0585361	0.0354432	-1.65154	0.0986277	0.314769
ADAMTS1	2039.45	-0.060941	0.0369365	-1.64989	0.098966	0.315657
CREB5	3165.83	-0.0518726	0.0314645	-1.64861	0.0992282	0.316221
PPP2R2A	2606.53	0.0502718	0.0304967	1.64844	0.0992632	0.316221
YME1L1	4902.89	0.0418236	0.0253859	1.64751	0.0994525	0.316632
FAM92A1	1301.26	0.0680019	0.0413047	1.64635	0.0996925	0.317203
AGGF1	1723.78	0.0611131	0.0372682	1.63982	0.101043	0.318898
ASXL1	3545.94	-0.0468161	0.0285461	-1.64002	0.101002	0.318898
EMB	1589.65	0.0614886	0.0374997	1.63971	0.101066	0.318898
FLOT2	1988.64	-0.0567348	0.0345848	-1.64045	0.100911	0.318898
GNAQ	2182.96	0.0554366	0.033752	1.64247	0.100493	0.318898
KIAA1147	3600.86	0.0511931	0.0311514	1.64337	0.100307	0.318898
MDH1	3708.11	0.0459272	0.0279912	1.64077	0.100845	0.318898
MOV10	1621.41	-0.0590288	0.036007	-1.63937	0.101136	0.318898
MT-ATP8	16573.7	-0.121832	0.0742161	-1.64158	0.100678	0.318898
NACC1	1243.52	-0.0724422	0.044108	-1.64238	0.100511	0.318898
NOC2L	2346.42	-0.0582157	0.0355083	-1.6395	0.10111	0.318898
PM20D2	2156.22	0.0549085	0.033447	1.64166	0.100661	0.318898
RAB4A	1532.17	0.0603635	0.0368142	1.63968	0.101072	0.318898
STAT3	1039.61	-0.072872	0.0443877	-1.64172	0.100649	0.318898
TSC2	3855.02	-0.060833	0.0370907	-1.64011	0.100982	0.318898
SIX1	1288.9	0.0721618	0.0440292	1.63895	0.101223	0.318979
MAP2K7	1282.36	-0.0658975	0.0402383	-1.63768	0.101488	0.319049
SARAF	1967.04	0.0595266	0.0363455	1.6378	0.101464	0.319049
TMED2	8070.96	0.0397397	0.0242582	1.63819	0.101381	0.319049
ZNF204P	1925.65	0.0593101	0.0362013	1.63834	0.101351	0.319049
MRPL37	5093.21	-0.048153	0.0294188	-1.63681	0.10167	0.319384
RECQL4	1685	-0.0692661	0.0423234	-1.63659	0.101716	0.319384
DENND5B	1281	0.0643768	0.0393453	1.6362	0.101798	0.319449
LIN7A	1077.27	0.0682507	0.0417279	1.63561	0.101921	0.319643
CADM1	1871.57	0.0670345	0.0410288	1.63384	0.102292	0.320173
CCDC50	2197.11	0.059874	0.0366614	1.63316	0.102435	0.320173
DTL	4457.26	0.0456483	0.0279516	1.63312	0.102444	0.320173
MTA3	1423.07	0.0654444	0.0400746	1.63307	0.102455	0.320173
PAM	1983.2	0.0597705	0.0365905	1.6335	0.102365	0.320173
VWA8	1991.33	0.0539514	0.0330173	1.63403	0.102252	0.320173
TOR1AIP1	1295.6	0.0692597	0.0424225	1.63262	0.10255	0.320278
INTS8	1495.9	0.0663901	0.0407145	1.63062	0.10297	0.320855
IREB2	5082.37	0.0503386	0.0308711	1.6306	0.102974	0.320855
PCNXL3	1693.15	-0.0739715	0.0453564	-1.63089	0.102913	0.320855
TOMM40	2075.33	-0.0649499	0.0398324	-1.63058	0.102979	0.320855
GOLPH3L	1188.95	0.0684108	0.0419712	1.62995	0.103113	0.32108
GPD2	1635.22	0.0630771	0.0387201	1.62905	0.103302	0.321336
NAB1	1734.94	0.0583193	0.0358074	1.62869	0.103378	0.321336
RPAIN	1171.88	-0.0704874	0.0432727	-1.62891	0.103332	0.321336
GAB1	1075.27	0.0744269	0.0457229	1.62778	0.103571	0.321737
MSH6	6364.84	0.0416427	0.0255868	1.6275	0.10363	0.321737
H3F3B	7983.7	0.0377796	0.023224	1.62675	0.10379	0.322044
DYRK2	1610.51	0.0640075	0.0393645	1.62602	0.103945	0.322142
SCD	16650.8	0.0567404	0.0348912	1.62621	0.103905	0.322142
PTK2	3363.12	0.0452505	0.0278457	1.62504	0.104154	0.3226
ANKLE2	4250.5	-0.0460163	0.0283424	-1.62358	0.104465	0.323372
ITPR2	1184.94	0.0710023	0.0437649	1.62236	0.104727	0.323569
KIAA1429	2544.27	0.052705	0.0324772	1.62283	0.104625	0.323569
OPA1	2633.39	0.0597171	0.0368048	1.62254	0.104689	0.323569
TEX15	1248.89	0.12721	0.0784216	1.62213	0.104775	0.323569
ARPC2	3974.32	0.0419271	0.0258615	1.62121	0.104972	0.323797
FOXK2	3113.35	-0.0557294	0.0343711	-1.6214	0.104931	0.323797
EMC1	2169.19	-0.0556219	0.0343187	-1.62075	0.105072	0.323915
DMAP1	1429.07	-0.0676931	0.041827	-1.61841	0.105575	0.324829
EZH1	1093.28	-0.0764534	0.0472477	-1.61814	0.105632	0.324829
LMF2	1696.53	-0.0641389	0.0396257	-1.61862	0.10553	0.324829
LSM5	1556.68	0.0633458	0.0391524	1.61793	0.105678	0.324829
MAT2B	1434.09	0.0636502	0.0393391	1.61799	0.105665	0.324829
MT-ND2	42743	-0.108699	0.0671966	-1.61762	0.105744	0.324841
PTGFRN	2813.89	-0.0508614	0.0315121	-1.61403	0.106521	0.326902
SMARCB1	2130.42	-0.058905	0.0364975	-1.61395	0.106539	0.326902
RFC3	2766.31	0.0496775	0.0308076	1.61251	0.106851	0.327669
HMGCS1	1537.82	0.06924	0.0429846	1.61081	0.107221	0.328346
PCMTD1	1106.62	0.0665505	0.0413195	1.61063	0.10726	0.328346
PPP2R5C	4114.55	0.0456165	0.0283186	1.61083	0.107216	0.328346
KCTD3	3294.93	0.0441168	0.0274079	1.60964	0.107476	0.328438
RPL36	22239.3	-0.0320681	0.0199191	-1.60992	0.107415	0.328438
SPEN	5922.71	-0.0516732	0.0321024	-1.60964	0.107477	0.328438
C14orf166	3218.75	0.0453724	0.0281994	1.60898	0.10762	0.328682
TLE4	2327.34	0.0527616	0.032814	1.6079	0.107858	0.329217
MELK	2272.97	0.0525837	0.0327195	1.6071	0.108031	0.329555
TUSC3	1577	0.0589723	0.0367129	1.60631	0.108206	0.329897
GTSE1	1483.98	-0.0610859	0.0380445	-1.60564	0.108352	0.330074
KIF1A	3906.92	-0.0573032	0.0356988	-1.60519	0.108453	0.330074
MT-ND1	43667.7	-0.0939124	0.058503	-1.60526	0.108437	0.330074
KLF6	1434.58	-0.0714097	0.0445062	-1.60449	0.108606	0.33035
ALDH9A1	2019.95	0.053845	0.0336022	1.60242	0.109062	0.330907
FYN	3293.4	-0.0531052	0.0331368	-1.6026	0.109022	0.330907
GUK1	1900.25	-0.0540287	0.0337205	-1.60225	0.1091	0.330907
METTL9	2641.87	0.052671	0.0328644	1.60268	0.109006	0.330907
PLEKHM2	1082.83	-0.0711222	0.0443895	-1.60223	0.109105	0.330907
TMEM65	2154.23	0.0552383	0.0345128	1.60052	0.109484	0.331865
RRAGD	1207.42	0.0649441	0.0406042	1.59944	0.109722	0.332013
ZNF589	1676.72	-0.0624676	0.0390527	-1.59957	0.109694	0.332013
ZZEF1	2062.45	-0.0577216	0.0360863	-1.59954	0.1097	0.332013
ACAD9	1519.55	-0.0595279	0.0372269	-1.59906	0.109808	0.33208
SGTA	1997.31	-0.0566776	0.0354671	-1.59803	0.110035	0.332577
DAP	1402.57	-0.0641267	0.0401391	-1.59761	0.110129	0.332668
EIF2S3	12341.2	0.0455151	0.0285097	1.59648	0.110382	0.333242
COX5B	1692.08	-0.0601436	0.0376952	-1.59552	0.110595	0.333693
BRD9	1058.22	-0.0709297	0.0444714	-1.59495	0.110723	0.333887
RAF1	3260.71	-0.0510073	0.0319956	-1.59419	0.110893	0.334063
SASS6	2165.14	0.0562031	0.0352565	1.59412	0.110909	0.334063
BCAT1	10124.5	0.0451608	0.0283731	1.59168	0.111458	0.33508
CCSER2	1169.52	0.0663868	0.0417067	1.59175	0.11144	0.33508
RAB11A	2992.95	0.0478412	0.0300597	1.59154	0.111489	0.33508
SRSF5	8641.79	0.0550103	0.0345676	1.59139	0.111523	0.33508
TARDBP	5975.9	0.040888	0.0256964	1.59119	0.111566	0.33508
PUM2	4620.31	0.0437396	0.0275242	1.58913	0.112031	0.336285
TTYH3	2165.4	-0.0680604	0.0428793	-1.58725	0.112455	0.337173
pk	1474.41	0.0584187	0.0368042	1.58728	0.112449	0.337173
ZFAND6	1545.62	0.0593411	0.0374436	1.58481	0.113009	0.33864
CPSF6	6660.33	0.0370943	0.0234495	1.58188	0.113677	0.338961
DVL2	1797.12	-0.0597294	0.0377537	-1.58208	0.113632	0.338961
FBXO17	1113.75	-0.0698757	0.0441545	-1.58253	0.113529	0.338961
GUF1	1546.84	0.0612177	0.0386669	1.58321	0.113374	0.338961
MAPK8IP3	1936.8	-0.0694712	0.0439193	-1.58179	0.113697	0.338961
PRIM1	1441.54	0.0666265	0.0420698	1.58371	0.113259	0.338961
RPL23A	2623.49	-0.0487895	0.0308345	-1.5823	0.11358	0.338961
SECISBP2L	1084.59	0.0710748	0.0449183	1.58231	0.113579	0.338961
YTHDF1	1869.48	-0.0586061	0.0370335	-1.58252	0.113531	0.338961
ARFGAP2	1499.87	-0.06081	0.038457	-1.58125	0.113821	0.33899
CREBL2	1060.67	0.0689813	0.0436429	1.58058	0.113974	0.33899
RAD54L	1320.78	-0.0661254	0.0418426	-1.58034	0.11403	0.33899
RPS7	20834.8	0.0339874	0.0215034	1.58056	0.113979	0.33899
RTCA	1470.3	0.062054	0.0392517	1.58092	0.113895	0.33899
FTSJ3	1786.78	-0.0592756	0.0375525	-1.57847	0.114458	0.339879
NCAPH2	1969.94	-0.0582324	0.0368917	-1.57847	0.114458	0.339879
GDI2	4729.27	0.040879	0.0259056	1.57799	0.114567	0.340009
MTCH1	2538.85	-0.0505608	0.0320558	-1.57728	0.114732	0.340115
TMEM164	1539.15	-0.0617071	0.0391178	-1.57747	0.114687	0.340115
NOA1	1295.11	0.0626554	0.0397315	1.57697	0.114803	0.340132
UBR2	2205.25	0.0495259	0.0314141	1.57655	0.114899	0.340225
COPS6	2239.51	-0.0519685	0.0330075	-1.57444	0.115385	0.341471
DCTN1	5126.12	-0.0495307	0.0314676	-1.57402	0.115482	0.341566
FAM126B	1259.11	0.0707537	0.044989	1.57269	0.115791	0.341634
FBXL5	1442.12	0.0645673	0.0410745	1.57196	0.11596	0.341634
PDE4DIP	1773.2	0.0640801	0.0407428	1.5728	0.115766	0.341634
RNF141	1126.67	0.0728827	0.0463586	1.57215	0.115916	0.341634
SESTD1	2224.12	0.0627881	0.0399327	1.57235	0.11587	0.341634
STAT5B	1759.16	-0.0641127	0.0407748	-1.57236	0.115867	0.341634
ZNF431	1227.7	0.0715807	0.0455245	1.57236	0.115868	0.341634
LARS	11055.9	0.0358642	0.0228246	1.5713	0.116113	0.341892
CTTNBP2NL	1100.93	0.0672047	0.0427816	1.57088	0.116211	0.341988
FTL	3850.15	-0.0454795	0.0289874	-1.56894	0.116662	0.34293
MTND2P28	2395.56	-0.154025	0.0981542	-1.56921	0.116599	0.34293
IMPDH2	10405.5	-0.0338079	0.0215727	-1.56716	0.117077	0.343673
NARS	6670.89	0.0433673	0.0276751	1.56702	0.117111	0.343673
PABPN1	1977.7	-0.0554365	0.0353688	-1.56739	0.117025	0.343673
CACNA1H	1170.69	-0.0642179	0.0410343	-1.56498	0.117588	0.34488
SIX4	1163.28	0.0659947	0.0421779	1.56467	0.117659	0.344898
ERGIC3	2886.74	-0.048325	0.0309015	-1.56384	0.117855	0.345276
SYMPK	2836.55	-0.0517983	0.0331284	-1.56356	0.11792	0.345276
RBM22	1361.33	-0.059622	0.0381631	-1.56229	0.118219	0.345854
SUPT6H	5841.15	-0.0470296	0.0301054	-1.56217	0.118249	0.345854
NCOA7	1683.27	0.0621623	0.0398047	1.56168	0.118363	0.345994
CCDC25	1131.98	0.0697641	0.0447274	1.55976	0.118816	0.347126
B4GALT6	1340.14	0.0608341	0.0390103	1.55944	0.118892	0.347155
PGGT1B	1893.6	0.0614164	0.0393938	1.55904	0.118988	0.347241
BICD2	1755.39	-0.0575779	0.0369542	-1.55809	0.119213	0.347545
EHMT1	1791.03	-0.0595861	0.0382473	-1.55792	0.119253	0.347545
VPS45	1418.64	0.0625965	0.0401837	1.55776	0.119291	0.347545
PCK2	3184.56	-0.0514699	0.0330753	-1.55614	0.119674	0.348469
GPRIN3	1087.44	0.0757016	0.0486925	1.55469	0.120021	0.349091
LYPLA1	2493.73	0.0537154	0.0345469	1.55485	0.119981	0.349091
SDF4	1292.08	-0.0616042	0.039637	-1.55421	0.120134	0.349227
CMIP	1217.51	-0.063282	0.0407741	-1.55202	0.120659	0.349432
DDHD1	1930.14	0.0542084	0.0349308	1.55188	0.120691	0.349432
ELK1	1076.5	-0.0689401	0.0444229	-1.5519	0.120686	0.349432
H2AFZ	7991.25	0.0514368	0.0331105	1.55349	0.120307	0.349432
KIF21A	1935.39	0.0541796	0.0349036	1.55226	0.120599	0.349432
MED13	5005.27	0.0444646	0.0286554	1.5517	0.120734	0.349432
PDK1	1751.72	0.194492	0.125342	1.55169	0.120737	0.349432
SCAPER	1411.16	0.0650053	0.0418852	1.55199	0.120665	0.349432
H2AFV	2888.97	0.0496593	0.032018	1.55098	0.120906	0.349727
HMGN4	2057.57	0.0519377	0.0335054	1.55013	0.121111	0.349782
KIAA0195	1423.4	-0.0585565	0.0377767	-1.55007	0.121124	0.349782
PHC2	1617.49	-0.0592137	0.038192	-1.55042	0.121041	0.349782
SSU72	1286.95	-0.0667313	0.0430585	-1.54978	0.121194	0.349791
GRHPR	2725.52	-0.0485079	0.031317	-1.54893	0.121398	0.350121
SENP6	4254.98	0.0444254	0.0286847	1.54875	0.121442	0.350121
BTAF1	6229.35	0.0500181	0.0323109	1.54803	0.121616	0.35043
CCDC66	1666.5	0.0541437	0.0349996	1.54698	0.121868	0.350698
MED29	1071.05	-0.0697776	0.0451027	-1.54708	0.121843	0.350698
PLA2G12A	3098.49	0.0460519	0.0297815	1.54633	0.122026	0.350698
RPAP3	2034.8	0.056974	0.0368464	1.54626	0.122043	0.350698
THOC2	7544.89	0.040827	0.0264011	1.54641	0.122005	0.350698
PHF3	4587.49	0.0424306	0.027472	1.54451	0.122466	0.351205
RCC2	4367.51	-0.0433823	0.0280897	-1.54442	0.122487	0.351205
SACS	4935.2	0.0420578	0.0272233	1.54492	0.122366	0.351205
UBXN4	4248.71	0.0430718	0.0278785	1.54498	0.122351	0.351205
DYNLL2	1541.32	-0.0596455	0.0386421	-1.54354	0.1227	0.351433
HIPK3	1538.32	0.0606754	0.0393045	1.54373	0.122655	0.351433
GNG12	3774.41	0.052643	0.0341124	1.54322	0.122777	0.351461
LINC01578	1381.95	0.0640901	0.0415749	1.54156	0.123181	0.352425
SNRPB	3264.81	-0.0582801	0.0378147	-1.5412	0.123267	0.35248
RRM2	4428.76	-0.0497637	0.032308	-1.54029	0.123489	0.352731
SLC25A38	1077.77	-0.0672356	0.043646	-1.54047	0.123445	0.352731
DNMT3A	1397.56	-0.0640307	0.0415826	-1.53985	0.123598	0.352849
CDC40	1410.26	0.0596228	0.0387568	1.53838	0.123955	0.353291
FAM120A	4313.09	-0.0431123	0.0280199	-1.53863	0.123894	0.353291
MAP1B	7454.55	-0.0363273	0.0236134	-1.53842	0.123946	0.353291
KLF12	3002.15	0.0485679	0.0315909	1.5374	0.124195	0.353783
TPCN1	1048.94	-0.0697989	0.0454102	-1.53708	0.124274	0.353818
GHITM	5702.16	0.0413759	0.0269247	1.53673	0.12436	0.35387
GAK	1679.65	-0.060679	0.0395016	-1.53612	0.12451	0.354105
CEBPZOS	2409.34	0.057786	0.0376744	1.53383	0.125072	0.355421
MRPL4	1051.95	-0.0707778	0.0461573	-1.53341	0.125176	0.355421
TAF9B	1079.24	0.0718958	0.0468792	1.53364	0.125119	0.355421
MAP4K3	1165.97	0.0661326	0.0431653	1.53208	0.125503	0.356157
GRINA	2049.07	-0.0630352	0.0411717	-1.53103	0.125761	0.356596
TTC1	1479.9	0.0594498	0.0388401	1.53063	0.125862	0.356596
TWISTNB	1632.27	0.0609308	0.039804	1.53077	0.125826	0.356596
ZNF146	6398.37	0.0418308	0.0273656	1.52859	0.126367	0.357835
PAPSS1	1302.92	0.0634628	0.0415534	1.52726	0.126696	0.358188
RC3H2	4422.15	0.038376	0.0251187	1.52779	0.126565	0.358188
TRRAP	7515.54	-0.0426026	0.0278921	-1.5274	0.12666	0.358188
FNDC3A	3427.1	0.0438151	0.0287033	1.52649	0.126889	0.358346
RPL24	14821.5	0.0417864	0.0273727	1.52658	0.126867	0.358346
SETD1B	1500.73	-0.0688568	0.0451354	-1.52556	0.127119	0.358804
OCRL	1984.59	-0.0507105	0.0332479	-1.52523	0.127203	0.358848
ANP32A	6244.07	0.039513	0.0259245	1.52416	0.12747	0.358944
AUP1	2537.78	-0.0558203	0.0366367	-1.52362	0.127604	0.358944
LZTR1	2175.65	-0.0617779	0.0405262	-1.52439	0.127411	0.358944
METTL7A	1260.87	0.0719062	0.0471745	1.52426	0.127444	0.358944
NIPBL	4858.78	0.0406487	0.0266869	1.52317	0.127716	0.358944
PIEZO1	2147.31	-0.053684	0.0352422	-1.52329	0.127687	0.358944
ZDHHC5	2068.35	-0.0525396	0.0344858	-1.52351	0.127631	0.358944
OTUD5	1709.63	-0.0534117	0.035079	-1.52261	0.127856	0.359146
DBT	1895.1	0.0665776	0.0437513	1.52173	0.128077	0.359252
MTDH	6861.86	0.0369312	0.0242706	1.52164	0.128099	0.359252
ZFC3H1	3640.88	0.0484039	0.0318021	1.52204	0.128	0.359252
ANAPC7	1498.25	-0.0597486	0.0392863	-1.52085	0.128298	0.359618
CFDP1	1379.8	0.0601715	0.0395744	1.52046	0.128395	0.359697
GGT7	1151.75	-0.0689166	0.0453633	-1.51922	0.128708	0.360383
DSN1	1803.61	0.0534142	0.0352104	1.517	0.129266	0.361752
CREBBP	5541.63	-0.0530037	0.035005	-1.51418	0.129981	0.36356
PAX6	1164.67	0.0630529	0.0416526	1.51378	0.130081	0.363645
SHOC2	1595.34	0.0561941	0.0371284	1.51351	0.13015	0.363645
GCFC2	1820.47	0.0570593	0.0377131	1.51298	0.130284	0.363825
FLNA	10005.9	-0.0412802	0.0272894	-1.51268	0.13036	0.363844
ZNF316	1301.56	-0.0621253	0.0410881	-1.512	0.130534	0.364135
RNF157	1240.74	-0.0623509	0.041268	-1.51088	0.13082	0.36474
RAB35	1305.37	-0.0628616	0.0416207	-1.51034	0.130956	0.364924
HGS	1226.8	-0.0675734	0.0447685	-1.5094	0.131197	0.365212
RNF146	1056.46	0.067685	0.0448425	1.50939	0.131198	0.365212
PAPD5	1109.43	0.0660651	0.0437784	1.50908	0.131278	0.365242
SPICE1	1488.14	0.0674359	0.0447201	1.50796	0.131566	0.365848
BBS4	1043.48	0.0648584	0.0430491	1.50662	0.131909	0.366169
POLR3E	2302.04	-0.0498475	0.0330889	-1.50648	0.131945	0.366169
PSMD3	2353.25	-0.0510937	0.0339046	-1.50699	0.131815	0.366169
RPS15A	6716.72	0.0970384	0.0644168	1.50642	0.13196	0.366169
USP19	2371.66	-0.0511779	0.0339931	-1.50554	0.132186	0.366602
EIF3J	2801.94	-0.0536533	0.0357145	-1.50228	0.133025	0.368451
POM121	2247.63	-0.0543002	0.0361458	-1.50225	0.133032	0.368451
RMND5B	1292.49	-0.0622152	0.0414282	-1.50176	0.133159	0.368451
ROCK2	3262.64	0.0465236	0.0309778	1.50184	0.133139	0.368451
TTC28	2608.32	-0.0503371	0.0335226	-1.50159	0.133204	0.368451
CORO1C	2657.42	0.0464735	0.0309682	1.50068	0.133438	0.368719
HNRNPH1	25593.2	0.0386348	0.0257493	1.50042	0.133505	0.368719
TAB1	1377.74	-0.0591227	0.0394047	-1.5004	0.133511	0.368719
AP1B1	2844.07	-0.0553975	0.0369296	-1.50008	0.133592	0.368749
FBXO28	2037.44	0.0483176	0.0322271	1.49929	0.133799	0.369125
TSEN2	1048.81	-0.0712099	0.047506	-1.49897	0.133882	0.369161
KIAA0196	1235.31	0.0615489	0.0410775	1.49836	0.13404	0.369402
FBXO38	1141.48	0.0638033	0.042606	1.49752	0.134258	0.369518
HJURP	1452.79	0.0614925	0.0410638	1.49749	0.134266	0.369518
MID1	1164.08	-0.063538	0.0424356	-1.49728	0.134321	0.369518
PIN1	1149.1	-0.0616399	0.0411725	-1.49711	0.134364	0.369518
GOLGA7	1753.11	0.0538028	0.0359508	1.49657	0.134505	0.369714
FSTL1	4372	0.0458472	0.0306487	1.49589	0.134682	0.370005
CHD4	8637.13	-0.0409495	0.0273983	-1.4946	0.135019	0.370737
OSGEP	1221.75	-0.0695107	0.0465196	-1.49423	0.135117	0.370812
PA2G4	5616.71	-0.0450741	0.0301889	-1.49307	0.135419	0.371448
AP3S2	1124.21	-0.0652776	0.0437648	-1.49155	0.135816	0.371491
MTOR	3679.2	-0.0489902	0.0328282	-1.49232	0.135615	0.371491
NFYB	1474.51	0.060823	0.0407672	1.49196	0.13571	0.371491
SHMT2	9417.55	-0.0372533	0.0249789	-1.49139	0.135859	0.371491
YPEL5	1509.12	0.0597186	0.040022	1.49215	0.135661	0.371491
ZMYM4	4936.4	0.0393678	0.026389	1.49183	0.135745	0.371491
PPP1R2	1402.48	0.0568119	0.0381023	1.49104	0.135952	0.371549
SPTLC1	1981.16	0.0495343	0.0332404	1.49018	0.136176	0.371968
HNRNPL	4694.05	-0.0383341	0.0257309	-1.48981	0.136275	0.372047
CCNA2	2614.9	0.0494958	0.0332372	1.48917	0.136443	0.372116
SMCHD1	3896.02	0.0433582	0.0291154	1.48919	0.136439	0.372116
MRPS33	1162.98	0.0646012	0.0434118	1.4881	0.136724	0.37239
PTDSS2	1213.09	-0.0628478	0.0422246	-1.48841	0.136641	0.37239
PTTG1IP	2551.79	0.0509706	0.0342548	1.48798	0.136756	0.37239
FANCI	8005.44	0.0351949	0.0236687	1.48698	0.137021	0.372918
CPVL	1251.93	0.0642675	0.0432518	1.48589	0.137308	0.372927
DVL3	2464.21	-0.0499318	0.033586	-1.48668	0.137098	0.372927
HSDL1	1496.14	0.0542125	0.0364915	1.48562	0.137379	0.372927
SESN2	4750.39	-0.0559088	0.0376237	-1.486	0.137279	0.372927
ZBTB40	1852.01	-0.0571657	0.0384779	-1.48568	0.137365	0.372927
DOT1L	2911.9	-0.0449128	0.0302896	-1.48278	0.138133	0.373834
FLNB	6317.42	-0.0363812	0.024535	-1.48283	0.13812	0.373834
FTSJ1	1156.34	-0.0663439	0.0447515	-1.4825	0.138208	0.373834
HK1	2426.78	-0.0464833	0.0313501	-1.48271	0.138151	0.373834
PDCD4	3393.39	0.0477555	0.0321997	1.4831	0.138047	0.373834
RPAP2	1800	0.0654507	0.0441494	1.48248	0.138212	0.373834
UBE2A	1855.51	-0.0558047	0.037641	-1.48255	0.138194	0.373834
CNOT1	13763.1	-0.0307969	0.0207946	-1.481	0.138605	0.374706
GDE1	1310.26	-0.0596248	0.0402688	-1.48067	0.138695	0.374754
BIRC5	3220.54	-0.0445336	0.0300921	-1.47991	0.138896	0.3751
PKM	11261.5	0.0815377	0.0551059	1.47965	0.138966	0.3751
GOLT1B	1295.51	0.0580305	0.039248	1.47856	0.139258	0.375695
NUSAP1	5493.8	0.0482477	0.0326429	1.47805	0.139395	0.37587
RAI1	1418.59	-0.062263	0.0421327	-1.47778	0.139466	0.37587
KLHL23	2779.96	0.0448891	0.030398	1.47671	0.139753	0.376452
ZNF302	2076.51	0.0488744	0.0331101	1.47612	0.139912	0.376687
NCAPD2	4918.79	-0.0389081	0.0263695	-1.47549	0.14008	0.376756
ZXDC	1238.22	-0.0613152	0.0415559	-1.47549	0.140081	0.376756
TRMT10C	1837.27	0.0575395	0.039033	1.47412	0.140448	0.377549
VPS13B	2194.94	0.0486397	0.0330197	1.47305	0.140737	0.378132
TOMM70A	5833.89	0.0423353	0.0287594	1.47205	0.141007	0.378662
CEBPG	7241.45	0.0401828	0.0273114	1.47129	0.141214	0.378765
KANSL3	2595.18	-0.0475135	0.0323153	-1.47031	0.141478	0.378765
TCF25	1408.87	-0.0564931	0.0384009	-1.47114	0.141253	0.378765
UHRF1BP1	2780.42	-0.0460259	0.0312971	-1.47061	0.141396	0.378765
VMA21	3021.64	0.0487835	0.0331727	1.47059	0.141402	0.378765
ZNF37BP	4667.32	0.0438644	0.0298331	1.47033	0.141473	0.378765
BCCIP	2313.52	0.0472919	0.0321743	1.46987	0.141598	0.378894
MOB1A	5244.6	0.0368304	0.0250754	1.46878	0.141891	0.379485
ASS1	3848.4	-0.0418397	0.0285036	-1.46787	0.142139	0.379567
FMR1	4198.24	0.0426563	0.0290519	1.46828	0.142028	0.379567
IGF1R	3590.06	-0.0438852	0.0298944	-1.46801	0.142102	0.379567
METTL2B	1128.57	-0.0611633	0.04168	-1.46745	0.142254	0.379682
CEP44	1449.93	0.0598364	0.0407932	1.46682	0.142424	0.379749
MLLT1	2152.7	-0.0504252	0.0343709	-1.46709	0.142352	0.379749
CENPU	2307.44	0.0495503	0.03379	1.46642	0.142533	0.379848
TBCA	2379	0.0535866	0.0365908	1.46448	0.143062	0.381063
PSMB1	4023.24	-0.0412517	0.0281737	-1.46419	0.143141	0.38108
DNAAF5	1869.61	-0.0600039	0.0409904	-1.46385	0.143234	0.381136
ZNF274	1189.44	-0.0613541	0.0419215	-1.46355	0.143318	0.381164
CWC27	1141.97	0.0632057	0.0431981	1.46316	0.143424	0.381166
LIMA1	1635.98	-0.0518882	0.0354666	-1.46301	0.143464	0.381166
SLC38A1	17960.2	0.0326018	0.0222931	1.46242	0.143627	0.381257
VMP1	1450.52	0.0554105	0.0378912	1.46236	0.143643	0.381257
ZNF281	2201.34	0.0542767	0.0371283	1.46187	0.143777	0.38142
ZMPSTE24	2122.37	0.0547611	0.0374798	1.46108	0.143993	0.381798
DDX56	1958.54	-0.0581039	0.0398185	-1.45922	0.144505	0.381881
DIEXF	1692.56	0.0536926	0.0368008	1.45901	0.144563	0.381881
EIF4E	1252.42	0.0642284	0.0439908	1.46004	0.144278	0.381881
EXOSC6	1511.63	0.062727	0.0429727	1.45969	0.144374	0.381881
MT-CYB	112498	-0.0951002	0.065138	-1.45998	0.144296	0.381881
PPP1CC	9250.42	0.0338732	0.0231923	1.46054	0.144142	0.381881
PRKCI	2576.1	0.0460004	0.0315319	1.45885	0.144606	0.381881
STAU2	1052.03	0.0630219	0.0431967	1.45895	0.144579	0.381881
UBA3	1773.89	0.0522252	0.0358095	1.45842	0.144725	0.382004
BAX	1101.41	-0.0723353	0.0496181	-1.45784	0.144885	0.382234
ARFGEF1	2494.93	0.0448551	0.0308139	1.45567	0.145483	0.383041
MTURN	1687.62	0.0535972	0.0368068	1.45618	0.145344	0.383041
SERP1	3760.63	-0.0458983	0.0315167	-1.45632	0.145305	0.383041
ZC3H4	1509.26	-0.0608061	0.0417671	-1.45583	0.145438	0.383041
FANCG	1323.44	-0.0627832	0.0432159	-1.45278	0.146285	0.384767
NDC80	1112.52	0.0616326	0.0424164	1.45304	0.146214	0.384767
ADD2	1894.36	-0.0508366	0.0350087	-1.45211	0.146471	0.385063
CENPB	1442.39	-0.0574098	0.0395635	-1.45108	0.146758	0.385624
ADK	1287.85	0.0561864	0.0387542	1.44981	0.14711	0.386222
[truncated: 9,994 more rows]

## Sheet: legend
Dataset EV9: All RNA-seq log2FoldChange and P values including 199 differentially expressed mRNAs in siCircSLC8A1 treated cells vs control
