# Supplementary material for: A Parkinson's disease CircRNAs Resource reveals a link between circSLC8A1 and oxidative stress
Source: EMBO Mol Med. 2020 Jul 26;12(9):e11942. doi: 10.15252/emmm.201911942 (PMC7507321; doi:10.15252/emmm.201911942)
Supplement: Supplementary file 12 — Dataset EV10 [file EMMM-12-e11942-s012.xlsx]

## Sheet: Sheet1
			1.siCIRC_vs_siCONT
geneSymbol	DIANA	normalizedCounts_baseMean	log2FoldChange	padj
ANKRD52	1	2986.37	-0.150699	0.00344041
ATG9A	1	1427.56	-0.154771	0.0284813
BMI1	1	1528.66	0.130267	0.0459053
BRWD3	1	1669.65	0.131505	0.0476797
CBX5	1	15487.6	0.0703826	0.048749
CCNG1	1	8786.42	0.0970088	0.0360854
CECR2	1	2605.04	-0.103286	0.0444295
CNOT7	1	3049.12	0.101249	0.0434305
CREB3L2	1	4605.34	-0.115074	0.0286347
EXOC5	1	2775.38	0.0982344	0.0443331
FAM208A	1	6915.61	0.100751	0.0141383
FZD3	1	1234.03	0.174304	0.023307
GABPA	1	1934.25	0.131696	0.01967
GATAD2A	1	3518.66	-0.110817	0.0493744
MIER3	1	1569.47	0.125373	0.0340462
NCS1	1	1196.72	-0.153111	0.0291287
NDC1	1	4136.85	0.0869982	0.0443331
NUP210	1	7071.28	-0.099027	0.0289755
PAPOLA	1	8404.17	0.0702001	0.0444295
RSF1	1	4375.39	0.0915705	0.0444295
SCAMP1	1	2826.34	0.158731	0.00344041
SESN3	1	1852.94	0.194833	0.0036228
SRP9	1	8701.41	0.0810945	0.0340462
STK40	1	1734.02	-0.128497	0.0477176
TBC1D32	1	1266.92	0.138796	0.0498972
TIA1	1	3314.81	0.0993003	0.0266328
TMEM106B	1	2419.84	0.118656	0.0291287
TNPO1	1	9736.82	0.0929827	0.0266328
TROVE2	1	4284.17	0.121521	0.0444295
TTC3	1	8286.4	0.100478	0.0266328
WDR62	1	1265.66	-0.16643	0.0112207
ZC3H11A	1	6678.93	0.0766592	0.049464
ZNF142	1	1086.91	-0.144072	0.0444295
ZNF638	1	6130.35	0.1151	0.00344041

## Sheet: legend
Dataset EV10: predicted miR-128 targets and their FoldChange and p value in siCircSLC8A1 RNA-seq
